# Supplementary material for: The cytoplasmic phosphate level has a central regulatory role in the phosphate starvation response of Caulobacter crescentus
Source: Commun Biol. 2024 Jun 26;7:772. doi: 10.1038/s42003-024-06469-y (PMC11208175; doi:10.1038/s42003-024-06469-y)
Supplement: Supplementary file 4 — Supplementary Data 1 [file 42003_2024_6469_MOESM4_ESM.xlsx]

## Sheet: Raw data
Total reads mapped per gene
Gene	WT-1	WT-2	ΔphoB-1	ΔphoB-1	ΔpstS-1	ΔpstS-2	WTpitA-1	WTpitA-2	ΔphoBpitA-1	ΔphoBpitA-2	ΔpstSpitA-1	ΔpstSpitA-2
abfA	1565	685	995	1152	618	669	1609	1894	805	1164	1253	823
acnA	22566	19685	26427	41032	20270	16483	45728	20805	23817	38055	31480	22337
acpS	185	114	176	272	122	100	211	127	182	220	194	133
acrB	2740	1803	3155	4900	2237	2156	4044	3699	2174	3131	3163	2163
acrB2	6542	6345	5303	7614	3866	2988	14786	6754	8361	12334	10626	6485
acrB3	3462	2785	2084	3544	2604	2688	4313	3276	2622	3975	4857	3148
acrB4	2082	843	1579	1994	959	994	2077	1995	1140	1668	1534	1197
acrB5	909	357	448	603	1032	979	754	1238	207	288	491	442
adk	22565	23435	18478	24623	6514	7662	36900	19199	22685	33958	30563	17391
alkB	479	107	185	277	326	304	695	696	139	150	201	107
argJ	2545	2533	3286	4567	2353	2272	3695	2169	2487	3229	3751	2658
atpA	28856	31059	57255	91288	25620	25118	70019	22633	44323	67770	53804	32067
atpD	31134	32425	49466	66119	26595	28115	84149	27774	47909	66340	60802	35837
bacA	403	312	988	1841	2879	2076	716	525	248	435	790	757
bacB	127	105	364	363	117	99	204	111	145	221	294	143
bamA	13389	11807	14673	25656	12915	14715	21029	9605	13845	22569	21582	14196
bamB	5711	5101	4867	8291	5670	4855	8873	4217	5659	7843	9705	6013
bamD	6687	6012	7829	11425	6472	7771	10751	4831	7275	11022	12510	8545
bamE	6615	6358	8732	14376	4659	6769	8887	5978	5591	10314	10092	8251
bamF	727	712	513	1135	1455	613	1296	699	765	1064	1438	866
bapE	293	102	172	140	85	59	276	538	106	132	385	236
bioC	780	688	668	667	419	364	745	632	509	537	857	493
brnT	696	517	7617	8827	578	620	1013	619	762	1006	976	754
cckA	4716	3738	2838	4169	1535	1873	5538	3597	3420	5769	4543	3759
ccmA	85	60	52	46	36	26	113	85	52	74	77	52
ccmB	21	27	10	17	24	8	35	28	21	29	34	20
CCNA_00001	1882	1157	2759	4137	1720	2009	3245	1656	1665	2759	2095	1638
CCNA_00002	838	687	1294	2102	692	773	1221	667	736	1223	1027	708
CCNA_00003	830	525	864	1538	615	629	1117	801	611	810	827	561
CCNA_00004	1048	635	1004	1303	663	713	1327	926	718	852	945	635
CCNA_00006	1420	1353	1643	2234	1337	1206	2545	1520	1592	2332	2086	1222
CCNA_00007	5055	3732	3560	5971	2450	3057	9490	3348	5256	8837	6716	4035
CCNA_00013	4505	3370	4050	6019	2114	2188	5406	4039	3188	4708	4587	3099
CCNA_00019	188	58	159	153	168	120	193	378	65	68	125	124
CCNA_00020	1006	963	599	851	382	471	1333	636	991	1220	498	319
CCNA_00021	2491	1659	2929	4352	2528	2615	2982	3144	1799	2393	2375	1814
CCNA_00022	486	321	703	1056	593	543	657	638	291	369	452	401
CCNA_00023	180	106	212	389	238	149	286	200	123	187	130	109
CCNA_00024	171	133	131	211	165	128	214	372	100	145	167	92
CCNA_00025	2082	1195	2618	4077	1674	1887	2467	1847	1552	2212	1811	1408
CCNA_00026	1046	338	1221	1903	859	677	903	2062	317	430	475	248
CCNA_00027	836	248	760	962	305	412	586	830	502	331	247	248
CCNA_00028	3597	1299	3740	4924	1364	1216	3340	4120	1798	2387	1614	1379
CCNA_00029	252	140	453	671	136	112	201	183	165	228	210	147
CCNA_00030	666	302	403	548	367	361	731	774	411	570	519	360
CCNA_00033	31914	31987	22257	28845	17720	17915	69586	30565	40727	56773	57077	34774
CCNA_00034	31965	22694	14604	17479	6882	8411	44221	21921	27711	42947	40645	22161
CCNA_00035	71796	52445	35576	52954	24222	27788	122109	57476	66046	104192	75226	59752
CCNA_00036	1505	1023	621	978	301	321	2139	1007	1243	2120	1489	1064
CCNA_00037	343	85	121	183	221	194	400	468	109	156	191	83
CCNA_00038	285	164	76	204	232	161	404	299	198	337	405	228
CCNA_00039	63	33	36	98	77	73	115	78	33	84	106	32
CCNA_00040	1088	540	894	701	378	419	1306	1015	640	726	768	400
CCNA_00041	18260	17918	13765	21595	10827	10790	30072	14042	18280	26748	25877	15930
CCNA_00042	2618	2545	1333	2134	893	839	4341	2248	2383	2957	3626	2019
CCNA_00044	3661	3183	1828	3144	882	910	6414	3387	3584	6267	4535	3183
CCNA_00045	7135	6700	8176	12671	3289	3904	14460	5847	9149	15273	10832	6896
CCNA_00046	433	159	313	540	299	344	498	428	219	312	284	157
CCNA_00047	2352	1685	1391	2191	1147	875	3146	1745	1650	2316	2254	1507
CCNA_00050	1824	875	849	1264	703	695	2492	1934	935	1615	1285	933
CCNA_00052	2676	1898	1562	2958	967	1299	4014	2156	2001	3509	2774	2183
CCNA_00054	3677	2995	2713	5199	1982	2322	4792	2816	3147	4893	3717	2955
CCNA_00055	12464	9073	10272	13105	6088	7674	18776	10191	10619	16319	12285	11312
CCNA_00056	332	234	172	311	104	95	398	324	219	371	321	220
CCNA_00057	120	89	56	191	81	82	159	136	99	177	118	83
CCNA_00058	1800	1377	1150	1652	891	794	2025	1034	1291	1681	2059	1352
CCNA_00059	4413	3113	2443	3777	1727	1902	7474	3304	3668	5702	4642	3727
CCNA_00060	3247	2924	2862	3884	1657	1761	4338	2083	3107	3941	4156	2754
CCNA_00061	1165	264	562	636	493	471	961	1959	375	382	610	365
CCNA_00064	501	106	1069	1156	225	193	289	957	102	193	177	139
CCNA_00065	2024	1687	3220	6218	1396	1497	2973	1881	1719	3764	2131	1458
CCNA_00066	52	42	38	49	57	31	47	86	39	44	53	34
CCNA_00067	260	239	319	422	213	198	542	334	276	441	411	294
CCNA_00069	466	410	293	370	224	139	735	671	332	484	496	374
CCNA_00070	561	624	575	1627	426	444	760	516	473	573	621	426
CCNA_00071	249	144	177	213	88	98	200	662	106	99	177	135
CCNA_00072	109	104	96	211	245	45	191	172	117	158	133	76
CCNA_00073	1191	979	737	1478	1067	693	1881	1266	902	1362	1099	1041
CCNA_00074	4793	3928	5896	7522	5614	6016	8580	4592	5397	7330	7521	4803
CCNA_00075	2153	1985	3149	4198	3056	2795	4314	2216	2843	3844	3633	2356
CCNA_00076	465	270	506	1147	756	763	569	403	271	608	415	413
CCNA_00077	2404	1407	1827	2230	1247	1442	2684	2177	1572	2276	2435	1722
CCNA_00078	3042	2176	2840	3906	1757	1753	4581	2794	2975	4486	4564	2799
CCNA_00079	372	206	517	895	343	388	399	189	220	423	380	238
CCNA_00080	176	153	369	491	147	124	219	154	123	208	219	152
CCNA_00081	604	529	1887	2423	422	303	1316	574	744	917	665	439
CCNA_00083	1350	1104	806	1442	1891	1338	1562	988	1020	1251	1834	1196
CCNA_00085	817	705	783	920	727	673	920	666	577	571	1517	910
CCNA_00086	23010	19094	24151	37143	17350	18517	32880	17266	21698	32104	27656	18532
CCNA_00087	2195	1086	1438	1889	979	1173	2936	2399	1528	2239	1902	1384
CCNA_00088	2564	1862	2428	3501	2380	2466	2962	2209	1974	2505	2820	2039
CCNA_00089	5147	4293	5317	8673	3379	3065	6960	4873	4072	6380	5459	3936
CCNA_00090	1000	709	598	812	541	439	1053	1069	692	856	941	616
CCNA_00091	502	347	358	512	199	228	612	587	290	475	452	348
CCNA_00092	753	610	1079	941	545	478	767	546	432	592	852	577
CCNA_00093	158	126	353	789	525	420	460	350	169	328	224	148
CCNA_00095	474	398	611	416	394	438	354	527	277	348	462	411
CCNA_00096	248	294	364	392	184	181	380	334	275	287	396	285
CCNA_00097	400	271	389	279	177	224	554	1030	226	358	360	268
CCNA_00098	343	453	710	341	175	268	504	608	246	239	482	376
CCNA_00100	2569	2331	2152	3439	1353	1544	3746	1890	2284	3727	2884	2464
CCNA_00102	7	7	20	29	7	17	31	33	14	17	20	8
CCNA_00103	1232	1416	2100	2763	1302	1486	1523	1492	1132	1427	1554	1212
CCNA_00104	198	227	206	430	126	98	327	193	164	256	229	166
CCNA_00105	910	819	1174	1664	740	791	1368	713	761	1039	919	763
CCNA_00106	591	567	623	952	715	424	637	510	398	476	580	439
CCNA_00107	1300	1373	1485	1711	919	1067	1701	847	1060	1227	1813	1067
CCNA_00108	417	186	403	517	421	427	475	291	248	438	305	215
CCNA_00109	1077	899	1378	1967	922	1020	1653	898	972	1586	1425	857
CCNA_00110	1414	877	717	1052	534	537	1526	956	933	1523	1271	1045
CCNA_00111	1610	1039	1426	1725	1262	1522	1855	1212	1288	1698	1713	1226
CCNA_00112	116	97	76	83	46	49	81	65	83	62	147	62
CCNA_00113	359	177	244	278	220	190	574	524	167	211	355	227
CCNA_00114	199	50	117	149	101	168	224	254	110	140	194	146
CCNA_00115	4039	3053	3367	4757	2850	2994	4800	3760	3148	4238	4247	2749
CCNA_00116	3375	3248	2878	4183	2324	2100	4162	2653	2907	3641	5027	3339
CCNA_00117	2617	1934	2396	4728	1590	1348	3753	3132	2138	3200	2140	1691
CCNA_00118	3522	1703	3490	5262	1478	1738	3106	3329	1689	2289	2299	1821
CCNA_00119	408	312	450	738	335	322	433	302	264	370	411	240
CCNA_00120	232	133	256	449	170	228	241	262	124	204	203	113
CCNA_00121	332	176	276	353	379	287	469	276	236	346	507	275
CCNA_00122	392	328	432	771	606	497	698	261	318	539	488	438
CCNA_00123	1112	509	526	621	846	593	1036	1077	747	825	916	654
CCNA_00124	2802	2537	4042	5890	4713	5396	4445	2310	3165	4391	5733	3597
CCNA_00125	902	546	523	664	434	383	1093	820	602	765	719	506
CCNA_00126	497	322	289	443	213	176	538	375	358	387	438	204
CCNA_00127	626	500	1484	3004	1170	1713	738	406	569	691	817	406
CCNA_00128	9443	9029	12767	16369	7786	8445	19347	9059	11598	16580	16658	9919
CCNA_00129	317	255	142	262	153	122	454	292	257	493	351	141
CCNA_00130	8843	7870	6956	10471	4159	4390	12874	6330	8663	12419	10846	6963
CCNA_00131	45	38	36	137	52	43	69	84	29	72	53	42
CCNA_00133	1962	1476	2003	3274	1932	1748	2701	1623	1461	2429	2155	1623
CCNA_00134	778	690	1012	1187	578	600	972	511	678	733	1080	671
CCNA_00135	26	36	136	183	68	34	57	40	26	36	57	31
CCNA_00136	1634	1256	1359	1715	997	1143	1950	1405	1341	1654	1617	911
CCNA_00138	1980	978	1798	2798	635	819	1352	1591	778	878	913	814
CCNA_00140	3925	3006	4210	4663	2125	2906	5295	3603	3017	4357	4353	3356
CCNA_00141	371	273	262	503	252	288	542	251	254	456	322	219
CCNA_00142	342	216	177	300	166	153	369	348	188	279	279	296
CCNA_00143	698	649	395	587	458	279	819	387	500	664	768	592
CCNA_00144	222	202	203	241	160	110	331	305	189	258	248	174
CCNA_00145	716	752	996	967	405	343	1072	602	683	1048	1046	668
CCNA_00146	435	342	337	585	325	228	753	434	418	675	471	430
CCNA_00147	157	186	518	604	102	109	244	162	214	228	473	230
CCNA_00148	432	341	491	939	433	187	619	549	409	599	817	530
CCNA_00149	273	175	407	567	156	173	428	258	237	376	399	324
CCNA_00150	448	422	362	898	504	448	843	526	432	681	485	346
CCNA_00151	1959	1973	2407	3056	584	609	2634	1501	1815	2099	1729	985
CCNA_00152	3186	2958	3198	3406	1421	1394	3785	2262	2747	3773	4164	2686
CCNA_00154	8	3	12	40	12	3	8	7	0	3	6	5
CCNA_00155	4434	3880	3372	5946	2606	2407	7761	3135	4724	7829	6305	3854
CCNA_00156	306	158	397	523	131	94	303	330	155	281	222	174
CCNA_00157	829	543	434	650	301	251	930	533	651	1024	862	482
CCNA_00160	844	479	343	386	264	270	2034	1821	429	440	534	328
CCNA_00161	2847	3353	6504	10915	6138	3558	4709	2061	3703	5890	5142	2218
CCNA_00162	62797	56831	120123	154912	86193	97374	98998	43890	65634	96426	96910	60176
CCNA_00163	38315	33470	51156	67577	31291	35171	62105	26218	38891	55792	54118	32827
CCNA_00164	9579	8730	8959	12731	5381	5593	13574	6385	9087	13594	12659	7103
CCNA_00166	7040	5202	21344	21666	20746	22508	9259	5325	3306	4650	14292	10558
CCNA_00167	11079	10058	30402	30981	6988	8644	11922	7655	7928	11399	13446	10038
CCNA_00168	14233	15180	22744	22823	12718	14050	21977	11474	14061	15075	24113	12996
CCNA_00169	1317	383	275	384	291467	320586	1517	2153	168	241	277401	182535
CCNA_00170	2544	436	623	739	127899	136305	1963	3253	430	553	152361	95992
CCNA_00171	41	18	84	83	207	115	31	24	26	12	507	212
CCNA_00175	659	549	939	1262	2928	3533	780	684	422	577	5460	4394
CCNA_00176	285	240	384	243	983	674	341	637	151	171	2228	1311
CCNA_00177	65	29	50	53	185	186	42	25	21	78	411	263
CCNA_00178	151	68	175	85	204	177	97	221	42	66	498	282
CCNA_00179	334	173	396	212	593	642	340	405	152	177	1339	962
CCNA_00180	718	520	798	473	1220	1091	601	798	304	478	3182	1943
CCNA_00181	203	88	135	84	198	191	119	194	67	74	339	225
CCNA_00182	354	391	314	302	892	523	333	556	256	212	2644	1428
CCNA_00184	92	10	10	15	24	29	74	195	10	8	18	8
CCNA_00185	1154	258	419	480	309	231	818	1709	260	434	723	519
CCNA_00186	855	333	474	684	508	440	835	872	385	615	432	291
CCNA_00187	711	435	472	664	476	462	705	801	322	497	455	260
CCNA_00188	1455	1124	1305	2041	968	1013	1958	1228	1047	1656	1708	1146
CCNA_00189	33	60	38	75	43	15	57	24	41	44	64	21
CCNA_00190	591	449	358	588	276	304	862	571	472	700	638	396
CCNA_00191	167	130	143	176	91	152	156	140	106	155	195	135
CCNA_00192	638	266	316	223	295	266	436	784	196	261	256	202
CCNA_00194	75	54	68	113	76	57	100	96	71	80	49	56
CCNA_00199	8144	5968	8471	12027	4343	5506	9471	7415	5793	8850	7363	5357
CCNA_00200	4566	3867	4043	4555	4214	4460	7972	3096	5639	8216	7283	4222
CCNA_00201	575	377	837	1049	681	744	759	374	584	683	870	549
CCNA_00202	3709	2125	2036	3492	1097	1507	4823	3441	2452	2984	2629	2786
CCNA_00203	1356	823	1409	1815	898	904	1805	1143	962	1340	1276	729
CCNA_00205	1015	517	790	1072	813	804	1105	824	610	750	880	717
CCNA_00206	5217	4976	2792	3516	7202	8381	6909	3861	5516	6599	8768	5997
CCNA_00207	1567	1437	984	1081	2262	2591	2500	1448	1735	2140	2970	1615
CCNA_00208	106	23	24	34	94	51	77	265	22	29	39	22
CCNA_00209	1095	714	697	982	687	549	1577	1123	837	1188	1046	698
CCNA_00210	86963	77201	199109	251642	171615	196264	176034	68960	115910	188110	281799	196687
CCNA_00211	2856	2527	1894	3108	3021	2567	4627	2386	2849	4502	4016	2868
CCNA_00212	3011	2550	2409	4217	3094	3443	5401	2384	3035	6361	4123	2843
CCNA_00213	523	361	325	720	564	601	796	447	383	616	545	429
CCNA_00214	1345	886	538	580	329	226	1510	1481	993	1088	983	569
CCNA_00215	24342	16772	19009	21197	15789	13700	49180	28546	24648	36156	36159	27807
CCNA_00216	115	46	82	137	96	69	132	277	50	73	76	39
CCNA_00217	1542	1279	1617	2629	1336	1260	2465	1652	1319	1776	1722	1078
CCNA_00218	1530	965	1527	2281	1098	1193	2082	1406	1275	1812	2048	1084
CCNA_00220	380	256	736	807	658	762	498	527	325	432	428	276
CCNA_00221	706	431	893	1440	531	478	1107	792	625	979	808	582
CCNA_00222	3912	3124	2693	3842	8072	6284	5143	2944	2960	3695	4758	3398
CCNA_00223	797	678	516	599	1446	1002	1054	966	570	652	1006	613
CCNA_00224	2898	1834	3128	3142	1779	1682	3395	3654	2098	2919	4542	3243
CCNA_00225	0	0	0	0	0	0	0	0	0	0	0	0
CCNA_00226	109	30	46	98	46	56	82	123	38	49	53	47
CCNA_00227	340	288	217	351	173	217	548	337	277	352	437	291
CCNA_00228	2399	1481	1390	1477	906	1026	1994	1201	1456	1942	1918	1256
CCNA_00229	759	414	505	780	524	423	648	685	324	437	517	333
CCNA_00230	1085	699	579	967	468	460	1437	814	737	1260	1097	680
CCNA_00231	172	88	120	136	130	73	228	303	76	87	132	90
CCNA_00232	539	444	484	758	544	362	906	744	513	729	645	486
CCNA_00233	1899	1700	2770	4197	1350	1617	3264	2144	1995	2999	2561	1775
CCNA_00234	993	787	935	1625	581	608	1181	779	820	1264	1044	627
CCNA_00235	202	103	124	214	226	259	166	183	91	99	208	107
CCNA_00236	3243	2371	4331	6304	2151	2371	4161	2232	2324	3607	3349	2447
CCNA_00240	5131	5736	7209	10003	2364	2971	7344	4617	5100	5879	5461	3467
CCNA_00241	693	593	799	953	347	318	909	608	562	832	771	364
CCNA_00243	1371	767	944	1065	1660	2165	1557	1309	794	1045	1058	997
CCNA_00244	866	102	167	114	239	235	525	1543	160	109	287	160
CCNA_00245	733	709	715	967	404	433	952	468	721	831	947	653
CCNA_00246	1255	571	487	616	453	559	1620	1341	702	908	1138	993
CCNA_00248	1260	681	1080	1771	1450	1405	5651	3588	677	924	884	593
CCNA_00249	1477	997	1683	3216	1174	1420	2048	978	1250	1835	1569	1283
CCNA_00250	2690	2322	5591	8218	7199	7926	3968	2829	2519	3828	3964	2757
CCNA_00251	309	181	223	347	275	203	340	222	188	292	306	281
CCNA_00253	5316	4226	5915	9541	2534	3012	8933	4726	5603	8471	7043	4423
CCNA_00254	421	162	211	333	172	154	455	912	217	302	325	172
CCNA_00255	1109	949	928	1857	776	583	1462	766	776	1380	1244	914
CCNA_00256	1013	825	672	1484	998	696	1286	729	762	1155	1247	936
CCNA_00257	14952	14797	10388	25896	10876	9744	27626	11345	19830	31049	22029	12281
CCNA_00259	936	327	546	771	610	638	865	972	450	486	589	469
CCNA_00260	1088	486	606	459	612	372	1403	1346	402	403	769	611
CCNA_00261	7956	7258	5751	8464	4568	5415	13939	7061	8754	12774	12719	8745
CCNA_00262	137	111	35	105	50	37	169	108	87	159	140	85
CCNA_00263	133	119	408	759	563	584	321	133	176	333	242	118
CCNA_00264	6412	5593	5248	8827	3782	4178	11801	4821	6997	9841	8689	5556
CCNA_00265	9696	8445	2207	3077	11034	12771	16504	6601	10895	17901	14622	9909
CCNA_00266	310	129	90	71	116	94	210	783	100	151	151	126
CCNA_00267	2823	2592	2012	3403	1500	1615	4629	2399	2445	3982	3245	2164
CCNA_00269	2567	2872	2892	3837	1472	1629	3691	1891	2466	2986	3489	1921
CCNA_00271	319	418	543	629	245	334	366	240	375	386	596	381
CCNA_00272	1321	1010	1107	2011	907	826	1795	1166	1021	1661	1751	1143
CCNA_00273	2981	2388	2596	5328	2213	2746	4898	2204	3058	6006	3608	2696
CCNA_00274	502	216	304	352	211	233	360	409	201	248	400	291
CCNA_00275	0	0	0	0	0	0	0	0	0	0	0	0
CCNA_00276	1231	176	599	106	565	323	1682	1684	176	131	431	282
CCNA_00277	2190	1988	1416	2218	1035	911	2797	2054	1770	2324	2726	1586
CCNA_00278	429	243	409	562	343	294	566	606	240	374	385	287
CCNA_00279	501	166	3028	2178	532	1120	363	718	1445	223	548	182
CCNA_00280	1401	1015	650	1036	396	456	1507	1210	842	1259	1220	949
CCNA_00281	338	345	146	385	255	122	489	223	272	503	427	212
CCNA_00282	595	279	648	408	370	373	3279	2261	261	282	480	251
CCNA_00283	2215	2059	2421	3046	1028	1106	4134	1822	2616	3207	3526	2007
CCNA_00284	3096	1840	1544	1873	902	1027	4629	2149	2038	3746	2661	2500
CCNA_00285	7356	6227	7530	11949	2985	3637	11084	5456	6641	10364	7733	5897
CCNA_00288	2114	1128	1031	1106	869	954	3131	2105	1423	2481	1732	1209
CCNA_00289	281	129	109	132	116	80	212	121	176	223	196	160
CCNA_00290	34770	29317	30526	45110	28517	29381	46709	25902	28801	40005	53959	39595
CCNA_00297	201	57	89	117	157	134	177	162	92	151	76	40
CCNA_00298	471	121	213	202	256	260	318	478	138	189	219	196
CCNA_00299	1634	1556	1125	1753	663	454	2104	1214	1315	1835	1622	971
CCNA_00300	205	119	574	597	183	137	241	278	148	189	310	235
CCNA_00301	581	296	524	376	390	335	713	871	264	359	410	286
CCNA_00302	1274	1002	1388	2556	1612	1595	1987	1165	1078	1654	1287	1091
CCNA_00304	320	305	232	271	187	143	365	371	195	341	428	260
CCNA_00306	393	342	310	476	283	193	403	341	260	419	394	239
CCNA_00307	2017	1381	1495	2388	970	962	2141	1545	1397	2246	1751	1294
CCNA_00309	21553	18761	23420	35269	9882	13231	31373	17376	18345	43329	26360	21396
CCNA_00310	249	125	235	322	125	139	328	293	171	287	213	117
CCNA_00311	2148	1709	1031	1958	1045	910	2702	1365	1759	2278	2206	1407
CCNA_00312	310	303	290	695	417	194	392	276	285	350	439	163
CCNA_00313	3140	2323	3841	5486	3947	4053	5260	3107	3241	4515	4206	2975
CCNA_00314	990	503	817	1069	587	640	911	676	615	830	833	524
CCNA_00315	2441	1933	2080	3266	1360	1589	3167	2020	2058	3375	2934	1859
CCNA_00316	1110	756	457	792	392	431	1585	843	765	1364	1228	948
CCNA_00318	1614	1178	3575	4995	1264	1436	2708	1538	1480	2277	1509	1036
CCNA_00319	709	645	285	328	596	378	1234	948	712	906	1179	723
CCNA_00320	33883	36305	22959	30041	13062	16136	52599	31295	33710	41419	53027	33851
CCNA_00321	27329	31197	19632	29040	12367	10194	41822	17508	31529	40381	44182	23495
CCNA_00322	681	336	517	680	368	305	1138	671	446	608	548	357
CCNA_00323	12321	7516	8108	9530	6366	8786	19534	13407	8746	13214	12286	12565
CCNA_00324	16802	15950	24514	33810	23266	27084	33269	12798	21380	30686	31895	20495
CCNA_00326	2458	2068	1398	1916	798	699	2875	1904	1812	2313	2811	1707
CCNA_00327	406	206	228	362	263	281	541	644	237	431	276	277
CCNA_00329	543	399	502	683	437	522	671	461	312	468	603	434
CCNA_00331	396	216	302	308	177	188	418	444	226	276	299	193
CCNA_00332	289	90	329	123	139	116	244	317	71	106	98	62
CCNA_00333	335	285	288	347	243	173	281	250	221	274	370	162
CCNA_00334	238	49	185	74	132	196	843	605	49	52	36	40
CCNA_00335	62	29	47	31	56	62	30	51	22	34	43	29
CCNA_00336	321	53	159	74	202	154	194	458	57	60	92	100
CCNA_00337	1084	821	995	1515	367	354	1016	969	695	906	952	710
CCNA_00338	1990	754	1595	2152	689	787	2058	2631	1001	1543	1464	1010
CCNA_00339	945	162	347	259	463	323	1652	1658	285	281	356	195
CCNA_00340	48564	44333	60064	71235	37103	40788	82832	34818	58205	80233	81055	52094
CCNA_00344	549	460	946	1274	494	493	927	450	704	869	777	433
CCNA_00345	523	293	328	578	296	313	662	573	430	633	420	320
CCNA_00346	16749	15348	24398	34149	10399	10807	31408	15721	18008	26603	24159	16889
CCNA_00347	1540	1015	589	1037	240	273	1498	1773	1008	1227	1282	819
CCNA_00348	4989	3771	4788	7279	3070	3419	7286	4110	4043	6168	4911	3389
CCNA_00349	384	312	145	182	185	152	569	341	295	421	303	195
CCNA_00350	323	379	225	491	201	133	582	293	464	757	530	239
CCNA_00351	525	302	245	325	248	169	500	674	254	352	399	320
CCNA_00352	5998	5581	7314	8548	4088	4945	10104	4770	7134	9885	10679	6111
CCNA_00353	908	521	1079	1248	559	533	1581	904	573	856	796	430
CCNA_00354	8580	6865	8727	12485	6461	7751	12181	6429	7815	11022	10388	8312
CCNA_00355	1238	1105	1473	2074	889	860	1676	875	873	1271	1447	894
CCNA_00356	548	481	661	1073	3404	3178	886	537	470	754	2051	1223
CCNA_00357	1313	1096	1121	1724	1207	1102	2168	1619	1164	1785	1611	1035
CCNA_00358	637	363	516	485	352	476	556	616	351	413	441	365
CCNA_00359	223	219	420	1010	826	767	422	185	258	522	434	245
CCNA_00360	699	469	997	1484	781	853	978	662	505	853	866	699
CCNA_00361	410	270	425	738	473	448	483	416	267	379	431	339
CCNA_00362	430	277	455	790	412	364	497	291	326	520	472	296
CCNA_00363	146	81	79	216	179	224	268	183	112	170	115	107
CCNA_00364	13081	10949	7596	8423	20772	22675	24384	10268	14415	20343	24212	15791
CCNA_00365	11705	10809	4049	6337	3969	4552	19200	8297	11870	17655	17034	10631
CCNA_00366	3526	2667	2901	4591	3566	3841	5704	2835	3289	4814	8057	5938
CCNA_00367	4359	3846	4364	7279	4370	5139	7298	3839	4564	7295	12596	8399
CCNA_00368	3242	3093	2583	4589	3160	3513	5926	3162	3662	5440	9963	5967
CCNA_00369	2889	1965	2548	3719	1931	2044	3651	2551	2150	3023	3014	2014
CCNA_00370	6747	7111	4484	7167	4198	2379	13141	6116	7677	9928	10024	5339
CCNA_00371	5731	7260	6089	11102	3649	2532	12507	4155	8437	12502	10823	4640
CCNA_00372	22150	24658	34411	37425	14949	15283	55952	16180	36441	46093	42450	24220
CCNA_00373	15352	11415	16973	26974	9110	10951	29674	12750	15691	26503	18929	14940
CCNA_00374	29158	26702	33043	51000	18471	23443	44164	24242	25763	32802	34817	28166
CCNA_00375	6491	5523	7531	8495	2610	2553	12774	4971	7708	8502	8807	5932
CCNA_00376	431	298	248	277	149	129	574	436	319	370	333	237
CCNA_00378	998	803	905	1455	827	891	1832	1183	1083	1579	1545	907
CCNA_00379	1888	1810	2385	3077	1732	1748	3289	1529	2159	3484	3809	2116
CCNA_00380	67	68	93	179	76	73	78	87	64	79	63	52
CCNA_00381	151	100	96	109	106	54	171	159	121	113	131	92
CCNA_00383	561	426	198	308	300	139	322	402	269	312	440	199
CCNA_00384	543	351	508	717	454	482	627	401	335	449	452	320
CCNA_00385	789	333	457	677	618	457	890	865	354	448	442	323
CCNA_00386	587	303	344	423	327	303	403	560	282	444	476	296
CCNA_00387	105	56	95	113	64	44	48	44	51	65	80	36
CCNA_00388	736	545	831	1406	704	670	1276	698	787	1204	856	639
CCNA_00389	770	435	395	446	341	298	1025	964	445	676	612	594
CCNA_00390	1750	1641	1382	2289	1134	1017	2463	1448	1433	2707	1658	1386
CCNA_00391	554	519	575	624	430	412	635	516	479	706	488	364
CCNA_00392	2430	2437	3357	4867	1669	1646	4344	2224	2154	3599	2665	2019
CCNA_00393	93	97	248	151	110	106	101	97	69	83	87	92
CCNA_00394	155	115	309	367	220	203	173	156	126	177	140	154
CCNA_00395	972	984	1081	902	909	818	1122	958	727	864	1188	1049
CCNA_00396	235	136	299	93	195	188	229	391	99	128	116	122
CCNA_00397	383	437	380	587	416	287	614	383	316	537	507	441
CCNA_00398	15417	14010	16524	23202	16410	16587	34256	14120	19249	29216	27002	18573
CCNA_00399	608	377	301	359	275	188	640	643	286	452	499	271
CCNA_00400	80	64	76	102	62	46	164	203	71	123	102	71
CCNA_00401	258	262	296	457	166	216	395	174	273	394	408	222
CCNA_00402	88	34	40	37	32	34	40	69	19	46	39	19
CCNA_00403	618	397	567	583	347	293	738	832	409	518	556	376
CCNA_00404	49	31	30	31	44	29	179	171	24	48	45	31
CCNA_00405	675	323	351	344	367	401	803	895	343	389	620	404
CCNA_00407	280	189	219	262	101	140	191	115	219	257	258	96
CCNA_00408	317	294	258	428	156	161	508	270	258	364	305	271
CCNA_00409	0	0	0	0	0	0	0	0	0	0	0	1
CCNA_00410	57	46	30	41	60	31	67	37	32	72	41	35
CCNA_00411	2121	2184	1747	2061	1056	1134	2548	1984	1685	2105	2479	1669
CCNA_00412	524	366	460	465	303	468	648	398	355	472	529	350
CCNA_00413	5193	5052	3760	5139	2555	2512	7164	4143	4434	6208	5805	4508
CCNA_00414	723	712	533	872	376	318	837	727	631	941	945	568
CCNA_00415	150	159	168	215	79	95	254	189	126	195	184	57
CCNA_00416	805	673	1903	1315	948	964	1248	714	704	694	1341	572
CCNA_00417	624	401	8881	7012	1045	926	680	484	484	636	875	682
CCNA_00419	235	62	367	430	161	136	260	324	80	126	174	85
CCNA_00420	111	127	132	172	119	69	181	186	139	150	159	84
CCNA_00421	105	100	135	277	81	36	210	82	106	274	160	87
CCNA_00422	498	505	391	994	334	235	844	409	434	817	527	365
CCNA_00423	226	91	93	190	149	130	198	520	114	138	105	100
CCNA_00424	1911	1352	2299	2410	2077	2150	2962	1951	1567	2080	2866	2260
CCNA_00425	1476	712	996	974	1015	1117	1061	1163	733	872	931	595
CCNA_00426	1091	1048	2543	3206	1490	1458	1335	988	961	841	362	273
CCNA_00427	97	81	133	236	86	92	133	85	101	157	100	83
CCNA_00428	310	241	453	1071	383	555	462	234	270	560	336	251
CCNA_00429	389	110	130	64	103	135	344	836	93	84	101	72
CCNA_00430	97	9	29	16	36	27	164	162	36	34	20	11
CCNA_00431	50	20	43	76	40	24	29	23	25	38	34	14
CCNA_00432	228	82	165	155	151	182	373	521	172	272	164	164
CCNA_00433	63	70	233	527	85	48	91	55	47	103	41	40
CCNA_00434	57	24	38	26	20	21	87	94	19	36	36	33
CCNA_00435	3051	2691	3495	4752	3174	3231	5165	2276	4442	5734	4752	2732
CCNA_00436	685	320	272	339	351	267	716	626	341	457	618	326
CCNA_00437	593	181	360	368	341	298	459	975	183	190	213	168
CCNA_00438	22114	20658	26025	36274	20429	24170	35076	16160	23175	39049	30515	18101
CCNA_00439	15009	14533	20022	28222	11813	12565	31457	12525	19957	29163	22368	14866
CCNA_00440	4145	4479	6409	11211	3688	4186	8465	2984	5819	8825	7232	4354
CCNA_00443	2407	1752	2443	4819	2067	2536	4992	2349	2704	5115	2963	2445
CCNA_00444	3639	3387	5241	9723	3222	3625	6419	2930	4753	7194	5308	3199
CCNA_00445	1900	1806	2104	4498	1853	1587	4375	1715	2387	4071	2891	1653
CCNA_00446	4340	4110	4383	7763	3991	3284	6748	4124	3934	5685	5381	4035
CCNA_00451	5008	1601	1814	2090	1755	2412	3899	5276	1880	2657	2456	2460
CCNA_00452	924	472	581	853	523	490	1053	1227	452	739	855	634
CCNA_00453	306	131	208	266	273	234	411	501	190	276	268	165
CCNA_00454	491	269	961	709	298	278	491	354	279	348	475	364
CCNA_00456	1197	465	892	953	723	683	880	1195	477	559	702	552
CCNA_00457	15	8	27	11	8	8	26	29	7	3	11	12
CCNA_00458	43	14	24	15	37	15	43	71	14	14	17	8
CCNA_00460	405	182	107	81	45	34	383	362	145	184	212	178
CCNA_00464	471	148	217	283	139	162	2453	770	213	383	261	199
CCNA_00465	24289	22091	35399	44378	20137	24865	23771	12996	21084	32600	30477	18945
CCNA_00466	17676	15621	25093	29448	13749	16791	17323	11043	13992	21172	22673	13541
CCNA_00467	13219	9900	11148	10919	6651	7235	17219	10530	10515	12762	16366	10235
CCNA_00468	571	123	260	370	142	245	391	628	244	309	238	221
CCNA_00469	16144	10779	24196	28993	15541	19369	20764	14495	12693	18640	18821	14057
CCNA_00470	7411	4401	8583	11543	5144	5907	12481	6556	5618	8284	7253	4781
CCNA_00471	6297	4515	9453	13455	5868	6714	7599	4584	4592	6980	7407	4966
CCNA_00472	7123	3823	8790	9229	5045	5882	9915	6164	4251	6910	6707	4699
CCNA_00473	714	48	161	183	199	175	504	730	100	116	141	105
CCNA_00476	179	19	20	21	69	72	361	547	30	40	31	25
CCNA_00477	316	46	101	102	102	154	347	897	64	76	54	59
CCNA_00478	683	181	484	542	399	404	2091	1634	364	514	236	173
CCNA_00479	163	20	76	45	61	42	149	207	46	28	88	41
CCNA_00480	728	86	217	328	376	418	463	786	133	184	191	169
CCNA_00481	240	147	3849	2515	101	77	253	392	179	178	520	238
CCNA_00482	633	265	1845	1903	358	347	814	1150	347	530	951	682
CCNA_00483	1560	1274	2212	3832	1158	1108	2350	871	1814	2896	2017	1032
CCNA_00484	558	284	449	443	778	492	546	526	300	363	937	475
CCNA_00485	187	122	110	212	117	63	260	183	126	154	168	94
CCNA_00486	815	121	189	194	105226	88363	515	1328	134	139	100296	65643
CCNA_00487	2092	1367	1738	2407	32024	31297	2243	2772	1372	1657	30676	18678
CCNA_00488	386	138	234	380	150	141	567	576	192	306	201	92
CCNA_00489	1145	1151	946	1147	491	530	1340	701	997	1118	1537	1005
CCNA_00490	763	368	1202	1726	1377	1868	960	1187	593	770	800	542
CCNA_00491	3004	2284	4846	6108	3077	3705	4824	2955	2987	4661	4367	2969
CCNA_00492	4343	3690	3695	6098	2116	2103	6085	3554	4208	6252	5257	3512
CCNA_00493	1252	1116	975	1684	591	708	1639	997	1174	1686	1588	1006
CCNA_00494	956	907	966	2150	729	779	1985	962	1263	2236	1451	940
CCNA_00495	2119	1865	2337	3892	742	790	3000	1240	2335	3302	2029	1574
CCNA_00496	24025	23284	24177	32903	13549	14342	35076	18320	25209	35391	33849	21449
CCNA_00497	1958	1971	1436	3309	4111	2421	2933	2019	1855	3089	3232	2214
CCNA_00498	91	45	53	84	45	49	132	162	55	61	83	69
CCNA_00499	372	301	337	411	285	286	560	391	286	510	405	264
CCNA_00500	523	402	351	532	396	373	802	476	466	592	637	418
CCNA_00501	691	475	429	630	527	416	977	619	536	729	813	452
CCNA_00502	901	690	427	725	414	396	1163	752	713	1073	982	696
CCNA_00503	604	524	708	927	599	648	716	448	447	709	671	380
CCNA_00504	807	477	670	1536	667	636	848	696	545	935	779	585
CCNA_00505	13554	12151	20003	32285	13111	14283	27268	10641	16739	27842	19974	14640
CCNA_00506	35479	29640	55404	75882	37416	42737	82273	33875	47734	76446	60250	42356
CCNA_00507	10752	10870	17733	26611	10576	10697	20170	7962	13423	19525	19845	10639
CCNA_00508	160	86	141	299	221	171	183	156	76	161	110	94
CCNA_00509	187	65	260	352	227	218	180	164	92	173	103	106
CCNA_00510	388	228	633	1024	462	378	418	409	290	417	318	171
CCNA_00511	765	415	1900	3187	1152	1210	1007	719	624	870	748	577
CCNA_00512	3862	3032	4515	5769	2638	2443	6251	3669	4029	5803	4845	2942
CCNA_00514	815	533	1426	1831	423	501	804	665	493	734	766	477
CCNA_00515	6047	6993	2240	6322	2800	2012	12474	5111	9235	10232	9738	5143
CCNA_00516	468	325	373	489	235	158	567	309	336	548	427	274
CCNA_00517	885	716	506	801	381	247	1259	704	739	1089	1037	580
CCNA_00518	13961	13007	7590	11118	3565	4128	27668	10110	17649	29603	22035	12946
CCNA_00519	2615	1605	1449	2261	2878	1998	3900	2179	1784	2838	3556	2829
CCNA_00520	7943	4608	11057	13877	3785	4245	13147	6756	6263	9731	6536	5916
CCNA_00521	1018	485	1708	2130	939	1060	1579	1001	824	1158	1124	994
CCNA_00523	894	834	785	1397	728	658	1262	817	783	1266	1084	633
CCNA_00524	987	665	596	1089	618	547	1584	793	714	1220	1028	775
CCNA_00525	2431	1798	2717	4804	2063	2238	3788	1851	2114	3138	2371	1776
CCNA_00526	1019	1002	3207	3714	671	531	1232	677	966	1395	1501	828
CCNA_00527	3364	2969	2939	4947	1796	1413	5403	1994	3014	4200	3691	2244
CCNA_00528	184	155	183	282	103	96	340	209	145	222	215	140
CCNA_00529	163	187	427	370	471	251	166	176	101	131	664	284
CCNA_00530	32515	16255	14727	17129	11508	12032	72314	26637	46091	95007	31715	20921
CCNA_00531	15405	12458	9087	12793	4711	5712	34163	13956	21430	26961	21945	11865
CCNA_00532	448	267	244	291	354	333	1256	985	260	334	377	236
CCNA_00534	534	296	326	566	326	193	586	659	248	301	419	337
CCNA_00535	225	65	301	553	148	138	257	178	108	252	175	125
CCNA_00536	55373	53299	57629	69492	31435	32450	109892	44518	71087	104325	92866	57944
CCNA_00537	77723	72975	77101	97652	45235	47597	156724	65448	95075	130373	124031	78372
CCNA_00538	2174	1515	1906	2496	1808	2133	2561	2370	1388	2015	2202	1581
CCNA_00539	1970	1157	813	1107	727	475	1906	1491	1133	1819	1553	937
CCNA_00540	1702	1152	1141	2000	896	718	2080	1465	1272	1832	1695	1204
CCNA_00541	28	15	29	15	17	6	26	26	4	10	23	9
CCNA_00542	474	434	1217	2259	1134	879	793	388	417	708	745	545
CCNA_00543	1219	1138	1722	2624	849	1097	1422	800	1203	1614	1613	1127
CCNA_00544	3379	3174	6052	6624	15992	14075	4986	2419	3894	4822	8586	4916
CCNA_00545	2451	2196	3414	4703	9158	10039	3696	1979	2477	3741	5164	3113
CCNA_00546	393	211	177	366	368	271	453	284	224	426	704	500
CCNA_00547	578	317	216	159	146	112	316	280	326	274	389	223
CCNA_00548	0	0	0	0	0	0	0	0	0	0	0	0
CCNA_00549	0	0	0	0	0	0	0	0	0	0	0	0
CCNA_00550	519	225	226	247	204	195	564	996	181	294	442	283
CCNA_00551	476	136	479	661	487	571	381	506	216	241	242	164
CCNA_00552	591	467	638	1155	818	575	729	355	446	606	645	341
CCNA_00553	701	434	857	889	698	786	843	643	445	577	738	487
CCNA_00554	455	483	437	635	256	276	633	347	400	499	575	430
CCNA_00555	1464	1046	1512	1904	968	1296	1735	1140	1126	1402	1544	1059
CCNA_00556	748	542	612	635	472	511	687	620	465	586	837	495
CCNA_00557	345	314	183	298	195	127	291	349	200	261	267	204
CCNA_00558	871	656	572	1047	511	425	1235	663	720	1120	862	557
CCNA_00559	1997	1633	1388	3337	961	1097	2789	1637	1495	3510	1694	1291
CCNA_00561	345	207	302	489	210	260	384	327	223	380	242	160
CCNA_00562	1186	1077	988	1595	773	752	1609	924	891	1496	1244	916
CCNA_00563	597	362	506	622	236	284	844	709	379	469	448	350
CCNA_00565	1603	1611	2110	2546	1295	965	1972	1559	1329	1650	1971	1147
CCNA_00566	979	299	1974	2357	345	404	1189	1146	555	837	653	511
CCNA_00567	1621	362	599	733	635	602	1391	2658	530	707	586	469
CCNA_00568	158	84	119	122	122	90	135	262	36	60	93	47
CCNA_00569	196	58	246	90	126	129	260	396	66	65	80	97
CCNA_00570	214	104	1287	2037	141	116	147	201	112	112	161	125
CCNA_00571	86	58	1242	521	18	29	179	113	39	35	76	48
CCNA_00572	15	2	6	8	10	1	7	20	2	3	6	7
CCNA_00573	2978	402	837	799	982	960	1851	3822	653	771	941	744
CCNA_00574	1142	297	466	582	567	404	1083	1517	394	488	459	383
CCNA_00575	951	295	415	216	540	355	2821	1683	279	256	414	267
CCNA_00578	1109	367	501	478	431	410	1020	1320	475	533	532	459
CCNA_00579	730	247	875	972	9414	10086	708	976	354	388	466	412
CCNA_00580	172	153	283	306	2042	1267	223	446	68	87	159	161
CCNA_00582	847	897	1675	2077	417	365	1029	633	763	1028	212	170
CCNA_00583	323	86	298	177	139	181	160	425	56	91	64	105
CCNA_00585	477	177	412	566	493	630	451	727	150	211	211	209
CCNA_00586	304	211	235	297	205	159	856	924	180	336	277	202
CCNA_00587	319	60	181	178	260	164	210	465	69	74	66	55
CCNA_00588	82	7	34	48	33	32	49	110	7	12	12	16
CCNA_00589	840	441	2424	3308	1671	1731	1176	954	772	1187	153	115
CCNA_00590	631	313	1381	1803	1196	1368	809	621	441	820	112	90
CCNA_00591	4160	2467	6078	8565	4559	5204	5257	4141	3060	4373	463	453
CCNA_00592	2253	1479	3451	5959	2205	2636	2666	1758	1921	3033	256	182
CCNA_00593	1983	897	3416	4369	2639	2796	1612	1574	1122	1519	180	137
CCNA_00594	3573	2568	11350	14314	8573	8486	5137	3125	3334	4837	512	303
CCNA_00595	456	351	495	643	1279	1053	462	740	290	354	618	386
CCNA_00596	409	184	423	752	845	894	462	408	271	399	435	351
CCNA_00597	474	76	178	126	2237	1683	379	1203	97	74	1010	819
CCNA_00598	2282	216	554	440	302572	276627	1670	2642	338	316	44274	33285
CCNA_00600	820	755	814	1054	464	425	1388	931	708	865	389	227
CCNA_00601	2295	1557	2055	3355	1747	1940	3615	1884	1893	2765	735	660
CCNA_00602	588	551	603	520	352	305	653	900	402	485	268	252
CCNA_00603	741	524	616	599	488	332	773	771	453	524	274	241
CCNA_00604	340	267	333	331	203	194	380	345	248	356	117	106
CCNA_00605	5588	5076	7288	9598	5863	5363	7174	3908	4923	6209	3146	2155
CCNA_00607	3455	409	1126	1202	1017	1112	2274	4042	505	571	657	611
CCNA_00608	1237	157	407	511	457	490	886	2293	262	306	305	187
CCNA_00609	1250	601	528	706	356	286	1306	1209	701	983	806	514
CCNA_00610	4093	2471	2234	2934	1722	1566	6139	4810	2798	4211	3120	2045
CCNA_00611	4388	3045	4693	6520	2041	2597	4618	3315	2682	4167	3815	2979
CCNA_00612	260	157	298	377	177	150	453	672	159	199	191	140
CCNA_00613	247	122	175	272	154	163	283	237	110	172	150	69
CCNA_00614	1034	274	487	628	492	395	1870	1617	339	362	377	239
CCNA_00615	1855	700	2225	2885	1305	1255	2389	2221	1180	1455	1101	752
CCNA_00616	175	43	95	108	81	87	168	376	51	95	96	46
CCNA_00617	264	50	1559	2258	1968	1931	321	472	58	92	180	116
CCNA_00618	193	22	1226	2353	1763	2414	103	167	46	54	85	53
CCNA_00619	385	42	991	1751	2487	2839	193	416	67	67	95	86
CCNA_00620	490	87	3242	5134	3926	4583	283	605	109	105	157	79
CCNA_00621	277	29	99	85	135	89	251	342	65	65	52	44
CCNA_00622	173	33	159	339	89	89	115	137	62	101	36	29
CCNA_00623	1458	442	1172	1314	1062	1125	1421	2088	519	546	708	482
CCNA_00624	382	116	184	214	317	209	324	472	101	123	156	130
CCNA_00625	295	310	283	439	223	180	336	207	241	354	419	200
CCNA_00626	1572	734	1369	2037	1282	1418	1709	1803	801	1105	1180	918
CCNA_00627	77	11	84	90	84	74	167	235	18	20	22	16
CCNA_00629	596	169	641	758	497	456	490	861	212	262	230	122
CCNA_00632	175	43	150	153	132	124	189	312	58	81	61	40
CCNA_00634	799	237	596	854	451	503	647	769	280	378	314	223
CCNA_00635	4370	3168	7049	9991	4547	4951	5683	3207	3471	5172	4045	2832
CCNA_00636	4442	3935	11272	14202	6129	6927	6513	4302	4714	6337	6209	3856
CCNA_00637	3782	2313	3022	3886	2756	2524	4106	2924	2394	3499	3411	2167
CCNA_00638	4368	2660	3920	4871	2834	2933	4799	5379	2609	3496	3798	2503
CCNA_00639	2459	1226	1518	2094	1560	1477	2571	2063	1433	2237	1898	1370
CCNA_00640	236	25	66	43	75	62	119	195	35	47	40	42
CCNA_00641	249	50	92	153	96	94	264	310	98	139	104	68
CCNA_00642	408	198	286	497	218	232	501	481	186	269	258	167
CCNA_00643	172	22	63	57	27	13	116	185	31	29	32	4
CCNA_00644	703	35	84	49	121	137	540	1096	89	94	112	62
CCNA_00649	191	82	107	43	135	63	177	360	58	61	87	51
CCNA_00654	341	93	164	80	98	103	276	555	68	65	147	96
CCNA_00655	2683	1562	716	691	649	484	3220	2772	1637	2523	1429	907
CCNA_00656	4366	2742	3005	4036	2787	2509	5363	4106	3079	4656	3803	2786
CCNA_00657	4088	2967	3092	3812	2061	2635	4706	3635	3007	4202	3993	2858
CCNA_00658	1100	872	878	1658	1022	962	1538	970	957	1256	1141	795
CCNA_00659	5229	2735	3897	5136	3170	3416	17138	10388	3070	4181	3731	2548
CCNA_00660	0	0	0	0	0	0	0	0	0	0	0	0
CCNA_00661	0	0	0	0	0	0	0	0	0	0	0	0
CCNA_00662	317	150	239	275	283	278	337	534	175	236	309	160
CCNA_00664	1148	532	1021	1205	670	626	1536	1704	520	651	964	554
CCNA_00665	461	437	1490	2928	1214	1148	783	454	499	665	498	347
CCNA_00666	119	79	151	98	137	94	96	151	56	54	82	77
CCNA_00667	602	330	395	550	309	358	512	371	299	480	366	327
CCNA_00668	80	54	96	102	55	45	133	92	41	73	88	53
CCNA_00669	1654	1339	1061	1480	780	596	1811	1336	1061	1483	1467	1173
CCNA_00670	788	559	627	1284	393	571	1233	696	550	1156	694	542
CCNA_00671	1382	834	970	1254	456	490	1563	923	991	1457	1155	682
CCNA_00672	166	30	51	57	82	64	222	200	40	41	53	53
CCNA_00673	278	100	203	258	213	186	323	458	140	191	179	160
CCNA_00674	117	120	141	236	72	77	155	159	93	138	177	77
CCNA_00675	349	231	1089	1292	323	327	514	505	259	413	369	303
CCNA_00676	1925	1831	13986	10162	1667	1857	2213	1562	1614	1643	3040	1652
CCNA_00677	27461	21933	13886	18004	8738	10197	62643	26160	33057	55977	41462	30229
CCNA_00678	22457	23582	14706	18853	7213	8388	43754	18813	33891	44612	41070	25249
CCNA_00679	0	0	0	0	0	0	0	0	0	0	0	0
CCNA_00680	631	236	362	296	326	234	343	469	194	225	301	192
CCNA_00681	172	86	95	122	109	112	166	273	68	115	124	65
CCNA_00682	101	54	123	157	49	51	265	165	36	63	71	49
CCNA_00683	454	244	293	226	218	211	401	563	128	205	276	279
CCNA_00685	576	282	517	748	290	403	515	445	331	511	371	328
CCNA_00686	513	263	701	670	390	434	506	610	203	250	325	263
CCNA_00687	84	93	243	372	332	222	139	89	90	119	216	135
CCNA_00688	614	206	298	346	281	269	1652	1110	213	276	318	179
CCNA_00689	558	107	303	480	555	566	291	702	100	123	196	112
CCNA_00690	2129	1809	3821	5595	1182	1319	3817	1679	2481	4124	3076	1633
CCNA_00691	3487	2008	2923	4002	1971	2572	5682	2581	2829	4634	3577	2550
CCNA_00692	1048	389	510	548	388	413	842	1275	435	520	576	362
CCNA_00693	389	254	233	179	204	136	371	264	211	152	397	235
CCNA_00694	1233	951	878	1454	1091	909	1489	877	820	1282	1405	944
CCNA_00695	777	662	884	1290	1038	789	1492	931	785	1087	1196	834
CCNA_00696	283	112	175	126	120	160	162	182	92	119	105	135
CCNA_00698	826	428	1960	1731	535	553	1240	950	560	991	1073	680
CCNA_00699	3087	2568	2116	4651	1961	1889	6058	1915	3323	5428	4167	2657
CCNA_00700	224	104	52	60	67	59	176	215	118	122	132	43
CCNA_00703	104	35	53	19	56	53	78	246	17	19	61	42
CCNA_00704	130	27	69	33	48	41	114	530	29	20	82	56
CCNA_00705	1737	1164	4726	6664	22974	11310	2992	1571	1444	2120	5490	3815
CCNA_00706	265	92	656	1145	2205	2311	359	238	111	238	205	161
CCNA_00707	172	128	77	191	167	65	269	177	102	172	169	149
CCNA_00708	4901	4184	3727	5331	3203	3019	6240	3940	3430	4526	5100	4163
CCNA_00709	158	109	292	275	135	174	489	271	101	93	162	114
CCNA_00710	411	145	360	322	245	247	251	624	146	146	177	165
CCNA_00711	741	542	603	351	204	218	856	1268	467	471	756	475
CCNA_00712	24	28	40	57	24	16	32	15	19	22	39	27
CCNA_00714	112	36	135	192	202	145	107	95	55	40	78	44
CCNA_00716	627	504	2413	3232	2128	2461	669	398	588	748	263	198
CCNA_00718	2262	1233	3924	3417	1272	1353	3589	2346	1479	1738	899	564
CCNA_00720	3991	2927	4471	7739	2632	3000	5100	3915	3028	4189	480	371
CCNA_00721	55383	61449	50550	43716	22254	23262	139928	49001	88618	114940	130984	74565
CCNA_00722	12468	14308	12668	11716	5537	7071	31957	12839	21748	25909	28327	17812
CCNA_00723	155	88	120	158	98	69	102	108	73	116	107	43
CCNA_00724	71	83	61	151	72	41	338	214	96	130	108	69
CCNA_00725	132	36	50	41	102	79	995	996	40	23	42	31
CCNA_00726	1027	547	545	731	568	591	1083	894	598	852	932	706
CCNA_00727	2615	2429	1697	2496	1225	1296	3200	2158	1959	2521	2657	2084
CCNA_00728	959	722	2158	2673	1627	1046	810	775	549	511	863	595
CCNA_00729	1753	1388	2538	4135	1257	1313	2876	1294	1518	2943	1705	1324
CCNA_00730	628	405	592	684	391	510	594	533	302	459	529	397
CCNA_00732	1413	888	1755	2018	576	562	1513	1294	765	1124	997	850
CCNA_00733	361	280	642	925	707	569	467	305	277	418	1479	981
CCNA_00734	1221	841	2515	2545	2588	2834	1255	1175	895	1029	1878	1312
CCNA_00736	1595	1194	946	1014	596	659	1873	1661	1144	1465	1821	938
CCNA_00738	200	205	194	403	352	172	317	193	129	216	190	109
CCNA_00740	1800	1858	1207	1858	766	888	2965	1525	1667	2116	2594	1749
CCNA_00741	1468	1213	817	1194	679	655	2384	1077	1275	1870	1740	1355
CCNA_00742	1224	1087	796	1233	655	586	1868	1135	849	1545	1297	856
CCNA_00743	239	95	290	153	216	111	229	370	48	62	70	68
CCNA_00744	481	348	1115	1388	781	832	672	321	492	661	87	71
CCNA_00745	174	55	105	59	59	58	90	277	40	42	69	31
CCNA_00746	19	11	15	17	18	15	26	8	11	10	21	11
CCNA_00748	333	348	361	508	257	116	323	361	244	263	349	255
CCNA_00749	2566	2114	2743	5021	1489	1784	3317	2286	2238	3062	2426	1759
CCNA_00750	1467	1349	1002	2059	444	421	2440	1178	1441	2480	1679	1122
CCNA_00751	1295	816	1230	1518	995	927	1793	1203	858	1035	1083	674
CCNA_00752	5108	4885	6776	10092	4694	4732	9008	4253	6440	7839	7795	4450
CCNA_00753	711	551	295	342	167	147	796	587	415	632	587	511
CCNA_00754	21	6	115	160	37	22	20	42	71	9	63	19
CCNA_00756	53	17	972	1077	55	32	51	47	28	54	112	59
CCNA_00757	302	151	200	349	238	212	353	258	193	237	290	156
CCNA_00758	6226	5634	7930	11738	2986	3663	12602	5333	8368	12551	9590	5770
CCNA_00759	1775	182	350	461	150067	170475	1130	2580	293	363	201260	147840
CCNA_00760	931	580	535	1226	736	749	936	1410	536	754	848	668
CCNA_00761	320	195	835	1175	406	405	442	224	250	315	437	224
CCNA_00762	314	179	625	802	346	405	366	234	195	322	332	227
CCNA_00763	2193	2116	2546	3643	2224	2493	4017	1800	2650	3733	3495	1762
CCNA_00764	5205	4737	5634	8950	6737	5472	9418	4111	5880	9062	7571	4758
CCNA_00765	167	179	144	377	111	105	247	97	150	200	185	116
CCNA_00766	427	365	505	1609	377	376	880	297	471	586	515	276
CCNA_00767	737	838	2041	4165	622	901	1002	526	847	1322	1009	575
CCNA_00768	354	302	459	689	659	665	992	232	573	1130	643	389
CCNA_00769	2927	2715	3237	3954	2642	2855	4750	2179	3334	5508	5030	2850
CCNA_00770	1289	1262	1108	1412	851	1013	1704	1066	1116	1852	1617	1102
CCNA_00772	0	0	0	1	4	0	0	0	1	0	0	2
CCNA_00773	367	174	151	294	293	244	290	421	159	187	203	142
CCNA_00774	752	524	803	1380	3444	3732	931	1291	415	624	3902	2954
CCNA_00775	169	142	100	177	185	77	168	137	98	130	174	82
CCNA_00776	1413	263	463	429	76495	63525	1267	1684	294	392	25422	16556
CCNA_00777	889	555	953	1833	953	834	987	706	651	920	708	477
CCNA_00778	15333	13107	16975	24424	10802	10900	31603	13304	16986	27783	22110	14863
CCNA_00779	56	14	89	66	9	13	34	40	18	11	42	24
CCNA_00780	65	60	47	122	84	71	107	48	35	116	72	60
CCNA_00782	1151	768	735	1291	959	610	1824	1245	924	1364	1558	1055
CCNA_00784	514	410	650	651	277	227	573	759	397	454	579	358
CCNA_00785	185	119	86	67	102	40	279	273	95	106	130	107
CCNA_00788	800	560	627	452	418	383	849	868	452	412	884	589
CCNA_00792	113	90	95	69	226	148	100	161	43	42	463	256
CCNA_00793	115	94	174	208	1750	1132	106	215	27	43	1607	878
CCNA_00794	372	114	131	92	1104	956	712	865	63	60	1166	640
CCNA_00803	4365	3598	5752	8964	3921	4747	6672	3286	4253	6607	5247	3609
CCNA_00804	1395	865	231	227	111	146	2032	1181	874	1409	930	797
CCNA_00807	1219	914	2037	3745	656	816	1943	985	1064	2116	1374	1068
CCNA_00808	11018	9082	5636	8316	3321	3236	13119	5806	10022	17363	13271	5565
CCNA_00809	527	355	375	645	304	243	561	607	363	366	419	260
CCNA_00810	621	474	580	961	509	545	825	568	561	764	614	496
CCNA_00811	597	462	526	828	417	396	724	462	480	608	666	403
CCNA_00812	173	36	52	83	74	89	146	391	64	83	88	37
CCNA_00813	860	47	244	189	281	259	479	895	127	109	127	106
CCNA_00814	19	18	13	23	32	5	30	35	12	13	14	15
CCNA_00815	1030	303	450	465	389	445	862	1571	379	487	601	395
CCNA_00816	321	111	140	148	113	114	507	716	138	145	164	96
CCNA_00817	873	402	383	336	495	417	637	847	448	492	584	427
CCNA_00818	454	263	432	609	272	320	751	1034	341	339	451	238
CCNA_00820	412	154	327	534	526	469	272	385	143	224	167	94
CCNA_00821	314	189	334	486	384	291	291	275	217	266	155	126
CCNA_00822	95	103	261	501	554	162	200	94	151	151	5	2
CCNA_00823	2469	2107	6983	10063	7828	8234	4975	2084	3351	6104	534	468
CCNA_00824	384	383	410	887	265	245	490	301	326	495	428	262
CCNA_00825	12	9	22	25	12	14	18	20	22	26	14	5
CCNA_00826	102	58	89	96	60	20	55	54	57	64	75	55
CCNA_00827	1816	239	588	643	579	555	2652	3643	337	401	459	353
CCNA_00828	605	235	351	447	514	374	497	544	251	393	356	261
CCNA_00830	837	208	265	251	449	316	619	894	300	398	422	240
CCNA_00831	2559	1026	1007	1406	1282	1231	2702	3659	1259	1891	1982	1354
CCNA_00832	300	205	297	420	161	128	300	162	166	212	278	207
CCNA_00833	382	135	128	187	297	122	398	448	168	222	171	219
CCNA_00837	694	140	276	285	354	229	518	847	154	232	256	192
CCNA_00838	886	287	550	635	459	380	811	1562	249	346	385	349
CCNA_00839	748	349	963	1509	558	610	734	1077	439	600	617	424
CCNA_00840	192	122	252	227	183	126	208	335	90	101	143	119
CCNA_00841	446	94	269	162	263	282	297	807	91	117	148	120
CCNA_00842	1566	839	1584	2444	1195	1273	1593	1306	1048	1500	906	777
CCNA_00843	1093	516	403	595	504	460	1137	1202	635	990	874	726
CCNA_00846	7762	5973	12808	22627	5106	5020	14360	7170	8365	13797	5351	4603
CCNA_00847	464	373	550	558	210	172	446	526	254	328	468	257
CCNA_00848	530	405	984	1638	1838	876	494	453	327	316	566	479
CCNA_00849	604	654	443	741	524	290	1578	558	805	1300	1122	613
CCNA_00851	894	927	1313	1904	638	428	1857	896	1172	1589	1505	953
CCNA_00852	321	285	375	629	338	202	405	267	298	410	392	233
CCNA_00853	238	129	362	330	180	193	277	244	212	160	206	120
CCNA_00854	250	148	677	734	261	356	272	344	414	194	252	144
CCNA_00855	116	33	50	61	45	51	68	89	52	50	49	34
CCNA_00856	736	113	233	109	260	245	378	947	147	168	214	142
CCNA_00857	6061	5222	2297	3296	2194	2284	11171	4314	7486	10557	9405	5706
CCNA_00858	6723	6031	11633	17487	980	1048	10886	5591	7232	10670	2721	1880
CCNA_00859	314	265	418	886	229	194	397	219	293	434	220	129
CCNA_00861	348	81	170	275	131	146	472	395	127	209	185	115
CCNA_00867	882	437	903	951	560	505	2231	1372	1283	1702	1686	1067
CCNA_00869	6129	4620	3511	5076	1944	1855	6765	4826	4330	6405	5465	3848
CCNA_00870	625	553	822	997	352	364	947	732	523	706	704	521
CCNA_00871	233	240	226	333	151	137	448	257	211	374	317	223
CCNA_00872	1696	1209	1594	2102	732	937	2570	1273	1309	1832	1591	1482
CCNA_00873	12	7	8	22	25	9	9	29	7	7	10	6
CCNA_00875	230	207	526	1057	280	346	388	185	235	410	272	180
CCNA_00876	1568	1593	1978	3564	1443	906	2098	1198	1323	1842	1696	1279
CCNA_00877	1141	642	1239	1456	1443	1770	1265	1323	669	986	918	785
CCNA_00878	4039	2672	2333	3864	2698	1946	5671	3827	2617	4299	5093	4675
CCNA_00879	986	458	604	700	798	847	959	1249	501	597	1267	837
CCNA_00880	315	315	328	363	276	157	522	1062	223	261	328	194
CCNA_00881	227	229	306	478	345	211	468	241	214	346	316	215
CCNA_00882	142	41	133	74	65	53	83	168	30	49	124	96
CCNA_00883	1277	999	950	1791	646	752	1878	1114	913	1444	1399	1128
CCNA_00884	169	120	456	465	104	114	264	209	139	191	404	345
CCNA_00885	716	592	2386	2996	400	519	1246	747	745	1150	1592	955
CCNA_00886	3822	3934	3630	5720	1812	1657	6979	3032	4396	5761	5124	3131
CCNA_00887	611	359	301	524	2120	1897	863	510	399	774	1570	1362
CCNA_00888	429	494	764	1495	1344	903	532	299	310	445	742	493
CCNA_00889	3587	2871	857	735	3066	1691	3363	2715	2056	1919	15179	11187
CCNA_00890	52	61	59	77	62	29	63	75	37	50	44	46
CCNA_00891	154	122	278	115	77	87	160	236	50	70	93	119
CCNA_00892	1697	1873	2125	3340	1456	1427	2404	1593	1405	2293	1997	1575
CCNA_00893	523	622	1013	1864	998	1000	897	383	572	961	965	744
CCNA_00894	3690	3654	5502	8343	3296	3090	4952	3249	3033	4282	4108	3079
CCNA_00895	451	442	838	1196	648	719	705	333	419	635	491	347
CCNA_00896	282	149	371	181	124	95	475	613	69	99	88	98
CCNA_00897	31	31	218	259	13	11	26	41	17	32	41	24
CCNA_00898	1142	969	771	912	502	367	1141	734	662	827	1059	798
CCNA_00899	2752	3028	2090	3315	936	1088	3659	2005	2257	3967	2999	2236
CCNA_00900	422	408	1324	1927	707	772	448	473	269	450	353	302
CCNA_00901	206	251	155	255	192	120	396	162	145	294	218	183
CCNA_00905	164	98	140	165	1641	1546	111	122	43	94	1143	941
CCNA_00906	931	376	592	798	580	664	1033	792	476	809	756	689
CCNA_00907	1353	1037	1162	1565	857	918	1667	1167	954	1323	1641	1239
CCNA_00908	539	370	424	685	377	375	546	433	325	583	620	327
CCNA_00909	1147	727	697	952	655	652	2179	1252	959	1674	1016	1011
CCNA_00910	405	190	375	658	447	448	409	327	222	327	184	187
CCNA_00911	287	93	123	132	112	76	220	419	91	136	134	94
CCNA_00912	705	287	706	749	268	206	689	835	394	506	621	335
CCNA_00913	10	17	39	81	14	13	26	69	20	19	34	26
CCNA_00914	445	351	639	768	514	326	806	544	450	612	613	469
CCNA_00915	2179	987	1115	932	863	1009	1874	1739	898	1262	1176	1770
CCNA_00918	1455	1155	1009	1303	511	553	1910	1003	1127	1795	1457	871
CCNA_00919	5641	5601	6969	10077	2547	3152	6228	3167	4711	6991	6322	4122
CCNA_00920	3505	2939	2533	4272	1360	1222	5987	2500	3263	4937	4134	2890
CCNA_00921	898	813	907	1536	869	722	1081	685	653	942	1152	737
CCNA_00923	982	810	544	919	670	549	1164	520	651	934	984	728
CCNA_00924	274	226	235	562	181	103	432	313	225	406	269	242
CCNA_00925	255	291	371	464	162	140	322	183	329	370	413	197
CCNA_00926	187	117	135	73	148	117	240	267	119	155	228	170
CCNA_00927	103	50	200	121	157	108	383	326	75	69	41	46
CCNA_00928	58	73	250	288	123	128	119	76	70	111	86	82
CCNA_00929	24	34	238	128	41	23	19	43	11	13	24	14
CCNA_00930	141	57	1135	733	203	194	292	610	66	60	52	59
CCNA_00931	225	160	3842	2908	533	478	248	525	146	171	212	175
CCNA_00933	2214	2336	3345	4447	2112	2398	3037	2838	2095	2942	2555	1791
CCNA_00934	671	592	1050	1518	879	813	1066	961	648	896	742	469
CCNA_00935	250	100	252	241	207	236	202	343	118	152	140	67
CCNA_00936	103	113	280	91	141	92	102	137	47	60	56	40
CCNA_00937	85	128	150	239	119	116	109	77	104	135	150	50
CCNA_00938	1722	1939	1784	3513	2581	1805	3414	1408	2381	2979	2750	1758
CCNA_00939	752	728	1010	984	511	532	865	747	673	783	864	493
CCNA_00940	467	204	1647	2617	1295	1206	696	753	249	338	223	241
CCNA_00941	673	656	577	1117	573	468	941	580	583	895	801	504
CCNA_00944	102	57	73	92	51	48	187	140	85	111	137	107
CCNA_00945	2438	1917	2792	3271	1754	1585	4515	2297	2170	3464	3183	2547
CCNA_00949	517	419	760	773	314	431	883	572	429	563	672	430
CCNA_00957	2746	2199	2623	3262	992	1028	3220	2453	2026	2677	1930	1343
CCNA_00958	431	117	277	270	349	297	275	391	84	113	133	124
CCNA_00959	304	172	364	323	298	352	249	288	140	145	278	205
CCNA_00961	521	466	424	695	409	245	1196	706	445	553	605	464
CCNA_00962	321	327	313	640	250	225	484	249	291	494	441	226
CCNA_00963	598	363	971	1111	158	144	936	703	385	766	538	510
CCNA_00964	41	23	45	23	11	17	56	133	17	17	16	8
CCNA_00965	153	136	104	151	76	33	200	99	158	246	146	112
CCNA_00966	1298	1021	1108	1878	779	806	2032	890	1124	1856	1323	896
CCNA_00967	1473	1936	5049	5298	807	1006	1403	960	1496	1483	131	109
CCNA_00968	1186	1382	1515	1749	519	459	1430	1067	1152	1335	1285	738
CCNA_00969	512	124	414	514	382	385	245	751	138	162	180	154
CCNA_00970	1898	1125	1166	1937	1215	1326	2133	1835	1237	1808	1610	1113
CCNA_00971	249	208	191	286	169	124	295	199	153	226	218	141
CCNA_00972	84	30	175	332	37	48	66	57	66	97	69	78
CCNA_00973	193	187	223	309	121	144	276	279	191	237	194	143
CCNA_00974	25797	21976	36678	40023	12183	13774	50846	20741	33351	49538	19285	13991
CCNA_00977	0	0	0	0	0	0	0	0	0	0	0	0
CCNA_00978	0	0	0	0	0	0	0	0	0	0	0	0
CCNA_00979	233	173	240	307	166	90	226	242	127	151	349	222
CCNA_00982	6446	4857	6585	8919	7746	9897	9401	4926	4707	8515	7213	6437
CCNA_00983	522	135	338	681	427	353	639	652	150	225	213	166
CCNA_00984	1589	1521	1436	1406	906	931	4406	2711	1550	1550	2231	1158
CCNA_00986	476	201	377	628	381	399	411	534	270	337	306	193
CCNA_00987	235	185	475	475	220	407	336	245	156	231	392	228
CCNA_00988	365	114	193	254	937	846	252	430	130	143	352	243
CCNA_00989	989	335	625	836	2105	2157	914	1437	464	576	1034	737
CCNA_00990	294	154	220	319	191	167	336	280	186	289	190	142
CCNA_00991	808	529	501	664	542	521	956	759	574	843	822	606
CCNA_00992	772	342	457	540	337	354	1185	1138	435	588	486	392
CCNA_00993	709	72	157	167	225	208	443	945	116	114	162	106
CCNA_00994	589	81	154	158	264	174	379	886	78	100	114	82
CCNA_00995	1095	378	1107	1475	1613	1805	1131	1351	581	753	746	465
CCNA_00996	176	58	133	213	185	201	148	215	80	109	142	86
CCNA_00997	647	502	419	852	432	358	862	580	542	857	637	359
CCNA_00998	7592	7357	10357	16890	3222	3515	11950	4515	8224	12378	9340	5904
CCNA_00999	230	264	233	574	179	130	390	169	237	435	380	215
CCNA_01000	0	0	0	0	0	0	0	0	0	0	0	0
CCNA_01001	305	231	212	387	246	200	490	269	254	370	372	290
CCNA_01007	29	7	4	25	13	10	33	89	6	19	10	2
CCNA_01008	4009	3274	5301	6762	3101	3547	5723	2955	3488	4820	4489	3219
CCNA_01009	1144	974	1280	1642	1061	1021	1616	1014	1200	1413	1250	1102
CCNA_01010	1023	1218	1523	2817	1516	953	1709	711	1073	1742	1467	1051
CCNA_01011	235	305	289	498	276	211	294	195	192	271	265	255
CCNA_01012	1042	1100	1263	1943	827	836	1312	933	820	1246	1101	943
CCNA_01013	200	146	241	210	116	93	212	180	110	146	153	166
CCNA_01014	115	177	165	217	107	109	183	174	102	169	106	145
CCNA_01015	1756	1822	2675	5071	706	952	2440	2219	1886	2221	1368	1021
CCNA_01016	317	303	496	730	184	190	481	354	278	362	275	174
CCNA_01017	674	447	887	644	469	679	656	967	299	331	347	319
CCNA_01018	748	548	782	722	669	924	1211	871	495	686	852	704
CCNA_01019	660	298	377	360	233	280	640	703	283	495	400	328
CCNA_01020	284	232	199	280	291	171	343	224	193	320	298	221
CCNA_01021	2722	688	798	1250	1546	1755	1961	2563	804	1059	949	578
CCNA_01022	712	65	116	76	299	268	383	663	103	113	121	82
CCNA_01023	905	242	298	403	519	467	659	1188	295	401	359	261
CCNA_01024	1953	1671	1581	1373	829	900	1787	1456	1612	1967	2355	1311
CCNA_01025	5735	4909	6079	6417	3037	3592	5881	4244	4798	6345	6779	4126
CCNA_01026	2762	2269	3809	4167	2024	2377	3388	1939	2689	4002	3722	2181
CCNA_01027	125	14	45	9	41	31	250	204	21	14	14	9
CCNA_01028	487	305	802	913	567	562	829	594	368	514	687	438
CCNA_01029	1331	1215	1475	2229	1332	1231	1639	1498	1122	1523	1634	1013
CCNA_01030	2131	2060	2956	2287	1605	1856	2233	1491	1627	1721	2619	1811
CCNA_01031	1024	446	803	1271	811	829	1047	1229	611	893	768	562
CCNA_01032	1032	1114	1012	1128	453	447	1179	834	805	925	1293	698
CCNA_01033	1166	1222	1067	1986	812	834	1694	1073	992	1450	1589	969
CCNA_01034	23127	23191	22290	32157	12249	11372	46367	19079	28986	46006	30560	20343
CCNA_01035	8882	8573	10073	15864	5081	5331	14533	6593	9488	14266	10314	7032
CCNA_01036	3649	2840	4579	6752	2833	2870	5741	4184	3504	5364	4289	3226
CCNA_01037	459	349	576	890	519	367	595	281	382	522	497	365
CCNA_01038	722	561	851	1507	1041	1035	1020	655	638	941	813	604
CCNA_01039	732	342	263	270	349	289	923	1037	354	382	524	255
CCNA_01040	436	248	208	343	257	147	373	426	248	365	343	255
CCNA_01041	69	33	47	152	69	95	88	55	46	108	57	59
CCNA_01042	4503	2395	2311	2888	2422	2599	5374	4039	3624	4816	4893	3663
CCNA_01043	208	172	222	541	275	296	377	206	318	558	342	277
CCNA_01044	537	145	304	368	323	319	540	708	169	181	274	206
CCNA_01045	184	162	114	218	132	110	230	123	190	202	266	111
CCNA_01046	1600	1518	1735	2400	1520	1197	2211	1513	1648	2006	2220	1296
CCNA_01047	1758	317	785	799	102276	113582	1471	2596	324	408	164208	107742
CCNA_01048	162	8	17	11	211	201	95	313	11	12	416	211
CCNA_01049	527	463	477	549	249	256	540	544	375	368	763	460
CCNA_01050	5828	5133	4270	6071	2071	2041	6829	4359	4686	5574	5762	3733
CCNA_01051	1842	271	377	448	534	555	1254	3471	360	428	462	351
CCNA_01052	168	34	118	258	246	221	115	252	61	82	89	74
CCNA_01053	308	59	108	151	232	213	192	558	32	87	83	56
CCNA_01054	818	273	704	955	732	859	597	1181	311	360	433	324
CCNA_01055	726	573	676	1039	434	411	1281	633	604	1201	956	637
CCNA_01056	1606	1349	1340	2192	937	782	2324	1193	1352	2035	2162	1374
CCNA_01057	2923	2413	4269	7211	3245	3467	4256	2199	2532	4148	4359	3281
CCNA_01058	1053	944	5544	6680	874	1032	1508	1103	1210	1674	2202	1287
CCNA_01062	3193	2956	2340	4057	1684	1708	4697	2556	3217	5152	4566	2853
CCNA_01064	3589	3263	3072	4090	1794	1860	4575	2855	3528	4842	4751	3198
CCNA_01065	2159	1825	1162	1784	849	815	2820	3410	1767	2787	2706	1819
CCNA_01066	2717	2283	1768	3077	1169	1338	4132	2373	2164	3622	3015	2091
CCNA_01068	643	347	353	504	338	308	797	641	399	688	513	342
CCNA_01069	2381	1595	2776	4501	2598	2674	3811	2941	2143	2825	2422	1599
CCNA_01070	1575	1073	997	1337	800	848	2095	1890	1138	1372	1397	1167
CCNA_01071	1077	531	691	1176	647	593	1199	1410	694	877	766	481
CCNA_01072	43	3	8	22	26	32	49	155	14	8	22	16
CCNA_01073	616	313	469	843	460	607	626	418	459	736	539	434
CCNA_01074	83	53	90	177	253	116	85	104	108	143	121	53
CCNA_01075	510	424	820	925	251	230	867	580	527	658	688	386
CCNA_01076	1000	827	2171	2608	551	527	1457	737	1049	1683	1552	739
CCNA_01077	716	173	205	192	307	284	449	1596	172	225	230	174
CCNA_01078	260	67	151	198	195	126	198	354	56	63	60	70
CCNA_01079	163	148	74	83	51	38	148	55	123	137	138	88
CCNA_01080	90	60	95	114	77	65	93	59	51	82	139	87
CCNA_01081	168	236	143	550	146	101	203	132	152	247	241	126
CCNA_01082	70	31	68	48	36	16	65	59	27	31	40	36
CCNA_01083	8108	6024	8747	8820	4251	5167	8284	7406	5591	7493	4010	2696
CCNA_01084	4376	3270	4857	7201	2923	4037	4207	3514	3389	4832	2217	1460
CCNA_01085	6937	5062	7770	9704	2468	3041	6338	5162	4856	7377	6339	4700
CCNA_01087	2506	1977	1688	1956	1527	1532	3009	1862	2190	2856	4012	2845
CCNA_01088	597	521	768	1275	2375	2691	765	563	521	700	1232	859
CCNA_01089	725	522	440	664	750	559	891	552	726	760	1866	779
CCNA_01090	1852	1338	1719	2582	2518	2458	2594	1569	1816	2515	4473	3018
CCNA_01091	470	121	273	331	213	208	497	470	302	415	299	231
CCNA_01092	9	9	15	28	12	3	21	44	22	29	27	11
CCNA_01093	22	29	64	142	40	12	128	60	81	124	120	47
CCNA_01094	1749	1185	2796	4115	1640	2346	4515	2011	2685	4872	2929	2795
CCNA_01095	4649	3917	2581	4208	2540	1965	9272	4530	4912	6644	6539	4437
CCNA_01096	4439	3402	2760	5420	2357	2522	8491	4268	5222	8282	5671	4710
CCNA_01097	13182	11750	8512	16017	6465	7514	28616	8294	17769	30113	19422	11737
CCNA_01098	21075	23570	17281	20293	6720	8546	30862	16660	25405	38537	33607	20566
CCNA_01099	1125	746	545	770	387	423	1290	717	721	1093	948	699
CCNA_01100	3522	2218	4855	5523	4521	5039	3716	3082	2423	3063	2717	1950
CCNA_01101	11833	9804	8226	10603	5393	6618	18074	9930	10554	16294	14605	9363
CCNA_01102	753	531	554	1161	454	376	876	611	527	784	687	490
CCNA_01103	2146	1657	1640	2421	1045	1198	2539	1317	1510	2660	1937	1531
CCNA_01104	455	320	383	583	268	228	684	419	349	605	434	251
CCNA_01105	784	598	562	719	480	362	837	771	594	624	823	553
CCNA_01108	752	581	635	864	597	415	806	620	420	607	645	467
CCNA_01109	2794	2521	3094	4126	2166	2071	3331	2176	2349	3787	3301	2433
CCNA_01110	1134	1183	1181	1338	654	606	1147	738	807	1044	1347	989
CCNA_01111	124	87	151	116	41	38	104	47	66	87	61	79
CCNA_01112	12	15	23	8	8	4	11	31	13	6	11	19
CCNA_01113	1052	829	627	903	372	389	1218	651	697	1238	1032	747
CCNA_01115	276	208	390	673	279	241	289	226	168	319	212	216
CCNA_01117	586	564	739	1017	347	332	807	382	498	690	685	384
CCNA_01118	126	91	115	111	71	61	147	173	95	118	146	78
CCNA_01119	1132	932	3569	4647	3214	3632	1817	1021	1045	1428	1999	1452
CCNA_01120	60	3	23	33	8	7	23	86	9	5	7	5
CCNA_01121	3628	3192	4719	7054	3942	3886	4581	2916	3396	4514	1287	882
CCNA_01122	4292	3406	5444	6869	4020	3945	5600	2963	3599	4660	2814	1732
CCNA_01124	494	89	144	173	249	163	340	686	95	116	139	135
CCNA_01125	144	113	164	215	102	70	125	116	135	138	171	95
CCNA_01128	388	227	943	1194	209	198	647	403	382	545	420	197
CCNA_01133	374	140	289	323	306	378	496	562	221	170	250	176
CCNA_01134	140	28	64	96	63	73	252	226	42	50	71	53
CCNA_01135	138	49	104	168	186	102	141	122	75	122	109	70
CCNA_01136	397	29	76	39	148	183	224	502	64	40	64	66
CCNA_01137	340	137	193	178	283	192	652	509	141	145	239	163
CCNA_01138	63	19	10	13	27	16	66	66	23	24	31	9
CCNA_01139	7511	6179	5926	7286	2445	2846	9675	7365	6522	8914	6572	4925
CCNA_01140	1056	924	1295	2396	910	817	1373	987	862	1470	1102	646
CCNA_01142	1575	1128	2840	3367	1564	1765	1449	1737	921	1253	1703	1106
CCNA_01143	425	304	533	744	381	350	702	596	420	695	419	248
CCNA_01144	116	104	131	218	126	154	212	87	131	202	157	118
CCNA_01145	697	134	158	165	259	223	523	1013	171	200	220	179
CCNA_01147	191	99	100	114	106	98	201	366	120	131	206	156
CCNA_01148	119	6	10	11	15	21	33	302	11	13	11	24
CCNA_01149	1936	256	636	545	776	719	1791	2200	457	594	876	692
CCNA_01151	312	263	330	497	247	183	441	304	259	324	317	200
CCNA_01152	172	149	100	203	99	75	204	111	98	145	190	133
CCNA_01153	299	180	266	271	541	343	533	605	181	188	288	154
CCNA_01154	860	720	4562	6437	12853	10637	1370	755	863	1085	1378	1066
CCNA_01155	17758	16382	32171	42519	6321	7493	36800	16374	25335	36185	5914	4063
CCNA_01156	1291	726	994	1592	931	892	1388	957	949	1304	891	648
CCNA_01157	4546	3486	4665	6130	3335	3518	4637	3101	3521	4454	4049	3211
CCNA_01158	1175	793	983	1336	999	813	3263	1894	946	1209	1043	589
CCNA_01159	1402	609	1233	2141	842	998	3355	2191	1126	1473	929	739
CCNA_01161	804	383	195	201	224	183	1510	1413	442	534	420	295
CCNA_01162	2704	2031	2065	2912	1597	1619	2777	2168	1936	2658	2350	1398
CCNA_01163	43354	32512	65124	102643	50545	54143	61668	34420	39045	60279	43172	34559
CCNA_01164	2983	2347	3667	6009	2213	2208	3919	2531	2471	3866	2754	2045
CCNA_01165	2008	1627	1839	2735	1387	1324	2294	1769	1458	2045	1777	1286
CCNA_01166	79	22	27	29	55	60	95	257	25	24	45	29
CCNA_01167	392	178	200	274	392	407	331	489	151	277	332	285
CCNA_01168	117	66	62	99	235	147	99	100	65	66	170	100
CCNA_01169	465	50	167	238	8331	9383	428	957	115	135	1010	663
CCNA_01170	1124	152	327	326	56020	49019	888	1447	250	279	5481	4579
CCNA_01172	8568	8144	12357	12234	6040	6703	11598	6264	7700	8420	11190	7173
CCNA_01173	4894	4982	2520	2866	1162	1185	6785	3446	4368	5688	4898	2996
CCNA_01174	1423	1129	1493	2051	1173	1064	2033	1128	1055	1399	1455	1171
CCNA_01175	772	829	430	776	237	183	886	792	724	705	807	543
CCNA_01176	555	455	207	407	173	138	603	472	374	473	448	397
CCNA_01178	565	409	251	508	213	180	617	337	400	504	443	326
CCNA_01180	2799	1139	1668	2672	1817	1933	3019	3441	1477	2395	1838	1453
CCNA_01181	1207	866	3553	5483	1233	1326	2057	1067	1066	1743	1039	738
CCNA_01182	911	441	633	966	407	450	982	750	577	782	583	445
CCNA_01183	2978	2902	3433	5057	1550	1615	4452	2794	3193	4320	3777	2148
CCNA_01184	814	906	731	948	581	267	1159	768	720	808	1138	566
CCNA_01185	20	10	18	33	10	1	8	16	9	13	19	16
CCNA_01186	4983	4386	17816	24072	25504	30404	8336	3380	4962	7400	10865	6446
CCNA_01187	446	193	472	787	894	1000	505	481	190	358	528	318
CCNA_01188	794	562	1145	2212	2889	3405	1177	724	584	1232	1208	1012
CCNA_01189	1812	631	1342	1775	2715	3262	1922	3020	755	1142	2736	2144
CCNA_01190	1954	1521	1247	2780	8037	7150	2449	1751	1434	2334	3918	2925
CCNA_01191	711	294	336	464	411	283	900	910	294	344	378	324
CCNA_01192	61	33	36	44	41	37	48	95	22	33	33	26
CCNA_01193	344	64	132	93	119	78	529	411	98	91	86	81
CCNA_01194	1466	678	715	1103	582	540	1383	1408	716	1072	1001	758
CCNA_01195	2042	1612	1398	3804	836	1028	2817	1616	1517	2829	1631	1369
CCNA_01196	982	724	556	761	606	442	1090	755	637	906	841	519
CCNA_01197	18	2	1	1	14	3	1	17	2	1	2	2
CCNA_01198	1177	855	497	939	473	379	1352	1013	726	1221	1080	741
CCNA_01199	1973	1566	1092	1853	602	706	2580	1471	1557	2706	1717	1396
CCNA_01200	973	54	207	204	276	250	524	1288	114	111	158	72
CCNA_01201	411	321	315	526	219	233	659	359	300	493	360	227
CCNA_01202	10658	9068	11881	17111	9063	9754	15503	8324	10106	14795	9712	7027
CCNA_01203	2210	1509	1055	1657	785	725	2573	1491	1521	2284	2040	1275
CCNA_01204	1738	1111	1634	2326	899	1097	2120	1398	1286	1901	1409	1014
CCNA_01205	107	8	35	39	45	56	77	140	24	15	33	10
CCNA_01206	229	49	95	131	157	140	564	495	52	55	74	36
CCNA_01207	864	521	512	532	496	467	2741	1410	445	567	643	379
CCNA_01208	178	169	161	193	177	132	189	213	139	150	168	110
CCNA_01209	362	217	288	226	232	290	341	428	205	187	312	256
CCNA_01210	1961	1973	1238	2473	811	872	3014	1489	1640	2546	2187	1621
CCNA_01211	267	229	289	351	179	147	248	152	151	313	243	161
CCNA_01212	3120	2485	3011	4529	1655	1932	3745	1979	2276	3669	3050	2289
CCNA_01213	878	835	775	1486	758	689	1520	637	771	1365	1038	867
CCNA_01214	1091	935	915	1327	690	532	1406	918	894	1328	1145	685
CCNA_01215	304	282	357	522	207	259	482	214	310	488	420	294
CCNA_01216	1185	838	1004	1482	1028	922	1592	894	942	1293	1299	1028
CCNA_01217	3360	3649	3982	5089	1356	1700	3987	2136	3572	4240	4683	2807
CCNA_01218	1322	1410	852	1192	572	481	1841	1077	1087	1302	1741	1022
CCNA_01219	737	704	315	424	289	231	1081	653	421	749	772	561
CCNA_01220	6613	6470	8642	14571	1415	1272	12220	4773	8149	12914	4954	2962
CCNA_01221	7243	6676	7985	5688	825	903	6642	3882	5737	7010	3892	2737
CCNA_01222	2259	2392	2535	2010	433	529	1900	1464	2079	2520	1975	979
CCNA_01223	1516	1397	896	1453	694	627	2238	1211	1568	2032	1958	1309
CCNA_01224	1494	1097	700	990	557	637	2177	1183	1090	1790	1245	998
CCNA_01225	1264	752	490	752	362	443	1184	755	661	1328	944	761
CCNA_01226	622	463	209	406	217	245	564	388	413	674	509	365
CCNA_01227	1530	1211	1427	1527	805	812	1663	1312	1011	1351	1528	1008
CCNA_01228	118	89	102	144	93	70	145	202	66	102	117	67
CCNA_01229	344	141	208	212	267	249	507	646	131	136	211	79
CCNA_01230	1178	693	856	1096	485	498	1028	1200	645	960	859	665
CCNA_01231	217	168	113	148	148	110	182	196	113	177	151	77
CCNA_01232	423	242	273	327	287	280	416	439	231	367	328	212
CCNA_01233	709	190	236	244	282	255	532	1399	224	334	325	208
CCNA_01234	392	116	270	223	323	311	507	989	128	169	210	150
CCNA_01235	789	580	551	697	483	400	888	803	552	719	819	609
CCNA_01236	29	17	40	58	62	33	22	19	20	22	38	25
CCNA_01237	34	31	53	112	140	73	63	53	49	59	77	32
CCNA_01238	46	26	34	37	67	58	58	101	43	35	139	83
CCNA_01239	1192	906	638	913	434	434	1626	953	885	1267	962	741
CCNA_01240	823	674	542	928	383	362	1422	907	702	1182	771	567
CCNA_01241	2476	2041	1861	2637	1389	1666	3631	1909	2127	3119	2602	1743
CCNA_01242	14440	14583	13749	19982	12748	13252	35407	12599	23913	34125	25189	16632
CCNA_01243	1907	1555	926	1506	795	753	2212	1745	1159	1693	1630	1184
CCNA_01244	371	243	310	347	173	185	534	489	217	316	331	162
CCNA_01245	2490	2098	1715	1960	891	1097	3154	1874	1841	2520	2668	1880
CCNA_01246	1417	1276	1062	1922	789	613	2291	1122	1303	1908	1696	1119
CCNA_01247	139	61	153	162	169	92	121	143	38	57	24	48
CCNA_01248	902	645	964	1096	534	650	1201	790	797	986	921	645
CCNA_01249	252	201	161	165	90	85	290	215	174	215	250	166
CCNA_01250	72	99	113	99	75	35	161	207	64	90	126	72
CCNA_01251	44	57	78	59	59	30	69	115	53	38	69	46
CCNA_01252	4417	3265	4012	6432	3546	3304	5638	4427	3018	5002	4284	3914
CCNA_01255	98	36	89	158	146	216	67	81	37	73	118	75
CCNA_01256	714	367	379	607	339	268	748	738	373	512	590	385
CCNA_01257	392	142	232	276	270	245	1218	693	190	306	201	236
CCNA_01258	246	86	158	205	173	105	291	279	100	121	134	82
CCNA_01259	1868	1747	2035	2396	1414	1029	2109	1661	1605	2091	1791	1175
CCNA_01260	389	161	982	1200	536	479	523	738	224	254	179	117
CCNA_01261	1984	1488	1390	2272	1550	1588	2517	1856	1421	2148	2742	1889
CCNA_01263	1883	1377	650	1296	613	602	2333	1650	1325	1873	1835	1294
CCNA_01264	0	0	0	0	0	0	0	0	0	0	0	0
CCNA_01265	0	0	0	0	0	0	0	0	0	0	0	0
CCNA_01266	599	308	388	558	364	486	719	583	379	619	586	345
CCNA_01267	791	610	604	1015	422	459	1252	644	731	969	978	564
CCNA_01268	896	811	1053	1470	719	925	1475	689	961	1235	1340	954
CCNA_01269	195	63	98	157	174	194	177	175	59	75	96	78
CCNA_01270	132	23	31	27	85	90	94	117	29	28	44	20
CCNA_01271	652	491	720	1156	573	598	812	491	549	792	576	501
CCNA_01272	300	154	165	215	174	143	260	371	127	182	216	151
CCNA_01273	158	106	92	196	76	100	237	152	111	211	153	161
CCNA_01274	265	204	163	331	331	193	349	303	194	279	238	175
CCNA_01275	2281	2062	2379	3649	1356	1107	3554	1632	2391	3114	2628	1892
CCNA_01276	320	300	338	478	257	260	347	255	334	382	376	222
CCNA_01277	1120	759	881	1397	623	533	1182	1087	759	1130	1091	725
CCNA_01278	3626	3211	6131	9750	4242	5060	6175	2771	3743	5797	3994	3003
CCNA_01279	1017	948	481	1141	674	581	1293	773	928	1500	839	628
CCNA_01280	945	717	712	1436	848	710	1044	883	616	972	805	554
CCNA_01282	348	66	217	163	188	144	284	556	91	107	109	81
CCNA_01283	222	30	87	90	86	108	202	505	51	57	72	67
CCNA_01284	328	45	228	245	232	194	260	487	55	58	95	59
CCNA_01285	771	527	585	1082	802	600	951	652	599	806	752	521
CCNA_01286	171	144	170	333	96	131	241	120	131	216	178	158
CCNA_01287	399	105	130	190	212	204	362	372	149	273	177	126
CCNA_01288	940	947	688	1052	400	264	1057	737	756	898	999	500
CCNA_01289	167	91	195	238	183	147	157	180	97	115	133	82
CCNA_01290	366	56	121	140	185	154	234	389	68	69	98	65
CCNA_01291	342	47	128	41	175	130	153	622	45	38	104	51
CCNA_01292	70	25	81	70	35	42	60	118	18	17	34	28
CCNA_01293	772	488	672	711	397	631	997	1292	574	717	737	524
CCNA_01294	0	0	0	0	0	0	0	0	0	0	0	0
CCNA_01295	1762	1529	1122	1945	1063	786	2131	1289	1471	2315	1812	1241
CCNA_01297	697	480	651	859	334	224	1006	651	547	757	664	416
CCNA_01298	5	24	37	50	7	5	11	5	28	41	46	13
CCNA_01299	326	129	265	316	237	315	465	634	161	239	258	149
CCNA_01301	1124	755	1017	1869	1858	1536	1448	1284	746	1259	1110	875
CCNA_01302	750	482	552	707	474	390	914	686	436	530	575	402
CCNA_01303	1436	1099	7380	7159	667	703	2083	1550	1493	2195	2651	1638
CCNA_01304	22849	21817	16881	24998	11111	11911	41560	13480	29399	46160	37807	22973
CCNA_01333	529	36	150	35	234	162	995	1041	84	89	110	80
CCNA_01334	950	593	1024	1364	601	618	1081	708	666	874	847	503
CCNA_01335	93	80	305	743	124	73	109	89	72	148	110	62
CCNA_01336	605	209	334	317	4992	5843	499	919	207	204	4588	2994
CCNA_01337	549	231	297	273	567	593	658	1148	187	259	687	479
CCNA_01338	478	323	473	1033	683	754	902	517	493	741	523	550
CCNA_01339	112	56	88	50	85	58	225	269	87	69	117	60
CCNA_01340	1355	889	1397	1451	976	942	2900	2025	880	1122	1425	816
CCNA_01341	1197	908	1020	1513	2140	2129	1676	1315	986	1361	3210	1998
CCNA_01342	1178	948	635	1217	723	541	1228	874	894	1230	1091	731
CCNA_01343	1035	782	484	1101	432	440	1277	695	772	1375	1025	765
CCNA_01344	212	213	202	313	276	129	278	164	178	228	312	178
CCNA_01345	625	315	418	400	412	468	550	708	312	345	525	372
CCNA_01346	347	286	319	575	756	457	404	738	230	444	392	263
CCNA_01347	3760	3672	4259	4923	2822	2202	4210	3087	3023	3527	4667	2709
CCNA_01348	1030	485	1178	1316	35656	46768	2240	1797	663	1145	2590	2849
CCNA_01349	0	0	0	0	0	0	0	0	0	0	0	0
CCNA_01350	0	0	0	0	0	0	0	0	0	0	0	0
CCNA_01351	1677	1246	2212	2850	1943	2189	2207	2869	1317	1701	2257	1407
CCNA_01352	3698	2936	4817	6700	5195	4789	4438	3418	2746	3548	4866	3734
CCNA_01353	1189	787	1884	2257	14829	16319	1495	1915	958	1197	6835	4451
CCNA_01361	589	310	1907	1226	361	354	650	913	324	466	570	455
CCNA_01362	193	144	391	437	171	133	262	176	189	211	234	163
CCNA_01363	363	168	239	226	177	176	312	437	158	201	291	199
CCNA_01364	1428	1120	1295	1701	732	772	1660	1376	1180	1459	1493	1103
CCNA_01366	152	85	62	114	96	67	131	159	59	140	87	125
CCNA_01367	604	564	322	612	207	211	851	477	559	760	717	380
CCNA_01368	2065	1486	2929	4291	2008	2388	2878	1932	1664	2298	2462	1650
CCNA_01369	972	650	727	1016	609	759	1357	1429	761	1055	1175	702
CCNA_01371	392	255	444	828	170	170	510	210	391	587	447	260
CCNA_01372	1612	1097	1128	1858	739	791	2406	1504	1420	2123	1368	1086
CCNA_01373	409	253	273	244	221	217	303	282	266	248	387	228
CCNA_01374	993	655	568	668	537	459	945	947	581	695	800	527
CCNA_01375	2647	2234	3701	3296	2058	2334	3599	1822	2579	2712	4016	2709
CCNA_01376	1196	682	1232	1690	880	1111	1796	1124	769	1233	1369	821
CCNA_01377	268	102	701	588	2837	3123	405	453	124	117	461	276
CCNA_01378	2808	2765	2881	4453	1904	1293	3752	1877	2458	3768	3415	2619
CCNA_01381	11736	11307	10158	17985	6027	6675	19204	9472	12336	17737	14652	9250
CCNA_01382	1552	819	521	644	705	655	1623	1836	799	1024	1076	860
CCNA_01383	387	245	320	518	434	356	473	656	201	258	371	225
CCNA_01384	358	150	163	221	198	161	397	467	208	334	312	225
CCNA_01385	1066	778	941	686	435	496	999	1232	632	526	1010	549
CCNA_01386	689	563	2364	3398	789	776	1327	786	863	1660	1091	616
CCNA_01387	915	909	1029	1238	584	492	1008	834	685	896	1122	699
CCNA_01388	285	222	383	684	336	401	349	322	224	294	310	177
CCNA_01389	1110	624	714	580	618	447	2953	1701	563	530	723	503
CCNA_01390	633	341	382	492	524	483	859	688	380	536	465	313
CCNA_01391	616	298	327	463	314	341	500	654	307	502	698	355
CCNA_01392	382	303	270	364	272	144	406	361	223	281	420	343
CCNA_01393	2066	1500	2371	5226	3010	3537	2893	1586	1696	3179	1948	1468
CCNA_01394	524	381	546	930	447	462	644	475	434	677	515	383
CCNA_01396	1434	975	1092	1519	1224	1266	1857	1162	1079	1461	1422	981
CCNA_01397	885	709	949	1106	592	509	1000	699	735	751	1065	644
CCNA_01398	917	621	988	872	572	649	836	962	531	548	873	625
CCNA_01399	2366	2126	1944	2470	460	376	3955	1698	4007	4464	2729	1723
CCNA_01400	3218	3996	2777	2339	465	414	4255	2131	5109	4111	4146	2348
CCNA_01405	2810	1657	4814	6069	1598	2280	3062	2137	1872	3576	819	814
CCNA_01406	6086	5352	12794	17579	6492	7632	11228	5578	8082	15139	5736	4396
CCNA_01407	233	139	172	189	191	133	203	226	128	181	201	137
CCNA_01408	81	68	46	156	64	64	128	50	69	133	100	48
CCNA_01409	2056	1532	1748	3843	1384	1589	2687	1633	1664	2638	2052	1455
CCNA_01410	863	201	288	320	278	269	914	1028	348	372	563	398
CCNA_01412	4336	3869	2308	2965	1178	1277	5697	3547	4089	5618	5009	3165
CCNA_01413	1699	1464	805	1250	530	428	2487	1428	1483	2373	1702	1122
CCNA_01414	3129	2582	1687	2443	1132	1016	3812	2358	2605	3463	3408	2301
CCNA_01415	2426	2061	3062	4158	2022	2272	3216	1738	2297	3042	3019	1829
CCNA_01416	1178	1009	403	684	320	273	1119	783	923	1204	1126	692
CCNA_01417	15361	12679	24400	55187	20806	29682	20855	11046	14073	17227	16408	12138
CCNA_01418	1784	1311	3190	4563	1902	2290	2954	1729	1650	2920	2594	1915
CCNA_01419	22462	15012	28100	32098	15178	17120	40800	21193	20405	30077	20944	18368
CCNA_01420	3129	3345	6372	6087	1676	1545	5028	3250	3312	4141	4018	2221
CCNA_01421	3258	4004	3979	4969	1436	1657	3975	1861	3595	5118	4833	2556
CCNA_01423	4835	3839	3697	4850	2634	3008	5882	3886	3725	4706	5310	3612
CCNA_01424	1510	924	1912	2788	1026	1408	2185	1467	1350	2079	1580	1191
CCNA_01425	1821	962	2336	2492	1589	1742	2854	3585	2013	1461	1644	1162
CCNA_01426	229	127	541	1040	642	811	298	607	141	200	306	187
CCNA_01429	6400	6119	5438	5249	2608	2813	6932	4247	5800	6555	7563	4609
CCNA_01430	1590	1346	1440	2303	943	1060	2886	1249	1837	2450	2003	1217
CCNA_01431	2747	2267	2282	3269	1155	1235	4010	2119	2620	3870	3056	1925
CCNA_01432	3932	3434	2812	3400	1653	1633	5139	3286	3114	3770	4331	2771
CCNA_01434	961	542	1474	1520	907	1067	1217	1148	719	1036	1092	897
CCNA_01435	157	95	175	259	158	128	212	91	125	228	199	149
CCNA_01437	664	377	841	1280	984	1196	1060	531	533	864	564	490
CCNA_01438	3936	3191	2616	3379	2125	1459	4844	2664	2838	3280	4044	2918
CCNA_01439	1153	580	972	1098	17014	17639	1390	1089	744	1023	14259	9378
CCNA_01440	60077	47911	30015	37812	15726	17855	107064	40962	67043	104863	85665	57371
CCNA_01441	4545	5176	3195	6167	2294	2078	13585	3327	9371	14662	9878	4943
CCNA_01442	1574	1485	1008	1658	579	489	3060	1187	1888	2786	1982	1089
CCNA_01443	322	248	322	460	628	530	405	362	257	364	437	296
CCNA_01444	3863	2772	4316	6159	4006	4461	5480	3365	3366	5127	4148	3182
CCNA_01445	434	351	206	385	333	131	618	367	378	639	543	330
CCNA_01446	2556	2219	1455	2259	806	959	3396	2155	2294	3621	2889	1863
CCNA_01447	2814	2612	1653	2583	951	1041	3566	2207	2612	3498	3433	2040
CCNA_01449	1627	1244	1594	2333	4003	3802	2309	1421	1182	1907	3817	2871
CCNA_01452	403	306	427	802	442	422	428	462	339	429	535	323
CCNA_01453	5411	4004	5904	10084	2404	3092	8233	3403	5147	7948	5511	4438
CCNA_01457	118	14	85	76	38	70	78	151	49	53	92	35
CCNA_01458	193	76	118	130	102	85	209	631	114	98	196	102
CCNA_01459	151	51	77	48	44	49	131	228	41	62	149	154
CCNA_01460	152	32	92	58	52	57	136	199	47	38	112	72
CCNA_01461	166	51	89	96	128	76	124	164	69	65	178	117
CCNA_01462	635	214	183	175	232	214	584	610	248	317	335	260
CCNA_01463	1106	930	438	573	359	267	2844	1271	1252	1919	1410	893
CCNA_01464	580	608	1016	1593	4597	4658	1655	721	913	1472	2036	1065
CCNA_01465	1758	1538	1699	2834	1176	1161	2166	1501	1485	1976	1929	1282
CCNA_01466	83	18	743	1130	205	209	78	172	384	34	110	16
CCNA_01478	655	309	443	684	580	640	719	536	404	541	473	390
CCNA_01479	3681	3035	4213	6505	1887	1944	4559	3336	2828	3993	3493	2493
CCNA_01480	3553	3641	4247	6085	1775	1765	3924	1848	3760	5151	4829	2500
CCNA_01481	2981	2296	1789	2171	1110	1034	3312	2730	2154	2809	2826	1935
CCNA_01483	322	59	246	150	180	101	248	337	82	63	81	54
CCNA_01484	140	64	146	131	68	46	155	310	62	70	72	72
CCNA_01485	934	426	509	655	273	247	762	1219	461	624	626	554
CCNA_01486	2394	1268	1989	2508	1296	1607	2676	2334	1475	2098	2045	1830
CCNA_01487	887	660	1174	1083	509	559	887	878	632	647	890	520
CCNA_01490	2318	1891	1789	2669	1133	1094	2694	1673	1761	2249	2109	1385
CCNA_01491	1154	802	1297	2394	1046	1017	1670	811	1092	1628	1240	794
CCNA_01492	1027	716	1210	2445	1089	1014	1584	1028	963	1280	915	707
CCNA_01493	952	567	657	1116	681	728	1108	1197	668	1020	811	721
CCNA_01494	1055	580	1086	1572	1083	1186	1150	1019	625	899	741	606
CCNA_01495	831	235	429	611	439	510	611	893	240	374	287	272
CCNA_01496	3219	2881	3163	3677	1873	2111	5356	2508	3387	4815	5888	4241
CCNA_01497	1807	1672	1471	2554	1211	1136	2596	1377	1664	2536	2781	1987
CCNA_01498	467	199	262	221	254	232	415	858	125	143	222	147
CCNA_01499	631	259	454	419	389	536	518	718	230	302	310	238
CCNA_01500	1501	1291	1601	2493	993	1188	1707	1022	1160	1498	1847	1244
CCNA_01501	72	14	53	52	57	98	45	92	16	25	11	9
CCNA_01502	1110	1021	1200	1813	665	656	2014	1402	926	1053	1218	733
CCNA_01503	227	82	152	130	128	180	344	338	32	39	69	45
CCNA_01505	774	720	884	2055	816	1098	1418	620	856	1237	1563	973
CCNA_01506	2740	1627	2018	3101	1489	1897	3063	1819	1619	2848	2212	2123
CCNA_01507	437	267	266	417	258	198	2114	1500	425	650	407	245
CCNA_01508	2129	1802	1720	2924	1559	1267	2364	2593	1848	2532	2242	1643
CCNA_01509	4107	3225	3425	4957	2416	3135	5784	3286	3493	5133	4940	3558
CCNA_01510	86	13	13	34	66	19	96	189	15	18	16	7
CCNA_01511	644	193	190	188	196	232	518	1021	221	215	261	221
CCNA_01512	236	52	166	283	242	242	192	281	97	123	119	74
CCNA_01513	384	27	174	196	195	187	224	529	57	45	64	39
CCNA_01514	191	15	91	64	136	125	2317	1161	25	35	47	41
CCNA_01515	488	63	222	257	287	293	533	717	99	143	141	100
CCNA_01516	1468	954	1695	2092	569	634	2155	1124	1167	1808	1792	1162
CCNA_01517	419	416	140	343	703	306	486	307	211	414	417	375
CCNA_01519	434	234	3092	3512	1906	2141	550	484	1328	383	613	228
CCNA_01520	164	158	1335	1868	638	709	294	246	778	195	357	130
CCNA_01521	1883	1394	3083	4545	4765	4667	2557	1572	1471	2022	2358	1846
CCNA_01522	1885	1040	1379	2234	1209	1533	2344	1554	1248	2123	1575	1165
CCNA_01529	1227	1081	4941	7210	3627	4463	1939	1072	1406	2219	1875	1125
CCNA_01531	2260	1865	2260	2080	856	932	2402	1611	1863	2950	2560	1517
CCNA_01533	1042	896	602	1005	3888	957	924	847	784	769	2178	1340
CCNA_01534	1981	1955	2465	2675	2515	2873	2427	1207	1836	2285	3741	2271
CCNA_01535	6335	6330	4582	5250	1572	1750	7594	4438	5422	6656	7598	4469
CCNA_01536	960	766	2049	3168	2941	3351	1437	982	875	1289	499	342
CCNA_01537	247	125	154	299	174	140	437	377	131	199	171	128
CCNA_01538	22171	21604	39435	61212	22524	20441	43580	19011	26252	39399	28650	19043
CCNA_01539	336	264	628	847	345	371	530	323	273	401	432	341
CCNA_01541	98	30	63	131	68	28	98	215	30	41	45	33
CCNA_01542	2591	1361	2861	4904	2113	2378	2850	2958	1642	2670	1896	1690
CCNA_01543	1240	1046	349	454	241	251	1762	910	1123	1339	1352	787
CCNA_01545	1032	620	468	469	388	350	974	1028	613	681	867	494
CCNA_01546	1506	1182	751	879	533	454	2446	1012	1502	2108	1925	1019
CCNA_01547	6107	5179	6574	8917	3186	3822	8674	4449	5619	7647	7223	5161
CCNA_01548	880	749	753	1082	520	561	2167	1480	715	917	946	558
CCNA_01549	2254	1436	1324	2642	1102	1062	2599	1993	1386	2155	1586	1275
CCNA_01550	1288	804	980	1528	590	617	1499	1377	873	1212	981	807
CCNA_01551	125	50	311	356	105	113	159	164	28	55	89	59
CCNA_01553	689	485	293	435	235	289	833	570	541	693	711	449
CCNA_01554	436	106	200	203	333	247	334	413	125	189	160	128
CCNA_01556	4430	3320	2743	4956	1316	1464	5465	3249	3463	5171	3720	2819
CCNA_01557	1134	355	592	813	1107	1310	1131	1482	486	726	580	620
CCNA_01558	920	578	904	1582	1135	1149	1382	1093	908	1392	991	731
CCNA_01559	425	253	337	565	645	395	490	530	278	454	422	311
CCNA_01560	756	275	326	455	297	281	582	863	274	358	351	198
CCNA_01561	1674	1619	1181	943	461	482	2389	1590	1388	1243	1472	1017
CCNA_01562	2936	2426	2504	2794	1061	1211	4533	2673	3060	4483	3286	2042
CCNA_01563	3458	2760	2675	3042	1465	1318	6641	2963	3895	5479	4157	2070
CCNA_01566	105	89	143	253	176	157	151	59	107	106	139	74
CCNA_01567	783	463	566	894	443	409	848	619	600	869	663	437
CCNA_01568	1404	736	845	1062	578	655	1439	1481	860	1003	988	804
CCNA_01569	78	33	39	33	25	21	119	98	28	39	65	41
CCNA_01570	310	88	124	131	205	130	249	456	90	95	137	75
CCNA_01571	261	156	216	438	335	309	314	249	169	252	373	253
CCNA_01572	177	56	123	252	293	200	343	240	87	148	205	174
CCNA_01573	106	75	813	696	116	72	82	83	49	71	276	206
CCNA_01574	370	224	1067	1355	100	129	514	669	284	433	188	106
CCNA_01575	2345	2264	2661	4226	3316	3204	4422	2152	2822	3651	3645	2288
CCNA_01576	707	210	227	216	206	218	666	851	305	339	341	235
CCNA_01577	279	59	116	163	152	103	167	586	61	121	91	62
CCNA_01578	660	563	955	1471	801	831	1016	508	671	1046	737	628
CCNA_01579	1926	1558	3089	5239	1793	2152	2556	1648	1518	2389	1430	1071
CCNA_01580	1064	745	1448	2333	2298	2268	2719	1387	838	1246	1335	920
CCNA_01581	135	80	136	177	159	126	549	436	86	109	220	125
CCNA_01582	131	15	35	27	79	51	79	206	14	15	32	25
CCNA_01583	3831	3102	7033	9675	0	0	6734	3181	3909	6147	4	1
CCNA_01584	4460	3231	3597	5860	2156	2386	6246	3259	3361	5623	4171	3316
CCNA_01585	1341	559	907	1296	708	932	1297	1452	500	1069	691	640
CCNA_01586	112	68	158	111	80	124	104	148	59	52	71	55
CCNA_01587	254	108	248	156	147	188	233	244	72	88	114	66
CCNA_01588	252	176	341	376	192	235	267	423	116	159	165	116
CCNA_01589	431	277	1581	1708	263	394	635	507	348	511	283	276
CCNA_01591	370	365	333	439	167	265	424	280	245	395	290	215
CCNA_01592	798	737	1108	1090	637	707	884	519	757	740	1622	826
CCNA_01593	2237	1866	1843	3001	1588	1269	3604	1781	1700	2877	2309	1815
CCNA_01594	1501	1305	1216	1972	717	812	2321	1024	1481	2023	1559	1022
CCNA_01595	44	7	38	34	37	17	64	54	18	26	31	29
CCNA_01597	188	149	199	220	140	125	258	86	143	195	256	137
CCNA_01598	1083	629	584	645	1028	997	1046	996	622	801	1040	751
CCNA_01599	192	122	814	922	166	135	150	186	180	158	200	133
CCNA_01600	1006	464	1834	2222	758	724	1179	1090	525	771	826	644
CCNA_01601	511	329	1698	2828	1180	1505	705	726	370	590	714	444
CCNA_01602	1107	634	1002	1041	854	1140	950	932	642	854	969	742
CCNA_01603	9965	8627	19919	28834	5828	6466	20118	8628	11909	19587	13344	9450
CCNA_01604	545	490	402	436	429	329	569	555	422	507	667	491
CCNA_01605	116	68	96	167	144	130	86	87	52	68	84	67
CCNA_01606	190	13	178	168	1271	1366	135	241	35	22	52	60
CCNA_01607	365	447	385	653	457	272	815	467	362	510	629	320
CCNA_01608	82	33	206	243	121	26	60	49	35	51	57	33
CCNA_01609	833	187	374	449	388	260	679	1134	214	388	421	317
CCNA_01610	964	507	1161	1506	703	779	1263	943	689	931	840	587
CCNA_01611	147	60	86	82	104	49	110	193	37	59	82	58
CCNA_01614	961	852	1221	1578	636	809	1261	1206	871	1119	1330	849
CCNA_01615	2873	2390	2276	4091	1986	1874	3947	2719	2157	3301	3502	2578
CCNA_01617	454	144	719	599	289	246	364	712	156	197	279	131
CCNA_01618	684	398	423	597	447	410	1129	657	536	875	661	473
CCNA_01619	969	715	735	942	604	566	1097	818	761	1289	1214	906
CCNA_01620	65	55	62	82	61	35	72	82	58	60	84	33
CCNA_01621	8723	7029	6563	11314	5169	6438	12624	5374	7983	12776	9277	6932
CCNA_01623	1869	1486	1078	1498	531	655	2816	1139	1257	1554	1729	1029
CCNA_01624	2396	2546	2147	4674	1165	1158	3899	1457	2506	3558	2494	1914
CCNA_01625	1340	708	2720	4227	1666	2044	1506	2204	756	1022	989	770
CCNA_01626	337	359	334	620	282	210	469	292	345	442	366	261
CCNA_01628	120	32	62	63	54	77	100	97	29	70	64	33
CCNA_01629	4610	3950	4914	6863	3454	4046	6657	2903	4463	7227	6009	4368
CCNA_01630	454	519	264	644	279	201	605	466	294	430	553	374
CCNA_01632	710	403	1656	1463	943	951	797	699	506	587	648	458
CCNA_01634	2433	2153	1813	2825	1239	1471	3148	1600	2013	2739	2702	1806
CCNA_01635	218	91	148	289	151	150	210	329	143	231	151	147
CCNA_01636	2314	1788	3409	5147	19965	23153	3470	2178	2048	2853	17144	11365
CCNA_01637	10193	9468	5056	8233	4195	4200	13242	6467	9622	13949	12207	7786
CCNA_01638	1953	1744	859	1185	853	995	2324	1523	1576	2225	2349	1603
CCNA_01639	625	339	255	290	342	310	649	887	273	466	585	360
CCNA_01640	361	125	134	141	110	108	338	389	174	190	292	222
CCNA_01641	408	215	128	172	136	133	460	646	172	277	392	351
CCNA_01642	460	249	199	281	216	218	514	330	271	439	535	270
CCNA_01643	516	317	810	1589	1161	1291	785	536	524	780	598	344
CCNA_01644	3283	2633	3489	6234	1835	1872	3990	2308	2853	4654	3446	2797
CCNA_01645	1558	1391	1493	1861	773	728	1830	1183	1277	1571	1914	1142
CCNA_01646	463	415	396	613	185	164	609	387	411	529	474	280
CCNA_01647	1245	926	935	1572	524	415	1844	821	1100	1615	1195	816
CCNA_01648	2549	1650	1364	1994	686	703	3900	2047	2076	3751	2266	1731
CCNA_01649	1063	789	706	1056	479	514	1484	917	891	1275	986	706
CCNA_01650	381	432	497	731	566	234	702	394	547	530	785	350
CCNA_01651	19040	17973	15672	22637	7914	8993	25539	14066	18048	23992	23554	15099
CCNA_01652	1714	1826	1651	2664	824	1012	2431	1572	1689	2282	2363	1177
CCNA_01653	2913	2548	2074	3908	2201	1998	4023	1701	2717	3869	4716	2880
CCNA_01654	1813	1508	1556	2228	1489	1648	2747	1624	1677	2515	2985	1931
CCNA_01655	6455	6161	6852	11878	4439	4231	11153	4768	6687	11111	7841	4573
CCNA_01656	1001	702	811	1214	1394	1326	1285	1445	724	1024	1248	651
CCNA_01657	585	270	481	651	950	976	683	512	364	475	578	376
CCNA_01658	1466	1211	938	1669	721	657	1868	848	1224	1838	1520	972
CCNA_01659	2935	2141	1588	2156	1158	1214	3695	2335	2084	2662	2573	1855
CCNA_01660	295	149	223	282	487	321	201	257	152	198	485	307
CCNA_01663	458	74	208	165	271	209	393	773	109	128	295	213
CCNA_01664	355	79	250	196	286	195	444	641	73	100	210	133
CCNA_01665	364	222	387	686	454	304	412	197	261	363	326	220
CCNA_01668	574	311	250	355	329	259	507	524	307	357	412	298
CCNA_01669	1181	849	574	902	487	557	1193	996	729	1032	1061	703
CCNA_01670	929	738	739	1138	548	518	1067	1046	730	997	988	540
CCNA_01672	896	464	687	1127	478	616	1042	889	685	1081	673	482
CCNA_01673	469	208	278	388	269	314	500	440	294	464	234	222
CCNA_01674	2058	1225	2235	3451	1227	1429	2184	1825	1386	2124	1506	1332
CCNA_01675	2249	1692	1934	2723	1255	1227	2503	2204	1413	2008	2214	1651
CCNA_01676	4112	3781	4111	3796	2052	1900	5003	4071	2924	3022	4382	2897
CCNA_01677	4650	5126	5811	8591	2686	2572	6388	3422	4705	6650	5354	3323
CCNA_01678	7335	7040	6524	6839	2968	3176	9220	5196	6524	6742	7600	5383
CCNA_01679	3711	3829	3973	6072	2314	2139	5237	2459	3682	4960	4385	2674
CCNA_01680	2285	2050	1435	2330	865	708	2893	1522	1952	2697	2349	1478
CCNA_01681	371	363	274	448	210	125	559	503	358	481	371	213
CCNA_01682	952	570	732	961	482	461	1206	872	487	826	870	609
CCNA_01683	418	79	209	233	187	152	292	732	80	109	100	83
CCNA_01684	6411	5837	10495	17974	8683	8696	10953	3885	8058	12025	8718	6276
CCNA_01685	2278	2150	28881	26489	1110	1237	2076	1345	1839	2565	3080	1721
CCNA_01686	1665	1540	1221	1673	733	692	2100	1569	1430	1946	1846	1128
CCNA_01687	1186	984	1139	1868	839	768	1532	919	970	1545	1307	934
CCNA_01688	1203	705	910	1168	660	746	1122	834	680	1017	958	803
CCNA_01689	13085	9463	6064	10251	4353	5254	16766	9763	10344	16263	11755	11312
CCNA_01690	2169	2042	1273	1654	793	938	3184	1409	2445	3121	2835	1547
CCNA_01691	2615	1821	828	1425	748	900	3853	2383	1909	3266	2504	2105
CCNA_01692	6971	6930	6847	10183	3106	3286	10435	4895	7259	10632	8896	5595
CCNA_01693	306	98	181	266	263	266	305	605	85	216	120	124
CCNA_01694	870	87	164	172	465	391	483	912	123	142	140	125
CCNA_01695	1345	222	486	557	813	585	1039	1865	356	340	361	248
CCNA_01696	513	73	925	1377	227	215	403	872	108	134	143	104
CCNA_01697	214	77	159	94	227	143	334	285	68	58	116	57
CCNA_01698	1229	1182	802	1040	777	730	1538	1231	977	1128	1076	890
CCNA_01699	545	272	284	588	338	348	469	492	222	354	294	212
CCNA_01700	570	51	232	202	226	214	792	985	126	117	135	74
CCNA_01701	263	58	185	234	144	117	187	485	80	101	110	81
CCNA_01702	269	74	136	161	142	97	112	341	62	72	100	75
CCNA_01703	989	511	818	812	513	463	811	1132	476	518	740	454
CCNA_01704	423	286	632	758	314	319	453	384	364	402	432	277
CCNA_01705	385	143	1434	1895	198	209	805	820	156	190	208	148
CCNA_01706	1109	587	1757	2139	797	985	1280	1975	671	946	895	687
CCNA_01707	410	239	342	414	274	346	368	321	255	327	363	250
CCNA_01708	1350	1182	1739	1605	1315	1339	1361	1035	1064	1203	2009	1264
CCNA_01709	55	24	38	76	60	31	65	74	22	32	24	17
CCNA_01710	605	117	289	338	413	308	421	637	165	219	199	174
CCNA_01711	666	496	874	1662	1047	896	1361	695	633	1051	865	606
CCNA_01712	476	284	1737	2547	320	327	591	406	328	508	524	372
CCNA_01713	1674	1535	1430	2606	838	877	2068	1158	1390	1855	1725	1218
CCNA_01714	1516	1180	1092	1364	550	708	1828	1086	1208	1309	1542	1116
CCNA_01715	1583	1303	834	1596	608	672	1869	1056	1310	2164	1529	1008
CCNA_01716	568	366	375	318	270	289	708	450	356	401	598	541
CCNA_01717	396	317	260	366	177	186	403	239	290	413	517	263
CCNA_01718	275	186	198	192	119	145	318	236	153	257	331	187
CCNA_01719	53	30	63	52	39	41	59	50	37	48	62	39
CCNA_01721	698	473	519	604	312	285	738	904	452	669	628	421
CCNA_01722	329	242	327	342	222	239	408	419	243	312	335	202
CCNA_01723	1922	1774	1375	1850	1302	898	2480	1651	1570	1742	2681	1773
CCNA_01724	2888	2828	2970	4275	2629	2502	4269	2095	3207	4255	5440	3041
CCNA_01726	3396	2676	2876	4427	2128	2071	4587	2677	2641	3982	3359	2188
CCNA_01727	1760	1202	1127	1648	751	759	2036	1350	1335	1719	1995	1430
CCNA_01728	1293	1178	967	2124	598	505	1918	1114	1118	1596	1434	853
CCNA_01729	1771	1274	1014	1212	494	549	2132	1603	1450	1857	1975	1239
CCNA_01730	4208	4004	6414	11557	3895	3437	6959	3212	4538	6813	5891	3778
CCNA_01731	1225	1089	1372	2345	783	911	1750	849	1138	1582	1608	1046
CCNA_01732	623	567	709	1116	535	245	715	428	516	690	909	537
CCNA_01733	638	466	314	736	365	328	1007	577	548	774	573	423
CCNA_01734	441	272	341	530	325	317	1854	908	311	444	350	269
CCNA_01735	179	10	30	32	68	59	134	210	30	39	36	38
CCNA_01736	258	186	211	224	239	180	417	326	159	178	213	131
CCNA_01737	3449	2514	1309	2115	1575	1646	4506	2280	2793	4660	3125	2423
CCNA_01738	3693	2651	10632	13457	1266	1146	6548	3357	3980	5728	1942	1378
CCNA_01739	33825	29747	19740	22352	11552	13014	68574	29209	38118	55072	54632	31982
CCNA_01740	6446	6263	4682	8302	3372	3561	18029	5033	12339	19872	11855	6844
CCNA_01741	17558	18070	13286	16534	5476	5657	29297	11723	25473	34756	30779	16106
CCNA_01742	3759	4188	5343	8854	4125	4579	5366	2165	4134	4718	5382	3138
CCNA_01743	429	35	155	153	217	226	287	370	107	77	105	76
CCNA_01744	289	104	183	268	296	210	366	326	181	226	204	159
CCNA_01745	1381	1119	2725	3720	3039	3030	2342	962	1715	2447	2085	1495
CCNA_01746	2928	2570	1916	3089	1414	1179	5404	2037	3220	4690	3919	2426
CCNA_01747	6090	6572	5722	7004	2597	2735	9691	4403	7665	9328	9067	5232
CCNA_01748	2672	2451	2181	2430	1096	1174	3130	2053	2433	2933	3272	1765
CCNA_01749	16851	17914	32712	76326	16770	22793	32122	16267	19618	38545	28057	17795
CCNA_01750	5948	5462	5856	10587	4068	4153	9241	4124	5746	8868	7453	4711
CCNA_01751	3232	2957	2531	4045	1887	1853	5435	2850	3246	4475	3670	2758
CCNA_01752	974	1029	520	966	634	349	1348	943	881	1140	1160	783
CCNA_01754	130	20	52	79	41	90	103	167	32	41	64	42
CCNA_01755	1069	738	2183	3559	1151	1201	1494	1063	856	1368	1500	1092
CCNA_01756	68	54	693	942	81	43	132	96	52	68	144	98
CCNA_01757	375	297	362	509	379	288	482	288	321	433	572	346
CCNA_01759	7469	6542	7111	12750	6676	7288	10865	5523	6762	10441	11433	7932
CCNA_01760	11203	9058	12814	17219	8177	9267	15247	8487	9419	14213	13486	9859
CCNA_01761	2046	1682	1675	2694	1121	1153	2464	1224	1558	2603	2184	1447
CCNA_01762	2693	1998	1810	2970	1216	1214	3482	1772	2236	3364	2657	1872
CCNA_01763	3753	3545	5227	6437	3110	3301	6328	3010	4535	5669	5619	3728
CCNA_01764	976	882	895	1392	547	630	1412	728	968	1000	1340	792
CCNA_01765	109	79	105	210	62	89	135	97	106	119	142	102
CCNA_01766	2031	1662	6232	8245	4557	5590	2842	1995	2171	2575	694	499
CCNA_01767	837	738	3686	8130	2497	3361	909	426	881	923	804	484
CCNA_01768	731	602	1406	2279	1765	1988	1211	703	493	878	1284	929
CCNA_01769	2927	1822	1335	2035	955	807	3955	2390	2048	3438	2584	1899
CCNA_01770	25979	26044	23002	38191	17929	23011	36945	17948	25553	41678	42222	23298
CCNA_01771	58	5	20	2	32	39	47	115	6	20	11	7
CCNA_01772	60	17	61	73	56	54	71	89	38	46	67	38
CCNA_01773	223	180	494	793	1799	1031	370	132	158	337	757	497
CCNA_01774	203	191	256	453	148	117	372	263	203	334	274	190
CCNA_01775	1785	2660	3493	4498	1757	1212	3062	1098	2601	2290	3928	1626
CCNA_01776	4090	3680	2528	5002	3031	2889	7763	3310	4783	7616	5329	3613
CCNA_01777	1415	1048	1131	1863	808	763	2008	1209	989	1545	1425	943
CCNA_01778	3020	2480	2193	2902	1008	1072	3376	2482	2592	3289	2840	1801
CCNA_01779	661	354	1688	2199	1730	1716	939	430	591	916	634	390
CCNA_01781	25	4	4	3	8	8	9	48	5	1	4	5
CCNA_01784	815	306	828	1198	1073	1722	1048	824	476	724	602	718
CCNA_01785	1745	1032	3200	4193	2355	3369	1833	1431	955	1680	1502	1449
CCNA_01786	981	795	829	811	466	413	1142	832	646	757	1168	694
CCNA_01787	0	0	0	0	0	0	0	0	0	0	0	0
CCNA_01788	351	63	82	46	78	118	414	548	75	78	96	79
CCNA_01789	95	85	61	108	68	51	80	64	65	70	134	66
CCNA_01790	1001	878	701	1305	940	446	1437	731	840	1195	1347	782
CCNA_01791	10992	9444	9066	14406	4869	5901	17611	8383	10045	15531	12874	9863
CCNA_01792	687	523	421	843	265	341	789	360	674	1398	1174	577
CCNA_01793	454	130	1063	1521	200	165	373	648	175	210	380	196
CCNA_01794	296	107	127	159	143	148	305	548	91	142	132	121
CCNA_01795	12869	12839	25320	35693	11572	12014	25600	11124	15176	23534	21473	12921
CCNA_01799	19522	17598	30607	43665	13635	12492	31301	15715	19939	28271	23143	16509
CCNA_01800	10427	10651	18850	24212	7680	8264	17796	8189	13358	17922	15697	9279
CCNA_01801	9775	9234	13420	11734	3813	4425	12608	7422	9018	10402	12843	8450
CCNA_01802	626	607	978	1592	348	376	983	432	789	949	845	553
CCNA_01803	5570	5568	10832	16063	5052	5586	11300	4516	7823	11306	8762	5536
CCNA_01804	5746	5261	8710	13434	4055	5288	9111	4476	6038	8198	6814	4695
CCNA_01805	8564	8422	19832	25497	6668	6552	12397	6567	9498	12429	11844	6987
CCNA_01806	1775	1524	2265	4153	1003	1100	2964	1481	1797	2585	2249	1281
CCNA_01807	2022	1308	1650	2276	833	936	2913	1951	1680	2313	2101	1764
CCNA_01808	672	238	324	367	400	342	601	619	281	305	311	240
CCNA_01809	5446	4981	5340	8605	3539	3823	7048	4317	5199	7744	6569	4762
CCNA_01810	405	317	178	345	161	154	595	378	290	638	405	293
CCNA_01811	404	344	389	541	285	212	599	511	343	393	474	250
CCNA_01812	2033	1709	1346	2938	1245	684	3177	1541	1636	2667	2002	1440
CCNA_01813	1816	1629	2803	2973	794	653	1914	1418	1485	1993	2218	1532
CCNA_01814	1542	1544	1276	1986	842	585	2219	1428	1544	2062	1779	1188
CCNA_01815	3524	3100	3572	4352	1699	1709	4568	2926	3367	4073	3630	2415
CCNA_01816	3062	2369	4068	6458	1344	1143	3299	2547	2153	3087	2598	1828
CCNA_01817	3905	3333	4129	4411	1975	1725	4180	3487	2834	3291	3679	2386
CCNA_01818	1729	1331	1525	2096	1004	920	2204	1481	1430	1691	1596	1096
CCNA_01819	4624	3038	5391	8961	3833	5542	7130	3736	4000	8384	5408	4505
CCNA_01820	3548	2966	1507	1757	1258	1212	5120	3201	3076	3467	4661	3089
CCNA_01821	446	351	501	655	331	357	616	420	348	377	524	346
CCNA_01822	775	412	531	571	767	715	1049	1142	409	431	702	460
CCNA_01823	357	333	569	920	449	530	377	549	245	222	390	335
CCNA_01824	485	294	294	428	137	157	511	568	306	277	521	215
CCNA_01826	124105	134748	163069	206004	88039	78041	278822	98051	184163	246626	210571	117778
CCNA_01828	287	231	330	470	407	355	307	266	223	299	330	222
CCNA_01829	849	510	495	707	448	475	893	714	492	786	660	652
CCNA_01830	1848	664	1097	1609	680	705	1639	2357	930	1074	1153	927
CCNA_01831	824	219	274	232	349	266	824	1512	318	398	478	316
CCNA_01832	768	269	405	432	344	272	849	1129	250	289	380	302
CCNA_01833	553	237	530	674	374	377	431	686	227	265	341	244
CCNA_01834	611	422	573	756	421	328	896	653	398	560	615	435
CCNA_01835	121	95	211	276	135	107	182	111	101	139	159	105
CCNA_01836	331	146	363	320	279	223	320	538	191	237	238	133
CCNA_01837	364	51	310	365	231	241	266	542	98	102	154	101
CCNA_01840	1741	1075	7583	7366	1051	1051	1878	1380	1096	1662	2162	1243
CCNA_01841	748	95	904	1089	574	696	728	1554	184	231	203	164
CCNA_01842	41	11	34	94	61	85	58	37	8	31	23	20
CCNA_01843	754	141	334	502	508	361	747	1248	213	212	227	172
CCNA_01844	333	51	1323	1299	212	164	322	569	89	93	142	143
CCNA_01845	794	524	1753	1868	1060	1476	1004	705	541	741	666	419
CCNA_01846	1371	1064	3422	4984	2085	2374	2440	1371	1230	1981	1439	856
CCNA_01847	134	103	241	473	288	212	223	79	138	197	150	89
CCNA_01852	389	92	149	158	220	224	1388	829	109	140	149	99
CCNA_01853	3953	2222	5451	3170	2107	2826	10391	1629	4290	6628	5089	3231
CCNA_01854	874	298	1612	235	333	366	5014	392	1257	2765	1655	484
CCNA_01855	699	275	2874	509	436	388	4352	763	1368	3140	1584	369
CCNA_01856	2207	647	5516	820	1004	849	13335	1510	4010	8772	4482	1204
CCNA_01857	398	157	870	255	220	216	2001	374	663	1388	749	194
CCNA_01858	341	166	1181	240	230	266	2316	271	701	1551	897	236
CCNA_01859	1679	649	3031	704	630	613	11778	1471	3475	7577	4351	950
CCNA_01860	550	144	698	231	365	282	2765	535	621	1510	837	292
CCNA_01861	1172	722	1883	2175	1049	1301	1819	1646	936	1382	1290	694
CCNA_01862	183	60	74	75	44	54	167	204	100	155	107	66
CCNA_01863	135	133	335	544	92	44	197	118	97	123	181	91
CCNA_01864	2217	1357	14172	15447	1107	1502	3092	2097	1448	2522	1899	1713
CCNA_01865	167	108	407	566	107	81	193	146	96	149	200	98
CCNA_01868	175	20	59	59	170	135	114	192	30	38	175	87
CCNA_01869	1359	421	832	1425	1739	1546	1041	1681	365	568	2216	1709
CCNA_01870	464	204	353	613	368	328	441	384	281	404	402	229
CCNA_01873	67	6	18	10	37	43	98	139	9	13	23	16
CCNA_01874	0	0	0	0	0	0	0	0	0	0	0	0
CCNA_01875	432	62	166	265	218	190	410	706	119	105	115	105
CCNA_01876	867	62	430	436	402	307	555	1149	125	121	133	105
CCNA_01877	378	244	252	353	186	147	358	296	189	312	315	192
CCNA_01878	470	52	154	129	256	263	289	900	80	72	113	78
CCNA_01879	189	14	52	53	101	76	188	464	34	29	45	24
CCNA_01880	42	6	24	9	36	35	20	54	10	13	14	20
CCNA_01881	42	1	9	3	39	14	76	77	5	1	11	6
CCNA_01882	334	24	204	241	177	89	207	414	44	45	66	51
CCNA_01883	420	31	106	123	214	233	236	489	74	70	72	58
CCNA_01884	93	28	77	175	112	101	111	409	30	43	53	41
CCNA_01885	119	38	59	44	62	59	337	1129	46	40	48	52
CCNA_01886	1571	348	565	685	876	720	1367	2246	500	606	619	544
CCNA_01888	400	202	484	568	268	323	359	401	224	255	276	257
CCNA_01889	419	42	130	203	256	266	333	996	79	81	120	91
CCNA_01890	182	22	80	41	134	133	121	437	24	11	23	38
CCNA_01891	192	24	144	69	114	97	110	360	46	43	67	52
CCNA_01892	90	18	59	31	83	59	30	142	21	26	30	28
CCNA_01893	87	10	39	41	51	47	82	212	26	21	28	14
CCNA_01894	628	64	238	196	254	229	376	898	101	101	168	145
CCNA_01895	243	27	95	61	167	97	843	678	14	15	39	28
CCNA_01896	90	35	92	133	702	776	74	80	26	50	279	160
CCNA_01897	628	439	407	912	390	398	796	686	446	750	550	474
CCNA_01898	2582	1437	1239	1981	1201	1371	3032	1877	1418	2796	1888	1809
CCNA_01899	790	674	311	478	325	292	800	582	531	678	744	484
CCNA_01900	373	444	211	330	182	111	410	231	300	380	415	271
CCNA_01901	891	765	1367	1830	680	635	885	849	637	1034	928	680
CCNA_01902	925	214	684	848	237	327	523	336	309	672	389	226
CCNA_01903	195	48	142	120	87	114	135	180	91	94	103	56
CCNA_01904	294	62	148	161	118	152	244	432	92	132	72	44
CCNA_01905	577	232	960	904	395	446	491	977	229	330	245	231
CCNA_01906	253	92	214	249	253	181	234	288	118	145	98	87
CCNA_01907	130	56	82	63	55	51	82	135	51	54	132	75
CCNA_01908	227	37	117	50	110	82	171	533	49	50	102	75
CCNA_01909	913	275	355	449	346	308	520	877	349	489	511	306
CCNA_01910	94	34	97	73	123	151	636	335	36	55	87	64
CCNA_01911	400	213	511	776	377	427	587	471	273	312	423	240
CCNA_01912	559	354	438	444	201	197	550	442	389	460	618	418
CCNA_01913	730	492	5190	5773	353	418	803	647	515	795	651	359
CCNA_01914	1374	1254	1248	1820	712	702	2356	1353	1210	1572	1623	963
CCNA_01915	759	526	445	864	306	295	1183	818	559	901	649	515
CCNA_01916	1368	788	1670	1748	498	542	1968	1070	892	1536	1869	1519
CCNA_01917	686	366	456	605	495	476	722	628	442	572	496	372
CCNA_01919	732	587	1049	1337	503	542	1014	567	656	996	880	640
CCNA_01921	612	592	511	845	270	283	956	405	578	935	709	426
CCNA_01922	564	291	328	326	375	378	577	501	201	230	346	303
CCNA_01923	3747	3257	5428	9551	4215	4702	8652	3241	4567	7416	5659	3723
CCNA_01924	491	339	298	443	212	232	577	389	284	374	408	317
CCNA_01925	836	202	742	711	365	337	519	956	275	335	371	298
CCNA_01927	187	86	173	226	118	108	187	193	123	155	158	111
CCNA_01928	272	277	308	563	219	194	448	397	272	408	376	214
CCNA_01929	1399	1194	1698	2016	840	1137	1820	993	1186	1663	1562	1093
CCNA_01930	728	664	671	887	538	446	798	472	583	801	793	541
CCNA_01931	262	82	154	226	183	181	261	248	101	222	122	107
CCNA_01932	539	205	476	640	416	402	589	656	329	372	374	217
CCNA_01933	313	246	153	245	138	156	442	227	277	233	337	213
CCNA_01934	588	516	563	801	414	369	1011	551	591	694	817	500
CCNA_01935	1243	801	1116	1973	801	1156	2257	939	954	1566	1125	989
CCNA_01936	1874	1462	1551	2757	994	1134	3029	1358	1634	2603	2106	1647
CCNA_01939	1228	870	737	1188	715	716	1448	718	930	1491	1092	865
CCNA_01941	1071	844	685	834	581	405	1190	991	666	1055	969	688
CCNA_01942	837	603	1132	1506	740	940	980	602	652	998	951	717
CCNA_01943	2877	2666	3352	4866	2491	2314	6570	2167	4197	5974	4695	2663
CCNA_01944	373	124	447	555	229	237	395	520	203	232	218	128
CCNA_01945	564	428	384	667	338	262	684	638	425	741	496	311
CCNA_01946	8016	7636	6044	7334	2849	3116	12471	5457	8066	10758	11450	7419
CCNA_01947	2152	1471	2272	3363	1416	1712	2475	1585	1841	2118	2411	1843
CCNA_01948	1112	686	2364	3947	5037	5631	1723	1006	802	1483	1846	1686
CCNA_01950	5544	4348	3478	6252	2146	2264	9691	4406	5331	10081	6036	4563
CCNA_01952	1511	1285	2447	5045	1722	1884	2370	1201	1442	2235	1810	1159
CCNA_01954	14134	12558	14152	25253	11496	13760	24492	11500	14962	24058	18904	13518
CCNA_01955	2715	1722	3422	5141	3036	3664	3435	1977	2007	3297	3874	2864
CCNA_01956	1070	861	1369	1940	1007	1125	1799	829	1132	1698	1850	1138
CCNA_01959	2354	2342	2394	4438	1623	2003	3367	1536	2476	5218	3178	2425
CCNA_01960	2872	2102	2450	4165	1537	2056	6986	2560	3266	5791	4149	2968
CCNA_01961	6086	6439	6926	12012	4125	4517	14751	5002	9734	15178	11214	6277
CCNA_01962	705	545	262	435	138	179	1038	528	577	924	759	398
CCNA_01963	214	175	206	385	177	217	383	161	215	380	315	230
CCNA_01964	3423	2994	4948	6939	3476	4050	4615	1892	3401	5430	3960	2772
CCNA_01966	1325	1189	1060	1902	758	754	1962	1074	1222	1851	1898	1106
CCNA_01967	294	121	290	508	229	201	350	359	191	389	255	118
CCNA_01968	871	662	1931	4142	929	852	1538	942	667	1366	1071	790
CCNA_01969	12370	11207	10700	18525	7233	7405	23438	9559	14139	21628	17297	11164
CCNA_01970	1910	1168	701	992	662	460	2151	1558	1007	1526	1329	1064
CCNA_01971	13301	12398	15636	22031	10060	10398	22998	10120	13896	20541	21706	13879
CCNA_01972	8021	6177	5223	5923	3613	4063	10330	6162	5185	6901	8831	6777
CCNA_01973	240	202	236	437	166	157	279	377	209	315	278	158
CCNA_01974	1367	1017	1127	1737	811	938	2015	1039	1224	1890	1855	1175
CCNA_01975	466	396	364	863	413	288	770	364	483	775	643	422
CCNA_01976	591	379	452	550	313	387	769	584	559	773	662	359
CCNA_01977	1408	1077	607	765	354	363	1555	962	1024	1470	1561	1041
CCNA_01978	937	471	1077	2027	645	707	1218	804	660	1147	806	648
CCNA_01980	746	466	956	1005	549	654	758	858	524	632	945	596
CCNA_01981	884	327	552	571	587	460	1738	1576	392	440	379	247
CCNA_01982	2651	2269	3066	4768	1892	2134	4062	1750	3089	4212	4398	2614
CCNA_01983	10843	10615	17322	25952	10904	12144	25752	8494	17281	25405	19917	11238
CCNA_01984	109	21	83	89	97	81	100	289	37	33	60	28
CCNA_01985	412	321	1076	1746	653	521	520	382	307	421	454	281
CCNA_01989	2794	1967	2210	2875	1654	1861	3743	2260	1919	2767	3029	2274
CCNA_01991	45102	26624	36440	45524	37276	50737	75679	52979	28639	54384	53024	57544
CCNA_01994	3443	3328	3336	3405	1706	1830	3950	2252	2866	3761	4932	3045
CCNA_01995	5359	4786	3253	2969	1577	1669	6582	4029	4132	4622	6116	3823
CCNA_01996	2434	1900	1867	2890	1268	1431	4382	1762	2412	4003	2773	1848
CCNA_01997	7387	6870	7028	7077	2990	3359	8875	4852	7272	11292	10978	5534
CCNA_01998	4440	4058	3994	6358	2328	2686	7463	3678	4439	7007	5683	3637
CCNA_01999	5191	6441	4555	6806	4400	2477	10977	4386	8410	11007	10862	5232
CCNA_02000	16996	13358	11420	14608	7290	8652	30428	13050	19911	30085	24120	17916
CCNA_02001	74	35	55	75	4911	3500	61	84	18	35	3017	1646
CCNA_02002	753	491	1228	1068	214	188	665	615	525	583	560	261
CCNA_02005	1504	870	861	1286	400	432	1819	1257	927	1316	1113	719
CCNA_02006	1106	872	970	1489	786	841	1370	847	813	1060	1416	960
CCNA_02007	5020	4505	4312	6741	2431	3012	6770	4082	4355	6400	6840	4221
CCNA_02008	13993	13515	13180	19112	7429	8314	21245	9941	14295	21302	20107	12216
CCNA_02009	617	278	387	512	686	727	2359	1690	347	456	1004	532
CCNA_02010	687	751	1205	2388	793	941	1218	538	868	1127	1073	535
CCNA_02011	1774	1582	2324	6807	1754	2361	2810	1506	1819	2675	2271	1434
CCNA_02012	4411	3821	3872	6322	2332	2461	6405	3194	4637	6643	6163	3791
CCNA_02013	1552	1293	1544	2756	993	950	2808	1469	1442	2604	1892	1275
CCNA_02014	1324	1268	779	837	472	476	2051	1423	1088	1310	1711	1245
CCNA_02021	1195	1217	1443	2436	1075	1092	1781	1042	1429	1571	2187	1177
CCNA_02025	1129	830	1280	2050	936	1037	2887	1464	1178	1978	1567	1053
CCNA_02026	2504	2138	2430	2726	1779	2003	4268	2143	2544	3489	3859	2494
CCNA_02028	3344	2429	3872	6361	2723	3339	6339	2743	3467	6564	5018	3349
CCNA_02030	19846	19144	17018	24016	8460	10929	28726	18347	15784	20660	20128	15276
CCNA_02034	492	205	449	565	418	368	546	487	228	308	508	277
CCNA_02035	654	179	450	523	1212	1362	614	831	240	308	1973	1323
CCNA_02036	5005	5037	6271	7962	3563	4390	5975	3870	4176	4658	6862	6160
CCNA_02040	1511	1189	919	1178	789	626	1900	1356	1138	1401	1729	1063
CCNA_02042	31335	31118	29805	40562	17936	18592	67536	26093	39912	56209	54145	33729
CCNA_02043	328	190	196	227	283	151	351	481	157	190	244	183
CCNA_02044	130	69	116	121	121	98	241	169	78	75	104	75
CCNA_02045	1187	390	972	1006	684	734	1020	1475	477	573	697	490
CCNA_02046	6748	6693	5637	6716	2641	2850	8441	3354	7797	9432	7398	5329
CCNA_02047	20216	12741	17672	20998	9148	9393	44797	18093	25201	41997	16480	13417
CCNA_02048	21594	18809	59452	102576	3516	4342	37706	17198	27570	41840	9377	7172
CCNA_02049	397	237	547	723	418	416	734	529	262	309	328	237
CCNA_02050	2723	2333	5514	8501	5314	5232	5442	2736	3857	5320	4293	2792
CCNA_02051	647	660	1197	2053	1574	1052	1333	676	1031	1173	1154	624
CCNA_02052	6610	4935	3390	5734	2424	2556	11539	5464	6411	9294	6834	4961
CCNA_02053	266	71	52	60	116	62	234	272	92	170	91	49
CCNA_02054	4600	4060	5953	10246	3671	3946	6368	3770	4789	6354	5383	4011
CCNA_02055	171	120	134	152	155	76	207	246	94	141	155	88
CCNA_02056	484	423	316	514	388	224	562	411	370	428	606	435
CCNA_02057	218	81	325	363	310	316	205	293	108	130	131	103
CCNA_02058	213	141	285	415	280	272	289	267	162	214	199	139
CCNA_02059	1146	852	1060	1874	812	758	1394	827	859	1421	1144	843
CCNA_02060	584	406	478	826	415	379	724	399	403	689	497	480
CCNA_02061	2450	2198	4148	6203	4796	5927	3505	1725	1877	2772	3794	2849
CCNA_02062	1951	2013	1496	2345	1438	1205	2792	2152	1722	2055	2888	2036
CCNA_02065	3660	2889	4946	6813	5791	6311	5252	3649	3963	4986	5307	3421
CCNA_02066	288	230	212	294	118	105	409	291	229	323	363	190
CCNA_02067	927	616	662	1090	387	457	1474	645	812	1277	985	643
CCNA_02068	452	431	241	475	191	240	894	474	468	757	714	428
CCNA_02069	5284	4174	3700	4786	2445	3076	9245	4781	5417	6671	7756	5031
CCNA_02070	6411	6326	5070	7540	3768	3963	16083	5823	9826	13717	11809	7507
CCNA_02071	10290	9568	8278	9884	5165	6633	17502	9451	11079	15455	14504	10634
CCNA_02072	263	182	215	486	240	223	553	272	289	503	304	149
CCNA_02073	223	105	144	134	147	155	242	153	124	213	212	151
CCNA_02074	222	131	135	117	132	116	251	352	149	218	191	105
CCNA_02076	5161	5212	7396	6331	1833	2152	6556	3608	4374	5977	7313	4417
CCNA_02077	3465	3170	1969	3296	1194	1107	4843	2711	3016	4113	3623	2853
CCNA_02080	1679	1210	2015	2946	960	1050	2881	1697	1772	2870	2187	1156
CCNA_02081	974	941	1101	1821	873	583	1632	723	1032	1265	1610	899
CCNA_02082	6975	6322	12814	13722	6532	7542	8583	3853	6431	6719	10370	6446
CCNA_02085	2305	1944	1473	2557	1083	951	3228	1892	1933	3017	2510	1759
CCNA_02087	2348	1734	3778	5132	3268	3527	2970	1832	2086	3100	3207	2207
CCNA_02088	527	330	832	1154	481	534	799	355	319	516	564	475
CCNA_02089	136	66	91	175	164	110	1228	437	57	104	100	58
CCNA_02090	1058	801	1291	2284	772	896	1600	768	913	1557	1265	764
CCNA_02091	3427	2494	2259	3337	1509	1419	3338	2818	2220	2240	2907	3148
CCNA_02092	607	362	460	629	206	195	725	474	367	455	448	293
CCNA_02093	703	473	577	883	428	353	783	631	548	690	640	433
CCNA_02094	2718	2062	2103	5000	2195	1887	3590	1711	2096	3201	2728	2029
CCNA_02095	596	218	263	253	315	276	685	692	248	479	485	349
CCNA_02096	356	269	821	1027	272	202	608	302	482	578	322	190
CCNA_02097	3701	3153	4865	10189	5232	4761	5204	2091	3482	5032	4516	2910
CCNA_02098	3502	3001	2059	3244	1782	1285	4557	2369	2570	3443	3899	2525
CCNA_02099	1994	1702	1960	2653	1572	1008	2270	1674	1428	1672	2160	1412
CCNA_02100	808	763	1526	1520	1094	1137	953	660	810	984	1242	722
CCNA_02101	382	253	246	304	211	140	363	297	220	358	363	200
CCNA_02102	1479	691	1141	1424	1042	1219	1452	1191	914	1259	1043	853
CCNA_02103	85	41	42	92	62	26	78	65	45	68	104	52
CCNA_02104	386	329	368	454	197	205	427	306	328	340	790	516
CCNA_02105	656	438	2418	5020	2368	3332	1185	813	621	987	765	626
CCNA_02106	3434	2406	1379	1954	948	964	3810	2658	2552	3592	2311	1536
CCNA_02108	1846	958	863	1589	899	928	1897	2104	1111	1536	1254	1141
CCNA_02110	195	103	221	240	89	66	201	337	103	135	175	102
CCNA_02111	874	653	2176	1782	298	266	954	997	686	714	886	488
CCNA_02112	2314	1965	1497	1927	1045	936	2561	1783	1967	2207	2634	1589
CCNA_02113	962	694	514	603	371	286	913	709	657	736	885	459
CCNA_02114	61	11	96	56	71	73	101	134	6	5	15	0
CCNA_02115	1384	349	1380	1584	1026	1143	1039	1337	467	584	670	588
CCNA_02116	524	40	240	212	242	176	350	748	82	62	98	77
CCNA_02117	460	137	421	436	316	351	299	481	160	168	186	184
CCNA_02118	607	466	416	583	341	301	594	531	387	522	562	407
CCNA_02119	118	140	105	120	67	31	136	90	78	105	149	54
CCNA_02120	1248	674	1676	873	847	899	3302	2197	553	470	805	647
CCNA_02121	1177	596	698	1016	732	655	1218	1739	551	926	883	739
CCNA_02122	269	192	195	345	186	173	412	269	207	318	282	198
CCNA_02123	0	0	0	0	0	0	0	0	0	0	0	0
CCNA_02124	1302	1361	1960	2603	617	768	1719	967	1243	1644	1333	763
CCNA_02126	374	243	173	201	83	107	301	235	183	218	261	203
CCNA_02127	3529	3283	3954	5738	2035	2202	4240	2577	3180	4273	4097	2316
CCNA_02128	586	185	251	313	368	312	447	827	196	253	352	217
CCNA_02129	126	35	61	80	126	132	135	108	56	86	80	48
CCNA_02130	687	559	1165	1958	824	687	971	684	633	771	740	538
CCNA_02132	1036	801	1443	2474	841	1023	1324	1100	969	1326	1197	803
CCNA_02137	1956	1689	1457	2527	1246	1148	2530	1745	1566	2452	2094	1412
CCNA_02138	948	757	868	1415	704	714	1461	714	827	1362	1120	788
CCNA_02146	812	219	895	600	361	314	584	673	298	343	444	330
CCNA_02147	858	751	1727	2507	913	1073	862	654	718	970	1004	618
CCNA_02148	181	63	139	216	115	84	100	137	69	97	120	127
CCNA_02150	2641	1780	1854	3278	1583	1595	3679	2152	1968	3150	2198	2010
CCNA_02151	1214	1349	1322	1669	1202	714	1482	907	981	1161	1445	1063
CCNA_02152	755	528	391	670	349	287	693	366	508	775	723	439
CCNA_02153	578	441	442	1020	538	486	892	574	469	727	556	407
CCNA_02154	853	701	743	735	431	354	784	526	650	785	1008	480
CCNA_02155	1553	927	1703	2135	1054	1241	1467	1339	903	1264	1509	1085
CCNA_02156	779	524	398	534	535	611	1116	732	481	785	789	662
CCNA_02157	234	205	123	244	249	139	270	151	197	204	300	208
CCNA_02158	112	24	115	108	70	90	65	141	29	61	66	38
CCNA_02159	177	96	273	394	173	239	212	183	94	144	147	101
CCNA_02160	386	225	935	819	298	327	439	632	277	295	267	282
CCNA_02161	2230	1766	1721	2599	868	978	2099	891	1652	2067	1935	1467
CCNA_02163	779	427	988	1045	620	708	769	507	413	567	658	575
CCNA_02164	6604	5782	6007	11334	4245	4274	11395	5272	6009	8887	7783	5601
CCNA_02165	407	190	213	306	247	252	421	458	177	264	361	270
CCNA_02166	205	135	95	100	117	81	230	151	121	184	181	148
CCNA_02167	574	319	282	371	284	298	697	568	414	615	493	313
CCNA_02169	431	252	436	707	333	245	460	326	310	538	439	311
CCNA_02170	349	131	156	207	179	176	369	611	164	218	246	177
CCNA_02171	1952	1828	1790	3379	1314	1217	3566	1569	2469	3497	2731	1458
CCNA_02172	2263	1459	4065	6055	1204	1263	2774	1881	1920	2779	1458	1088
CCNA_02173	744	521	1334	2746	571	519	1548	835	710	1064	507	310
CCNA_02174	954	944	2015	2916	787	448	1221	748	971	1184	849	435
CCNA_02175	1365	240	487	171	390	281	3090	1892	308	172	475	293
CCNA_02176	434	162	332	249	184	173	333	479	133	140	211	171
CCNA_02177	273	207	304	424	114	117	216	504	168	111	217	129
CCNA_02178	3010	2987	2559	3935	2776	3361	4447	2944	2646	4770	4485	3312
CCNA_02179	10607	9252	2547	3229	1625	956	23027	10327	12089	18160	14573	9879
CCNA_02180	1209	1324	1376	1837	841	687	1641	1012	1231	1431	1965	1107
CCNA_02181	1140	861	705	1202	393	401	1384	691	844	1393	1153	802
CCNA_02182	1015	1090	719	1351	498	361	1254	756	843	1266	1209	835
CCNA_02184	163	129	239	459	163	152	192	150	116	167	145	115
CCNA_02185	1317	614	640	829	518	530	1431	1530	792	1191	901	685
CCNA_02186	1380	1057	796	1054	541	669	1985	1120	1104	1720	1346	953
CCNA_02188	1254	1042	1073	1558	897	1089	1517	960	1116	1591	1681	1117
CCNA_02189	780	410	688	1071	716	825	1989	983	509	755	678	526
CCNA_02190	4506	3145	5558	8620	3633	3515	6176	3409	3737	5895	4859	3301
CCNA_02191	152	64	693	506	151	130	129	132	52	57	166	60
CCNA_02193	1182	889	839	1219	536	474	1301	747	906	1355	1259	883
CCNA_02194	11633	9297	13113	17717	10469	11158	20421	9940	13043	20086	16641	13603
CCNA_02195	262	219	230	442	178	226	385	202	286	487	394	182
CCNA_02196	674	454	6551	4142	451	433	852	553	555	612	772	458
CCNA_02197	640	488	598	745	411	406	1121	597	485	730	760	496
CCNA_02198	2669	2430	2145	3723	1772	1724	3920	1924	2334	3843	3499	2270
CCNA_02199	440	241	196	280	176	178	338	364	153	251	311	233
CCNA_02200	215	117	2193	3382	607	967	274	213	645	243	318	117
CCNA_02201	1077	663	706	732	495	621	1313	1017	699	1063	932	654
CCNA_02202	30	14	63	68	86	32	36	44	13	17	50	31
CCNA_02203	1276	1127	2803	3343	6426	7420	2035	1343	1370	1843	2444	1744
CCNA_02204	4804	4389	4255	6492	2355	3309	8792	4191	5620	8418	6249	4001
CCNA_02205	965	733	2685	2388	615	506	1100	1141	761	926	1293	864
CCNA_02206	881	721	1113	1496	896	1036	1538	888	1093	1522	1001	733
CCNA_02207	4712	4531	7117	10624	5258	5315	7212	3579	4608	5993	6464	4057
CCNA_02208	2327	2116	1736	3286	1514	1802	3435	1574	2408	3735	2947	1817
CCNA_02209	72	14	39	61	41	32	101	404	19	22	28	41
CCNA_02210	1277	856	809	1083	697	674	1630	1135	979	1531	1134	712
CCNA_02211	2670	2098	2381	2952	1265	1328	2905	1794	1991	2196	2602	1569
CCNA_02212	326	54	81	72	176	110	215	331	78	89	88	79
CCNA_02213	1142	991	1321	1589	1098	1011	1867	948	1139	1265	2756	1416
CCNA_02214	693	531	736	954	521	591	772	562	504	673	737	591
CCNA_02215	926	508	613	751	583	597	1354	2196	626	794	1535	975
CCNA_02216	448	338	441	486	246	374	450	763	330	387	841	498
CCNA_02217	499	372	1317	1948	884	751	937	730	439	707	969	550
CCNA_02218	611	491	1085	1900	762	688	773	489	525	873	1032	577
CCNA_02219	1404	1160	1417	2138	1210	1195	2329	1146	1493	2221	2555	1518
CCNA_02220	1118	366	1011	732	772	645	678	1045	420	320	506	373
CCNA_02221	11840	9794	3926	11858	4531	5133	15267	10592	8544	11714	11238	8656
CCNA_02222	5103	3794	2193	7201	2580	3047	7682	3827	4257	6514	4756	3761
CCNA_02223	3117	2188	1268	4590	1942	2278	4789	2993	2637	4235	2556	2340
CCNA_02224	1931	1470	838	2140	1292	1244	2479	1362	1450	2093	1725	1247
CCNA_02225	803	819	421	1092	518	375	1098	567	664	1046	942	622
CCNA_02226	1046	720	3633	2982	1601	2066	879	854	575	688	944	877
CCNA_02227	174	87	165	295	114	97	165	213	87	140	129	97
CCNA_02228	94	30	52	76	39	29	125	202	22	40	33	26
CCNA_02229	70	17	8	5	15	17	15	24	3	2	11	7
CCNA_02230	447	196	674	1126	578	675	522	512	306	459	420	285
CCNA_02231	20069	16446	20941	29012	13976	16148	32854	14947	19800	28519	23584	16647
CCNA_02232	1382	210	356	367	134890	132717	1017	1774	267	396	212561	135356
CCNA_02233	294	38	82	84	130	135	175	359	61	38	112	64
CCNA_02234	217	142	421	484	201	283	254	125	188	301	264	136
CCNA_02235	1429	1034	800	1180	858	582	2151	1235	1357	1917	1745	1071
CCNA_02236	875	748	478	635	570	290	1343	813	839	1255	1091	694
CCNA_02237	6071	5027	5760	9377	4915	4996	9230	5161	6203	9368	7082	5066
CCNA_02238	238	154	374	471	369	533	234	201	144	145	139	137
CCNA_02239	922	617	1248	1724	643	607	1053	969	608	806	964	568
CCNA_02240	1155	1069	1560	2695	1338	1242	1773	961	1047	1571	1464	918
CCNA_02241	2605	2552	3439	5314	2716	3056	3597	1951	2767	3416	3436	2392
CCNA_02242	2663	2253	18899	23141	32060	33173	7113	2767	4186	5933	6651	4076
CCNA_02243	3136	2422	5108	8132	4863	4246	4253	2431	2700	4328	3735	2609
CCNA_02244	2111	1755	1380	2181	1196	1205	3097	1600	1781	2598	2583	1633
CCNA_02245	168	150	177	301	158	208	333	239	190	270	223	163
CCNA_02247	627	493	437	973	311	334	1062	592	450	920	541	467
CCNA_02248	571	421	631	683	272	334	644	382	408	476	536	417
CCNA_02249	838	616	735	1081	507	594	1266	727	765	983	1109	683
CCNA_02250	5200	5053	4186	5760	3603	2671	7311	4034	5125	5647	7174	4450
CCNA_02251	1521	1512	2067	2839	1696	1442	2844	1308	2262	2309	2698	1376
CCNA_02252	4273	4091	3387	5636	2663	2669	6346	3709	4121	6226	5384	3687
CCNA_02253	931	464	870	1681	1187	1090	1218	1316	529	861	735	425
CCNA_02254	4696	4328	2700	3774	1914	1933	6504	4044	4544	5876	6018	3808
CCNA_02256	1301	845	1169	1925	1058	1015	1658	1050	962	1284	1168	875
CCNA_02257	1023	653	1340	1939	780	1029	1323	791	716	1341	949	744
CCNA_02258	704	505	434	349	281	312	805	639	468	451	824	507
CCNA_02259	760	219	285	206	213	235	842	1686	306	426	383	242
CCNA_02260	3325	2926	2595	3390	1438	1649	3929	2090	2738	3242	3305	2062
CCNA_02261	4451	3487	3911	5894	4288	4240	5596	3628	3526	4879	4991	3232
CCNA_02262	1175	94	300	237	499	438	765	2060	168	131	159	166
CCNA_02263	82	25	31	26	80	51	38	112	14	37	13	8
CCNA_02264	134	109	116	136	262	178	139	82	119	115	191	114
CCNA_02265	352	297	498	858	493	275	573	273	317	481	402	248
CCNA_02266	266	162	307	216	328	171	231	271	140	143	193	152
CCNA_02267	75	18	59	78	70	44	42	62	35	25	34	24
CCNA_02268	207	55	189	189	133	100	105	313	59	66	95	82
CCNA_02269	81	89	67	92	60	47	121	87	66	106	106	52
CCNA_02270	246	194	425	476	154	150	234	156	172	250	246	151
CCNA_02272	1006	929	516	600	170	176	815	525	775	1007	979	522
CCNA_02273	6190	5984	3965	4649	1316	1601	7603	4147	5483	6391	7213	4486
CCNA_02274	386	61	705	499	106	84	274	592	76	104	169	81
CCNA_02275	126	25	157	238	107	79	115	158	17	29	19	13
CCNA_02277	485	51	516	631	322	237	268	647	75	82	68	105
CCNA_02278	1361	1236	2334	2895	1470	1594	4067	1789	1658	2192	2116	1203
CCNA_02279	549	405	628	1302	807	524	1109	395	600	937	764	421
CCNA_02280	280	257	363	561	376	246	413	316	233	349	421	225
CCNA_02281	1555	806	1241	2004	1174	1166	1879	2347	990	1591	1094	884
CCNA_02282	34	42	75	154	72	51	76	28	35	105	54	30
CCNA_02283	223	83	659	1385	6838	6756	245	327	182	238	553	430
CCNA_02284	298	88	158	145	93	79	310	486	135	136	211	133
CCNA_02286	64	35	1473	1717	75	75	71	73	80	57	79	66
CCNA_02287	966	723	646	924	539	575	1122	1130	758	1026	898	751
CCNA_02288	343	143	98	99	202	178	325	214	164	236	195	124
CCNA_02289	344	169	152	149	107	157	311	331	169	211	274	121
CCNA_02290	863	643	529	639	331	319	1014	1002	623	721	743	538
CCNA_02291	451	87	176	148	270	216	547	561	155	138	219	112
CCNA_02292	69	55	26	46	30	38	88	92	47	78	70	44
CCNA_02293	1269	1137	1710	2342	1443	1273	1942	972	1459	2003	1864	1151
CCNA_02294	3393	3386	3787	6047	2314	2566	5205	2323	3447	5135	4842	3131
CCNA_02295	59	55	48	155	83	54	110	49	95	134	73	60
CCNA_02296	1725	1455	1510	2441	1089	1006	2913	1225	1641	2446	2304	1373
CCNA_02297	1852	1473	1370	1875	918	1019	3308	1366	1901	2930	2499	1583
CCNA_02298	1167	984	887	1207	477	486	1110	556	942	1436	1360	798
CCNA_02301	849	575	854	1429	648	695	1156	751	717	975	950	560
CCNA_02302	1956	1362	1409	1899	847	1086	2729	1451	1448	2257	1954	1736
CCNA_02303	601	378	448	800	292	358	586	437	388	477	540	359
CCNA_02304	858	528	709	1101	506	456	1104	602	679	972	843	512
CCNA_02305	312	181	202	307	163	166	365	295	190	319	250	156
CCNA_02306	2305	1870	2454	4116	1425	1541	3579	1858	2193	3231	2634	2113
CCNA_02307	1405	731	986	1422	651	794	2056	1408	1033	1717	1208	998
CCNA_02308	349	80	130	111	2584	3064	275	576	76	66	3234	2083
CCNA_02309	87	68	80	86	272	116	103	82	80	83	339	162
CCNA_02310	617	152	213	171	370	312	381	449	157	247	251	180
CCNA_02311	215	138	180	206	301	189	320	278	139	115	221	129
CCNA_02312	5278	3638	8234	12624	7523	8317	11189	4509	5230	8853	2150	1563
CCNA_02313	335	180	261	291	358	319	516	352	324	445	370	295
CCNA_02314	459	151	256	383	406	370	593	444	218	365	301	203
CCNA_02315	124	47	97	127	87	91	161	148	80	113	148	87
CCNA_02316	470	243	605	565	411	320	690	413	336	391	525	280
CCNA_02317	167	132	216	264	260	137	466	331	145	181	304	121
CCNA_02318	211	171	289	490	258	229	247	111	158	236	342	190
CCNA_02319	232	39	65	99	93	67	401	341	38	61	63	45
CCNA_02320	2216	2042	1289	2066	1053	1047	2972	1752	1989	2755	2457	1613
CCNA_02321	2637	2077	2640	5270	1238	1175	4396	2397	2451	4036	1935	1570
CCNA_02322	770	634	718	926	240	250	1053	840	667	878	619	402
CCNA_02325	4553	4227	4740	7403	2604	2440	7765	3754	4793	6366	5400	3924
CCNA_02326	19296	16653	18806	29702	9812	12344	30288	14779	18382	27968	20472	14726
CCNA_02327	2043	2128	2069	2229	891	949	2948	1374	1970	2267	2910	1610
CCNA_02329	871	762	619	1205	340	506	1265	608	818	1626	994	698
CCNA_02330	297	242	1400	2039	562	640	367	180	315	576	410	265
CCNA_02331	1063	546	947	1221	491	540	1388	894	661	879	871	568
CCNA_02332	1055	701	582	1210	512	521	1821	926	874	1602	980	689
CCNA_02333	2241	1665	1665	1867	957	1159	2602	1801	1599	2199	2315	1518
CCNA_02335	1521	1592	1460	1925	868	685	2101	1187	1387	1504	2072	1311
CCNA_02336	427	280	242	390	478	386	913	720	258	386	472	294
CCNA_02337	8908	8616	7883	12151	13905	17450	13538	8295	8306	12029	16292	11845
CCNA_02338	1661	1248	1420	2219	2306	2517	2305	1569	1625	2547	3509	2501
CCNA_02339	2782	2495	2933	2804	3295	2981	3299	1746	2521	2687	7205	4343
CCNA_02340	2021	1626	3921	4889	6070	4982	5228	2318	2691	3722	3645	2507
CCNA_02341	2208	1573	3434	3966	766	872	3632	1526	2213	2956	2658	1743
CCNA_02342	3500	3524	6114	8297	1663	1514	4470	2463	3421	4516	3939	2454
CCNA_02343	1256	1081	877	1749	738	635	2057	1651	1071	1728	1454	1099
CCNA_02344	1645	1201	1582	1990	775	813	3623	1843	1230	1982	1702	1008
CCNA_02345	575	485	626	717	296	406	712	345	509	746	672	363
CCNA_02346	774	577	433	929	438	376	1103	487	633	1044	781	508
CCNA_02347	3720	2699	2807	3721	8942	8628	5709	3354	3584	4942	6829	4443
CCNA_02348	346	190	196	323	229	185	341	282	225	331	256	204
CCNA_02349	1040	756	797	1299	689	664	1464	798	897	1221	1023	669
CCNA_02350	701	551	1051	1113	711	667	1019	757	648	716	743	501
CCNA_02351	785	664	827	1479	549	548	1216	1139	730	1114	915	598
CCNA_02352	3322	2833	4632	6713	4723	4788	4735	2943	2937	3833	4217	2631
CCNA_02353	1628	1329	1985	2385	1950	1772	1832	1350	1148	1341	1719	1321
CCNA_02354	3119	3060	2264	2914	298	355	3822	2257	2215	3090	699	470
CCNA_02355	719	277	813	817	319	293	561	752	290	369	1016	709
CCNA_02356	423	150	182	323	310	191	326	447	175	228	213	144
CCNA_02357	3193	2515	2444	4300	1690	1540	4525	3049	2973	4609	3694	2712
CCNA_02358	1111	838	629	889	572	627	1181	743	904	1256	1174	788
CCNA_02359	894	585	1141	1677	703	647	1291	985	665	946	820	523
CCNA_02360	394	353	392	855	393	261	595	340	263	464	483	291
CCNA_02361	1347	863	1378	1791	689	674	1644	1060	951	1558	1171	807
CCNA_02362	1933	1583	1367	2069	773	807	2597	1336	1660	2381	1774	1308
CCNA_02363	1608	1506	724	1137	276	281	2105	1101	1632	2037	1764	933
CCNA_02364	2226	1627	1992	2807	1728	1876	2670	2318	1835	2250	2689	1802
CCNA_02365	1025	450	474	593	497	503	1042	1635	494	636	783	528
CCNA_02367	660	354	375	656	496	441	643	641	371	444	488	356
CCNA_02368	797	372	1610	2242	536	359	703	908	305	462	523	458
CCNA_02369	633	230	311	371	262	256	563	781	183	290	357	237
CCNA_02371	618	203	453	740	588	650	542	768	225	261	273	199
CCNA_02372	400	297	299	219	123	139	383	209	247	474	580	275
CCNA_02373	0	0	0	0	0	0	0	0	0	0	0	0
CCNA_02374	0	0	0	0	0	0	0	0	0	0	0	0
CCNA_02375	64	11	60	30	38	39	41	79	19	17	71	29
CCNA_02376	221	15	47	10	43	33	167	232	12	12	28	14
CCNA_02377	762	290	687	796	386	401	571	686	258	411	343	220
CCNA_02378	555	410	1174	1162	2639	2242	700	432	543	903	1617	1045
CCNA_02379	372	311	327	613	473	332	632	241	339	555	481	276
CCNA_02380	2844	2346	3098	5205	2649	3344	5588	2443	3038	5312	3526	2606
CCNA_02381	102	19	178	227	64	48	64	142	32	36	61	26
CCNA_02382	339	70	281	365	234	212	207	367	83	88	84	93
CCNA_02383	1108	834	549	551	651	502	1136	969	657	664	1249	1011
CCNA_02384	10337	9158	6923	8602	5568	6686	10887	6876	8340	10568	13304	8917
CCNA_02385	2279	1865	1481	2463	1100	1130	3526	2093	2241	3037	2781	1843
CCNA_02386	1960	1347	1035	1364	751	681	2864	2060	1394	1828	1896	1286
CCNA_02387	4990	4153	4149	5924	2285	2403	6694	3836	4342	5736	5735	3854
CCNA_02388	1885	1729	1367	2263	811	720	2727	1288	1548	2415	2192	1350
CCNA_02389	3112	2731	2227	3427	1489	1214	4025	2368	2663	3727	3618	2200
CCNA_02390	317	186	175	333	144	146	605	440	257	371	238	138
CCNA_02391	129	32	32	32	53	34	98	144	36	60	80	30
CCNA_02392	259	55	61	78	77	87	229	456	66	116	101	94
CCNA_02394	575	358	304	297	257	259	623	804	317	379	580	407
CCNA_02395	5430	5308	3562	3130	1682	1937	5665	3246	3825	3482	7901	5654
CCNA_02396	616	159	340	217	410	250	560	922	192	159	512	255
CCNA_02397	140	70	114	162	131	103	118	180	64	93	180	93
[truncated: 2,086 more rows]

## Sheet: Comparisons
Shown are the genes significantly regulated under the indicated conditions (as determined with glmTreat).
Criteria for significance: FDR<0.05 and log2(fold change)>1.5
ΔpstS vs. WT (495 significant)						ΔpstS vs. WTpitA (492 significant)						ΔpstS vs. ΔpstSpitA (453 significant)						ΔphoB vs. WT (360 significant)						ΔphoB vs. WTpitA (534 significant)						ΔphoB vs. ΔphoBpitA (391 significant)						ΔpstS vs. ΔphoBpitA (623 sigificant)						ΔpstS vs. ΔphoB (356 sigificant)						ΔpstSpitA vs. WT (116 significant)
ORF	logFC	logCPM	p value	FDR		ORF	logFC	logCPM	p value	FDR		ORF	logFC	logCPM	p value	FDR		ORF	logFC	logCPM	p value	FDR		ORF	logFC	logCPM	p value	FDR		ORF	logFC	logCPM	p value	FDR		ORF	logFC	logCPM	p value	FDR		ORF	logFC	logCPM	p value	FDR		ORF	logFC
CCNA_01583	-14.8778	7.86917	1.20886e-10	4.8282e-07		CCNA_01583	-14.9428	7.86917	1.14323e-10	4.56606e-07		CCNA_00594	4.7939	8.64644	5.73761e-11	2.2916e-07		phoB	-13.3536	7.78448	6.38795e-10	2.36661e-06		phoB	-12.8742	7.78448	9.84201e-10	2.4507e-06		parD-1	4.30765	7.31536	2.8781e-09	5.57101e-06		pstB	4.35456	7.95549	4.73372e-11	9.30157e-08		pstB	4.45559	7.95549	3.79867e-11	8.13148e-08		CCNA_01583	-10.4179
CCNA_03126	5.75872	9.4246	4.60581e-10	5.90962e-07		CCNA_01154	4.24586	8.19837	5.72511e-10	8.36325e-07		CCNA_00592	3.85207	7.34463	5.63054e-10	9.36391e-07		brnT	3.44198	7.03061	1.18508e-09	2.36661e-06		brnT	3.42245	7.03061	1.22719e-09	2.4507e-06		brnT	2.99813	7.03061	4.8806e-09	5.57101e-06		phoU	4.36185	7.99509	7.56003e-11	9.30157e-08		CCNA_01583	-15.7955	7.86917	5.88233e-11	8.13148e-08		CCNA_01439	3.78458
CCNA_01439	4.73089	8.8874	5.06321e-10	5.90962e-07		CCNA_01439	4.54542	8.8874	7.13886e-10	8.36325e-07		CCNA_00589	4.0432	6.46275	7.11823e-10	9.36391e-07		CCNA_02599	3.9415	6.21123	3.09831e-09	2.74301e-06		CCNA_02599	4.04674	6.21123	2.3569e-09	2.48716e-06		CCNA_03805	3.47889	6.64392	5.91779e-09	5.57101e-06		CCNA_01583	-15.2819	7.86917	8.69514e-11	9.30157e-08		phoU	4.39499	7.99509	6.96222e-11	8.13148e-08		CCNA_00592	-3.09754
CCNA_01154	4.23746	8.19837	5.9185e-10	5.90962e-07		CCNA_03126	5.34653	9.4246	8.37581e-10	8.36325e-07		CCNA_01536	3.29309	6.88398	9.37798e-10	9.36391e-07		parD-1	4.22966	7.31536	3.41513e-09	2.74301e-06		parD-1	4.36966	7.31536	2.49089e-09	2.48716e-06		CCNA_03176	3.86303	5.12065	6.97284e-09	5.57101e-06		phoB	16.297	7.78448	9.31554e-11	9.30157e-08		phoB	16.297	7.78448	8.1437e-11	8.13148e-08		CCNA_00720	-3.03308
CCNA_01636	3.75184	9.35436	1.36193e-09	9.2451e-07		CCNA_03020	5.20895	6.2915	1.3906e-09	9.7789e-07		CCNA_00716	3.69342	6.47857	1.21287e-09	9.68838e-07		CCNA_03805	3.68164	6.64392	3.43391e-09	2.74301e-06		CCNA_03805	3.58761	6.64392	4.30957e-09	3.44249e-06		CCNA_02599	3.61239	6.21123	6.97422e-09	5.57101e-06		pstA	4.80753	9.33526	1.32423e-10	1.05167e-07		pstC	4.95823	8.1476	1.13725e-10	9.04129e-08		CCNA_00594	-2.95487
CCNA_03020	5.24556	6.2915	1.39182e-09	9.2451e-07		CCNA_01636	3.7016	9.35436	1.54405e-09	9.7789e-07		CCNA_01766	3.473	7.90104	2.38131e-09	1.44165e-06		CCNA_R0119	4.54932	6.08331	5.65782e-09	3.76622e-06		CCNA_03176	3.75471	5.12065	8.8384e-09	5.88343e-06		CCNA_R0119	3.77717	6.08331	2.9428e-08	1.71769e-05		pstC	4.77955	8.1476	1.57987e-10	1.05167e-07		pstA	4.79029	9.33526	1.35823e-10	9.04129e-08		CCNA_03020	4.36294
CCNA_02001	6.66239	6.63188	1.62032e-09	9.2451e-07		CCNA_02001	6.54346	6.63188	1.71388e-09	9.7789e-07		CCNA_01154	3.6339	8.19837	2.52668e-09	1.44165e-06		CCNA_03176	3.63707	5.12065	1.23845e-08	7.06626e-06		CCNA_01685	4.12849	8.67194	1.0846e-08	6.09763e-06		CCNA_00417	3.65377	7.00549	3.01047e-08	1.71769e-05		CCNA_03126	6.00128	9.4246	3.31493e-10	1.8914e-07		CCNA_03126	5.84432	9.4246	4.06493e-10	2.31934e-07		CCNA_03126	4.16115
CCNA_03381	6.26101	7.51168	2.54494e-09	1.27056e-06		CCNA_03381	6.41911	7.51168	2.02039e-09	1.00223e-06		CCNA_00593	4.47598	7.07549	3.08504e-09	1.5402e-06		CCNA_00417	3.70007	7.00549	2.68791e-08	1.34194e-05		CCNA_R0025	-3.92223	6.4074	1.22136e-08	6.09763e-06		CCNA_01913	2.86947	6.5118	3.69061e-08	1.84254e-05		CCNA_01439	4.75977	8.8874	4.79337e-10	2.39309e-07		CCNA_01439	4.74313	8.8874	4.91329e-10	2.45296e-07		CCNA_02001	5.3973
CCNA_01348	6.18579	9.57409	3.27085e-09	1.45153e-06		phoU	3.08021	7.99509	2.2584e-09	1.00223e-06		CCNA_02779	3.27513	7.94316	3.73866e-09	1.54196e-06		CCNA_01913	2.86342	6.5118	3.79709e-08	1.68506e-05		CCNA_00417	3.88927	7.00549	1.65004e-08	6.83691e-06		CCNA_01685	3.46852	8.67194	5.62773e-08	2.49746e-05		CCNA_02001	7.78614	6.63188	6.19607e-10	2.74968e-07		CCNA_02774	-4.81896	7.62709	9.48763e-10	4.2104e-07		pstB	2.57805
pstB	2.80934	7.95549	3.81914e-09	1.50422e-06		pstB	2.85928	7.95549	3.11259e-09	1.24317e-06		CCNA_00591	3.75764	8.18125	3.8607e-09	1.54196e-06		CCNA_03795	3.88208	5.90296	5.42364e-08	2.1662e-05		CCNA_R0119	3.99814	6.08331	1.7118e-08	6.83691e-06		CCNA_03795	3.73269	5.90296	7.68184e-08	3.03373e-05		CCNA_03020	5.67073	6.2915	7.47918e-10	2.98719e-07		CCNA_02001	6.70916	6.63188	1.44637e-09	5.60314e-07		CCNA_03381	5.2344
CCNA_02617	4.80171	6.87732	4.14281e-09	1.50422e-06		CCNA_03791	5.2837	8.67234	7.86962e-09	2.82481e-06		CCNA_02831	3.3752	7.78245	4.50392e-09	1.63457e-06		CCNA_01685	3.32336	8.67194	8.5699e-08	3.05571e-05		CCNA_01913	2.97997	6.5118	2.44727e-08	8.88581e-06		CCNA_02690	-2.62075	7.90597	8.35528e-08	3.03373e-05		CCNA_01154	4.04414	8.19837	9.07352e-10	3.29451e-07		CCNA_03020	5.14379	6.2915	1.54318e-09	5.60314e-07		CCNA_00175	3.00891
phoU	2.85984	7.99509	5.05857e-09	1.68366e-06		pstA	3.11079	9.33526	8.48715e-09	2.82481e-06		CCNA_00720	3.10079	7.92043	4.91553e-09	1.63457e-06		CCNA_R0186	7.90106	2.49787	9.18089e-08	3.05571e-05		CCNA_00716	2.47796	6.47857	7.68562e-08	2.37986e-05		CCNA_03123	4.96136	7.98501	1.09519e-07	3.34063e-05		CCNA_03381	6.53899	7.51168	1.84942e-09	6.14376e-07		CCNA_03381	6.54638	7.51168	1.77572e-09	5.9102e-07		hlyD	-3.40219
CCNA_03791	5.33596	8.67234	7.35797e-09	2.21799e-06		CCNA_00356	2.97916	6.68657	1.12077e-08	3.42595e-06		CCNA_02544	4.03262	5.8862	5.32034e-09	1.63457e-06		CCNA_02617	3.32701	6.87732	1.32898e-07	4.08303e-05		CCNA_03987	3.57669	6.79018	7.82057e-08	2.37986e-05		CCNA_02930	3.23166	6.82981	1.14594e-07	3.34063e-05		CCNA_01636	3.60653	9.35436	1.99972e-09	6.14376e-07		CCNA_03805	-3.79376	6.64392	2.65673e-09	8.16229e-07		CCNA_02774	-3.56087
CCNA_02774	-3.85084	7.62709	7.77463e-09	2.21799e-06		CCNA_00487	4.34151	9.82546	1.39587e-08	3.42595e-06		CCNA_00590	4.03647	5.86863	8.14949e-09	2.32493e-06		CCNA_01154	2.4412	8.19837	1.78205e-07	4.74504e-05		CCNA_R0014	5.21656	4.47962	8.34203e-08	2.37986e-05		CCNA_03987	3.43456	6.79018	1.17098e-07	3.34063e-05		CCNA_00169	11.0187	12.9464	2.58397e-09	6.99144e-07		CCNA_00169	10.5629	12.9464	3.34841e-09	9.43498e-07		CCNA_00169	8.15459
CCNA_00487	4.5712	9.82546	8.88557e-09	2.36593e-06		CCNA_R0025	-3.88521	6.4074	1.40238e-08	3.42595e-06		CCNA_03966	2.69322	7.48581	9.64246e-09	2.56746e-06		CCNA_02616	3.432	8.88153	1.81205e-07	4.74504e-05		CCNA_03485	2.29882	7.96479	1.05203e-07	2.80119e-05		CCNA_02617	3.24615	6.87732	1.67197e-07	4.4519e-05		CCNA_03791	6.08217	8.67234	2.62573e-09	6.99144e-07		brnT	-3.09775	7.03061	3.54343e-09	9.43498e-07		phoU	2.47113
CCNA_00169	8.96197	12.9464	9.85477e-09	2.37e-06		CCNA_00716	2.87906	6.47857	1.45131e-08	3.42595e-06		CCNA_02617	4.27685	6.87732	1.12379e-08	2.80527e-06		CCNA_02690	-2.42897	7.90597	1.9669e-07	4.74504e-05		CCNA_R0186	6.77648	2.49787	1.4258e-07	3.55916e-05		CCNA_02616	3.42812	8.88153	1.827e-07	4.56066e-05		CCNA_01348	6.00731	9.57409	4.09635e-09	1.02255e-06		CCNA_01348	5.72616	9.57409	5.95413e-09	1.4863e-06		CCNA_01636	2.7601
CCNA_00356	3.01681	6.68657	1.00876e-08	2.37e-06		CCNA_02617	4.12076	6.87732	1.51774e-08	3.42595e-06		CCNA_00823	4.35934	8.40812	1.45699e-08	3.42306e-06		CCNA_02286	4.72005	4.38144	2.07082e-07	4.74504e-05		CCNA_01154	2.44959	8.19837	1.67796e-07	3.94222e-05		CCNA_R0186	6.52295	2.49787	1.98722e-07	4.66881e-05		CCNA_02617	4.72085	6.87732	4.7544e-09	1.117e-06		CCNA_00487	4.63482	9.82546	7.84313e-09	1.84267e-06		CCNA_03791	4.32676
CCNA_01353	4.35529	8.60066	1.21639e-08	2.69902e-06		CCNA_01348	5.09224	9.57409	1.54399e-08	3.42595e-06		CCNA_00744	3.71951	5.44986	1.83564e-08	4.07307e-06		pstC	-2.36947	8.1476	2.13848e-07	4.74504e-05		pstC	-2.38383	8.1476	1.97638e-07	4.36421e-05		CCNA_02554	2.77071	7.23807	2.47879e-07	5.25039e-05		CCNA_00487	4.83513	9.82546	5.46157e-09	1.21186e-06		CCNA_01636	3.04782	9.35436	1.10631e-08	2.45479e-06		pulD	3.47319
CCNA_02283	5.90312	7.06825	1.41653e-08	2.9777e-06		CCNA_00905	4.47589	5.46921	1.69346e-08	3.55983e-06		hlyD	3.31257	7.00576	2.00883e-08	4.22277e-06		pstA	-2.27059	9.33526	2.90709e-07	4.9334e-05		CCNA_02554	2.81573	7.23807	2.07611e-07	4.36421e-05		CCNA_02959	4.72125	5.5498	2.57475e-07	5.25039e-05		CCNA_00905	5.04658	5.46921	6.55964e-09	1.3789e-06		parD-1	-3.70818	7.31536	1.17364e-08	2.46712e-06		CCNA_00487	3.80761
CCNA_02616	4.45704	8.88153	1.59846e-08	3.03801e-06		CCNA_03271	2.80841	7.2014	1.84622e-08	3.6869e-06		CCNA_02616	4.17231	8.88153	2.87346e-08	5.7383e-06		CCNA_02959	4.65116	5.5498	2.9143e-07	4.9334e-05		CCNA_02930	2.97768	6.82981	2.56819e-07	4.96263e-05		CCNA_R0014	4.53508	4.47962	2.62914e-07	5.25039e-05		CCNA_00175	3.1608	7.20202	8.95186e-09	1.78769e-06		CCNA_01913	-3.15231	6.5118	1.43152e-08	2.85874e-06		CCNA_00591	-2.80718
CCNA_02203	2.86761	7.79095	1.62299e-08	3.03801e-06		CCNA_00169	8.05025	12.9464	2.04897e-08	3.78866e-06		stpX	3.03727	9.20178	5.47265e-08	1.04085e-05		CCNA_02554	2.72787	7.23807	2.93693e-07	4.9334e-05		CCNA_01058	2.29041	7.14915	2.60929e-07	4.96263e-05		CCNA_01864	2.72133	8.05979	4.06156e-07	7.7247e-05		CCNA_01353	4.30872	8.60066	1.33531e-08	2.53963e-06		CCNA_01685	-3.90748	8.67194	1.82882e-08	3.47825e-06		pulE	3.30025
stpX	3.41379	9.20178	1.67342e-08	3.03801e-06		CCNA_02203	2.79802	7.79095	2.0869e-08	3.78866e-06		CCNA_02727	4.65592	7.97232	5.77219e-08	1.04792e-05		CCNA_R0014	4.48103	4.47962	2.94293e-07	4.9334e-05		CCNA_02690	-2.35822	7.90597	2.74329e-07	4.98032e-05		CCNA_01154	2.24788	8.19837	4.51499e-07	7.89049e-05		CCNA_00356	2.90986	6.68657	1.46135e-08	2.65302e-06		CCNA_00858	-3.13086	8.83289	3.01804e-08	5.47912e-06		CCNA_00593	-3.13707
CCNA_03271	2.82009	7.2014	1.79895e-08	3.12392e-06		CCNA_00175	2.87084	7.20202	2.39698e-08	4.16241e-06		CCNA_03826	3.02363	7.89148	6.67076e-08	1.14816e-05		CCNA_01058	2.26627	7.14915	2.99985e-07	4.9334e-05		CCNA_02286	4.49751	4.38144	2.91236e-07	5.03389e-05		CCNA_02686	-2.99796	7.65649	4.5663e-07	7.89049e-05		CCNA_03271	2.86027	7.2014	1.53771e-08	2.67026e-06		CCNA_R0119	-3.73511	6.08331	3.39512e-08	5.8957e-06		pstA	2.44227
CCNA_03973	5.27888	6.62447	2.27129e-08	3.7798e-06		CCNA_02283	5.25133	7.06825	3.37272e-08	5.19374e-06		CCNA_03973	4.59647	6.62447	6.89933e-08	1.14816e-05		CCNA_03987	3.11297	6.79018	3.05663e-07	4.9334e-05		CCNA_03123	4.38462	7.98501	3.02487e-07	5.03389e-05		CCNA_02286	4.25392	4.38144	4.79098e-07	7.89049e-05		CCNA_02616	4.45316	8.88153	1.60734e-08	2.67489e-06		CCNA_00905	4.06762	5.46921	3.88432e-08	6.46416e-06		CCNA_03932	-3.38667
CCNA_02727	4.95293	7.97232	3.43882e-08	5.35806e-06		CCNA_02616	4.09128	8.88153	3.40532e-08	5.19374e-06		CCNA_01348	4.24887	9.57409	7.33256e-08	1.17145e-05		CCNA_03485	2.0991	7.96479	3.12014e-07	4.9334e-05		CCNA_03795	3.20717	5.90296	3.17154e-07	5.06685e-05		CCNA_01712	2.12815	5.55285	5.15217e-07	7.89049e-05		CCNA_02774	-3.52245	7.62709	1.8822e-08	2.91479e-06		CCNA_00356	2.64404	6.68657	4.06902e-08	6.50066e-06		pstC	2.35138
CCNA_03966	2.39756	7.48581	3.60248e-08	5.35806e-06		CCNA_01088	2.68072	6.41732	3.50662e-08	5.19374e-06		CCNA_03932	3.52428	8.2138	8.66307e-08	1.28207e-05		parE-1	4.08571	5.79043	3.26347e-07	4.9334e-05		CCNA_03565	3.76741	6.32529	3.38629e-07	5.15904e-05		parE-1	3.86237	5.79043	5.28525e-07	7.89049e-05		pulD	3.81526	7.43472	1.89746e-08	2.91479e-06		CCNA_01303	-2.74867	7.39771	4.73605e-08	7.2753e-06		CCNA_02354	-2.46753
CCNA_00175	2.76871	7.20202	3.62212e-08	5.35806e-06		CCNA_01353	3.87229	8.60066	3.51104e-08	5.19374e-06		CCNA_02895	-2.23216	8.61857	8.66695e-08	1.28207e-05		CCNA_02930	2.90145	6.82981	3.39548e-07	4.9334e-05		relB-4	3.22759	4.72337	3.48759e-07	5.15904e-05		CCNA_01840	2.25763	7.36806	5.33408e-07	7.89049e-05		CCNA_02544	3.44075	5.8862	2.34392e-08	3.46727e-06		CCNA_01738	-2.63048	8.2601	5.13542e-08	7.59662e-06		CCNA_00967	-3.90536
CCNA_02354	-2.9146	7.12479	4.2105e-08	6.00598e-06		stpX	3.087	9.20178	4.61042e-08	6.57643e-06		CCNA_01121	2.23956	8.03983	1.21207e-07	1.72893e-05		CCNA_01864	2.76398	8.05979	3.45857e-07	4.9334e-05		CCNA_01712	2.14997	5.55285	4.49638e-07	6.27317e-05		CCNA_02688	-2.74665	7.98255	6.181e-07	8.78412e-05		CCNA_02283	5.47627	7.06825	2.48272e-08	3.54142e-06		CCNA_01353	3.59667	8.60066	7.03285e-08	1.00319e-05		CCNA_03933	-5.42684
CCNA_02242	4.07466	9.89025	4.41008e-08	6.07374e-06		CCNA_02378	2.87428	6.46494	5.33262e-08	7.3443e-06		CCNA_00706	3.99632	5.78151	1.83643e-07	2.52921e-05		CCNA_01712	2.17373	5.55285	4.04599e-07	5.57231e-05		CCNA_01840	2.28732	7.36806	4.55488e-07	6.27317e-05		CCNA_03175	2.92894	5.16641	6.50015e-07	8.78412e-05		pulE	3.7193	7.26223	3.3204e-08	4.57299e-06		CCNA_03791	4.06118	8.67234	7.52257e-08	1.03604e-05		CCNA_00589	-2.23016
CCNA_00905	3.98891	5.46921	4.79067e-08	6.37797e-06		pstC	2.5744	8.1476	7.11525e-08	9.47277e-06		CCNA_00579	4.82927	7.59356	1.99992e-07	2.66255e-05		CCNA_01303	2.21893	7.39771	5.08875e-07	6.63607e-05		CCNA_02330	2.73766	5.40988	4.99073e-07	6.64432e-05		CCNA_02931	3.33855	6.55163	6.79291e-07	8.78412e-05		CCNA_02727	4.8156	7.97232	4.33554e-08	5.77205e-06		CCNA_00887	3.00996	6.22605	1.00502e-07	1.33801e-05		CCNA_02232	7.89436
pstC	2.58876	8.1476	6.74841e-08	8.51516e-06		CCNA_02727	4.47646	7.97232	7.93491e-08	1.00565e-05		CCNA_03933	5.67432	9.5831	2.12878e-07	2.74269e-05		CCNA_R0044	4.98018	4.1579	5.15068e-07	6.63607e-05		CCNA_02616	3.06624	8.88153	5.38457e-07	6.9311e-05		relB-4	3.01877	4.72337	6.81792e-07	8.78412e-05		stpX	3.08086	9.20178	4.71724e-08	6.07764e-06		CCNA_02048	-3.63427	10.8849	1.36909e-07	1.72513e-05		CCNA_00905	3.01369
CCNA_01948	2.95448	7.4793	6.96212e-08	8.51516e-06		CCNA_03973	4.48789	6.62447	8.17587e-08	1.00565e-05		CCNA_03825	2.44042	6.57458	2.24315e-07	2.79974e-05		CCNA_03973	3.7002	6.62447	5.50703e-07	6.87347e-05		CCNA_02461	1.92208	7.05135	5.55321e-07	6.9311e-05		CCNA_02687	-2.69824	7.03878	7.47495e-07	9.32968e-05		CCNA_02203	2.57251	7.79095	5.30321e-08	6.4524e-06		CCNA_00776	7.94647	10.4867	1.38218e-07	1.72513e-05		CCNA_01047	7.15
CCNA_01088	2.52261	6.41732	7.03556e-08	8.51516e-06		CCNA_02544	3.02348	5.8862	8.30909e-08	1.00565e-05		CCNA_02283	4.16109	7.06825	2.37256e-07	2.87152e-05		CCNA_03123	4.07601	7.98501	5.7199e-07	6.92282e-05		CCNA_01507	-2.3676	5.30589	5.89282e-07	7.1321e-05		CCNA_03122	2.49765	6.11928	1.06934e-06	0.000129422		CCNA_03973	4.74022	6.62447	5.33123e-08	6.4524e-06		pulD	3.08816	7.43472	1.44092e-07	1.74395e-05		CCNA_03191	3.18219
CCNA_01536	2.21994	6.88398	7.3496e-08	8.63362e-06		CCNA_03966	2.19855	7.48581	9.84836e-08	1.1382e-05		CCNA_02203	2.10984	7.79095	5.21555e-07	6.12674e-05		CCNA_03249	2.08156	8.57506	6.24746e-07	7.33893e-05		CCNA_02959	4.20741	5.5498	6.48329e-07	7.53257e-05		CCNA_03565	3.28848	6.32529	1.19529e-06	0.000134802		CCNA_02895	-2.28589	8.61857	6.52165e-08	7.66102e-06		CCNA_02686	3.31144	7.65649	1.68352e-07	1.97186e-05		CCNA_03826	-2.31088
CCNA_00705	3.92738	8.82641	8.23832e-08	9.27684e-06		phoB	3.42283	7.78448	1.02475e-07	1.1382e-05		CCNA_02242	3.00827	9.89025	7.9346e-07	9.05452e-05		CCNA_02931	3.33883	6.55163	6.89431e-07	7.86739e-05		CCNA_01864	2.59814	8.05979	6.6009e-07	7.53257e-05		CCNA_03993	2.51273	6.03353	1.21175e-06	0.000134802		bacA	3.34785	6.29816	6.81005e-08	7.77124e-06		CCNA_02690	2.45788	7.90597	1.72797e-07	1.97186e-05		CCNA_00170	6.49629
pstA	2.5197	9.33526	8.3617e-08	9.27684e-06		ppk1	2.24063	8.47676	1.02592e-07	1.1382e-05		CCNA_00426	2.59034	6.54778	1.08578e-06	0.000120461		CCNA_02686	-2.8203	7.65649	8.57614e-07	9.37731e-05		CCNA_01767	3.18828	7.13356	7.88693e-07	8.75011e-05		cztR	3.50724	4.7227	1.21504e-06	0.000134802		CCNA_01088	2.51738	6.41732	7.14576e-08	7.92782e-06		CCNA_02347	2.12449	8.57215	1.85744e-07	2.05609e-05		CCNA_R0092	3.79698
pulD	3.21909	7.43472	9.71127e-08	1.04829e-05		CCNA_01536	2.13741	6.88398	1.13725e-07	1.22761e-05		CCNA_00822	7.02131	3.82188	1.38435e-06	0.000149435		CCNA_03175	2.84744	5.16641	8.68705e-07	9.37731e-05		CCNA_R0044	4.61634	4.1579	8.46207e-07	8.79111e-05		CCNA_02895	-1.78226	8.61857	1.35879e-06	0.000146676		CCNA_03191	4.18411	7.67568	7.96976e-08	8.60303e-06		CCNA_03123	-4.64812	7.98501	1.90474e-07	2.05609e-05		CCNA_00744	-2.39405
CCNA_02378	2.69805	6.46494	1.07342e-07	1.12822e-05		pulD	3.12378	7.43472	1.28525e-07	1.35086e-05		CCNA_00967	3.28622	6.93127	1.42454e-06	0.000149726		relB-4	2.93009	4.72337	9.23178e-07	9.70309e-05		CCNA_02866	2.4768	6.9149	8.53493e-07	8.79111e-05		CCNA_01756	3.52651	3.76236	1.46768e-06	0.000154261		ppk1	2.2486	8.47676	9.87824e-08	1.03825e-05		CCNA_R0014	-4.74558	4.47962	1.9652e-07	2.06552e-05		CCNA_00486	7.59361
CCNA_00716	2.37382	6.47857	1.25698e-07	1.27361e-05		CCNA_00705	3.68826	8.82641	1.46045e-07	1.45348e-05		CCNA_03886	3.66307	5.92298	1.52804e-06	0.000150654		CCNA_02595	1.97442	5.97827	1.01239e-06	0.000102054		CCNA_00804	-2.69661	5.86839	8.58421e-07	8.79111e-05		ribH	4.22705	3.59673	1.51613e-06	0.000155267		CCNA_01377	5.05458	6.08586	1.04964e-07	1.07494e-05		pulE	3.05547	7.26223	2.19025e-07	2.24304e-05		CCNA_00733	1.90326
bacA	3.14436	6.29816	1.27552e-07	1.27361e-05		CCNA_02774	-2.8886	7.62709	1.47756e-07	1.45348e-05		CCNA_03286	2.07958	6.49785	1.53121e-06	0.000150654		CCNA_01840	2.13427	7.36806	1.02207e-06	0.000102054		CCNA_03993	2.55903	6.03353	9.80262e-07	9.78791e-05		CCNA_00570	3.6019	4.68565	1.58282e-06	0.000155409		CCNA_00706	4.2074	5.78151	1.15653e-07	1.13235e-05		CCNA_01190	2.67091	7.97044	2.25458e-07	2.2512e-05		CCNA_01353	2.49415
ppk1	2.19006	8.47676	1.35425e-07	1.31924e-05		CCNA_01948	2.7438	7.4793	1.49205e-07	1.45348e-05		CCNA_03249	1.93009	8.57506	1.54653e-06	0.000150654		CCNA_00716	1.97272	6.47857	1.12499e-06	0.00010959		CCNA_01303	2.08864	7.39771	1.01609e-06	9.8982e-05		CCNA_00756	4.4643	3.79271	1.59533e-06	0.000155409		CCNA_00579	5.15637	7.59356	1.17721e-07	1.13235e-05		CCNA_02232	9.19894	12.0936	2.48906e-07	2.42471e-05		CCNA_00582	-2.24283
CCNA_00706	4.10471	5.78151	1.44213e-07	1.3714e-05		CCNA_02242	3.54632	9.89025	1.59612e-07	1.51784e-05		CCNA_03605	2.41196	4.90558	1.58973e-06	0.000151176		ybgT	3.68928	5.96951	1.19778e-06	0.000112433		CCNA_02617	2.64606	6.87732	1.24791e-06	0.000118003		CCNA_02727	3.18969	7.97232	1.85381e-06	0.000176289		CCNA_00776	8.13251	10.4867	1.19076e-07	1.13235e-05		CCNA_00170	8.28392	11.8734	2.65661e-07	2.52631e-05		phoB	2.2848
CCNA_02895	-2.13056	8.61857	1.52019e-07	1.41201e-05		CCNA_00545	2.54561	8.41781	1.83326e-07	1.7028e-05		CCNA_02105	2.40411	6.87799	1.72373e-06	0.000160107		CCNA_00756	4.63316	3.79271	1.21047e-06	0.000112433		CCNA_01161	-2.83372	5.23353	1.29316e-06	0.000118003		CCNA_00804	-2.49483	5.86839	1.98224e-06	0.000183683		CCNA_00166	2.91238	9.85392	1.27031e-07	1.17991e-05		CCNA_01864	-2.82834	8.05979	2.74598e-07	2.55057e-05		CCNA_01121	-1.7018
CCNA_01464	3.28049	7.13052	2.18379e-07	1.90977e-05		CCNA_02895	-2.05756	8.61857	2.32149e-07	2.10728e-05		CCNA_02179	-2.86128	9.37471	1.82994e-06	0.000166109		CCNA_02727	3.32702	7.97232	1.25229e-06	0.000113643		CCNA_03175	2.72947	5.16641	1.29999e-06	0.000118003		CCNA_02689	-2.71366	5.75072	2.02355e-06	0.000183683		CCNA_00705	3.73013	8.82641	1.3214e-07	1.19947e-05		CCNA_02599	-2.52241	6.21123	2.89264e-07	2.62573e-05		CCNA_R0112	-2.80736
CCNA_02931	3.76527	6.55163	2.19863e-07	1.90977e-05		CCNA_01521	1.96094	7.66477	2.41285e-07	2.14154e-05		CCNA_03976	2.02686	5.49505	2.26536e-06	0.000201063		CCNA_03327	3.3915	5.48539	1.28041e-06	0.000113643		CCNA_03327	3.34512	5.48539	1.41183e-06	0.000125308		CCNA_00166	2.23949	9.85392	2.18283e-06	0.000187808		CCNA_00793	5.83143	5.45794	1.51121e-07	1.34128e-05		CCNA_03807	-1.97996	7.3412	2.9943e-07	2.65761e-05		CCNA_00759	7.64481
CCNA_00579	4.76947	7.59356	2.19954e-07	1.90977e-05		spdR	2.01623	6.70309	2.48566e-07	2.1582e-05		CCNA_02312	2.47448	8.86829	2.49442e-06	0.000216581		CCNA_02687	-2.55699	7.03878	1.33217e-06	0.000115667		CCNA_00756	4.4316	3.79271	1.63261e-06	0.000136779		CCNA_01705	3.02121	5.16695	2.22066e-06	0.000187808		CCNA_01948	2.72559	7.4793	1.61763e-07	1.40452e-05		CCNA_R0186	-6.22053	2.49787	3.25801e-07	2.82881e-05		CCNA_00590	-2.18316
CCNA_03249	2.26618	8.57506	2.29569e-07	1.95084e-05		CCNA_02354	-2.44167	7.12479	2.96083e-07	2.46854e-05		CCNA_03839	1.65457	8.25491	2.76411e-06	0.00023489		CCNA_00804	-2.58147	5.86839	1.37735e-06	0.00011698		dksA	2.82683	9.59514	1.67266e-06	0.000136779		CCNA_03973	3.16153	6.62447	2.25335e-06	0.000187808		CCNA_00858	-2.66649	8.83289	1.66032e-07	1.41092e-05		CCNA_00175	2.25449	7.20202	3.50734e-07	2.98049e-05		CCNA_00776	4.7578
CCNA_02544	2.72834	5.8862	2.47034e-07	2.05553e-05		CCNA_01190	2.60377	7.97044	2.9667e-07	2.46854e-05		CCNA_01377	3.42214	6.08586	2.83121e-06	0.00023558		CCNA_02688	-2.54221	7.98255	1.40587e-06	0.00011698		CCNA_01529	2.08634	7.6134	1.68545e-06	0.000136779		CCNA_R0063	5.88327	3.12699	2.25708e-06	0.000187808		CCNA_02354	-2.55214	7.12479	1.80756e-07	1.49102e-05		CCNA_03176	-2.59952	5.12065	3.77718e-07	3.14293e-05		CCNA_00774	2.42012
CCNA_03802	2.16055	9.20458	2.59051e-07	2.11153e-05		pulE	2.91401	7.26223	3.52694e-07	2.87481e-05		CCNA_03874	2.15529	5.61885	3.29615e-06	0.00026867		CCNA_03993	2.42987	6.03353	1.74714e-06	0.00014241		CCNA_03201	1.93147	8.19099	1.70076e-06	0.000136779		CCNA_00265	-2.66112	9.58026	2.40644e-06	0.000196149		CCNA_01896	4.77682	4.15294	1.82924e-07	1.49102e-05		CCNA_02959	-4.49672	5.5498	4.01581e-07	3.2733e-05		CCNA_03839	-1.51072
CCNA_01377	4.44463	6.08586	2.94267e-07	2.3506e-05		CCNA_00706	3.67921	5.78151	3.7127e-07	2.96571e-05		CCNA_00804	-2.38639	5.86839	3.64122e-06	0.00029086		CCNA_02105	2.38944	6.87799	1.87627e-06	0.000149876		CCNA_02595	1.88748	5.97827	1.71231e-06	0.000136779		CCNA_02196	3.02718	6.54211	2.48047e-06	0.00019814		CCNA_01047	8.66063	11.7727	2.15059e-07	1.65891e-05		CCNA_01047	7.75664	11.7727	4.43708e-07	3.49724e-05		CCNA_00793	3.50327
pulE	2.92838	7.26223	3.42604e-07	2.68306e-05		CCNA_03605	2.68566	4.90558	4.93131e-07	3.84399e-05		CCNA_03271	1.77476	7.2014	3.91295e-06	0.000306438		CCNA_02242	2.75359	9.89025	1.95431e-06	0.000153049		CCNA_03762	3.39616	7.67759	1.77643e-06	0.000139119		CCNA_03169	2.62704	6.56149	2.62377e-06	0.000202065		CCNA_02931	3.76498	6.55163	2.16864e-07	1.65891e-05		CCNA_02741	-3.89042	8.41816	4.46567e-07	3.49724e-05		CCNA_03439	3.45245
phoB	2.94337	7.78448	3.62631e-07	2.71806e-05		bacA	2.74069	6.29816	5.03074e-07	3.84399e-05		CCNA_02728	2.56774	8.5215	4.13025e-06	0.000314223		CCNA_01756	3.39657	3.76236	2.08135e-06	0.000159864		CCNA_R0116	2.52496	7.20599	1.89298e-06	0.000145395		CCNA_00716	1.83745	6.47857	2.64143e-06	0.000202065		CCNA_03439	5.41476	4.55192	2.17218e-07	1.65891e-05		CCNA_02687	2.82308	7.03878	4.67309e-07	3.58929e-05		CCNA_01766	-1.66339
CCNA_00776	6.88835	10.4867	3.70518e-07	2.71806e-05		CCNA_00804	-2.86362	5.86839	5.12194e-07	3.84399e-05		CCNA_01779	2.15271	6.24076	4.16971e-06	0.000314223		CCNA_01529	2.02741	7.6134	2.38935e-06	0.000180058		CCNA_02688	-2.45716	7.98255	2.01505e-06	0.000149018		CCNA_03485	1.76191	7.96479	2.68138e-06	0.000202065		CCNA_00170	8.52869	11.8734	2.20136e-07	1.65891e-05		CCNA_00486	9.64731	11.3592	5.25894e-07	3.96306e-05		CCNA_03997	1.73793
CCNA_03874	2.63373	5.61885	3.7108e-07	2.71806e-05		CCNA_01119	2.05206	7.32627	5.19718e-07	3.84399e-05		CCNA_03807	-1.60918	7.3412	4.34093e-06	0.000321068		CCNA_02196	3.01017	6.54211	2.62782e-06	0.000194362		CCNA_02687	-2.45772	7.03878	2.02373e-06	0.000149018		CCNA_01058	1.86519	7.14915	2.98708e-06	0.000220933		CCNA_01536	2.01569	6.88398	2.35336e-07	1.74061e-05		CCNA_02930	-2.77034	6.82981	5.56676e-07	4.11734e-05		CCNA_02831	-1.67783
CCNA_03191	3.5259	7.67568	3.74294e-07	2.71806e-05		CCNA_00544	2.81766	9.02839	5.59355e-07	4.06193e-05		CCNA_00940	2.75919	5.89541	4.55261e-06	0.000324811		CCNA_00589	1.86503	6.46275	2.7222e-06	0.000195307		CCNA_02196	3.08271	6.54211	2.05207e-06	0.000149018		CCNA_01573	3.47816	3.93619	3.40639e-06	0.000247366		CCNA_00716	2.23855	6.47857	2.45417e-07	1.78218e-05		CCNA_02354	-2.29168	7.12479	6.11435e-07	4.44013e-05		CCNA_00823	-2.20404
CCNA_00545	2.38462	8.41781	3.82328e-07	2.72682e-05		CCNA_00579	4.20703	7.59356	6.20395e-07	4.37837e-05		CCNA_02443	2.06747	6.16603	4.55418e-06	0.000324811		ribH	3.93917	3.59673	2.73841e-06	0.000195307		CCNA_R0063	5.85142	3.12699	2.18815e-06	0.000156062		CCNA_03327	3.02616	5.48539	3.65099e-06	0.000260394		CCNA_02232	9.1309	12.0936	2.62135e-07	1.86959e-05		CCNA_03997	2.20492	6.81646	6.73614e-07	4.80431e-05		CCNA_03308	2.47371
CCNA_01521	1.88632	7.66477	3.97891e-07	2.75464e-05		CCNA_03454	2.12253	8.11522	6.24855e-07	4.37837e-05		CCNA_02615	2.96169	5.91333	4.71224e-06	0.000330188		pstB	-1.64625	7.95549	2.90011e-06	0.000203211		CCNA_03992	-5.87353	2.96298	2.2357e-06	0.000156656		CCNA_00931	4.23111	5.78099	3.73719e-06	0.000261188		CCNA_00774	3.2652	7.10989	2.87985e-07	2.01791e-05		CCNA_03169	-2.9688	6.56149	7.94021e-07	5.54494e-05		CCNA_00356	1.60344
CCNA_02105	2.76019	6.87799	4.00023e-07	2.75464e-05		CCNA_01449	1.8338	7.48869	6.47744e-07	4.40538e-05		ppk1	1.63296	8.47676	5.2264e-06	0.0003599		CCNA_02330	2.31516	5.40988	3.03915e-06	0.000205918		CCNA_03169	2.65507	6.56149	2.32039e-06	0.000159787		CCNA_03599	-2.91904	5.76641	3.79292e-06	0.000261188		CCNA_01521	1.89849	7.66477	3.65601e-07	2.4838e-05		CCNA_00579	4.0767	7.59356	8.12463e-07	5.54494e-05		CCNA_03825	-1.63153
CCNA_01119	2.07958	7.32627	4.51133e-07	3.05394e-05		CCNA_03224	2.69245	5.82516	6.55738e-07	4.40538e-05		CCNA_01521	1.53559	7.66477	5.6289e-06	0.000381048		CCNA_03169	2.58789	6.56149	3.07649e-06	0.000205918		CCNA_00160	-2.35683	5.52836	2.55065e-06	0.000172162		CCNA_02866	2.15045	6.9149	4.06722e-06	0.00027533		CCNA_03966	1.9747	7.48581	3.66912e-07	2.4838e-05		CCNA_01088	2.0353	6.41732	8.27225e-07	5.54494e-05		CCNA_02779	-1.51364
CCNA_01190	2.48112	7.97044	5.06214e-07	3.3697e-05		CCNA_01186	3.07539	9.90937	6.61799e-07	4.40538e-05		CCNA_01767	2.59424	7.13356	6.24216e-06	0.00041552		CCNA_00594	1.73795	8.64644	3.09341e-06	0.000205918		parE-1	3.2345	5.79043	2.58631e-06	0.000172162		CCNA_02179	-2.60312	9.37471	4.64763e-06	0.000309377		CCNA_01399	-2.90382	7.35041	4.22656e-07	2.81348e-05		CCNA_02688	2.67035	7.98255	8.36199e-07	5.54494e-05		CCNA_01336	3.27087
CCNA_03605	2.66743	4.90558	5.48137e-07	3.58197e-05		CCNA_03807	-1.85561	7.3412	6.78704e-07	4.44384e-05		CCNA_03348	2.00959	7.77413	6.38933e-06	0.000418344		rpoH	2.0466	9.05717	3.31556e-06	0.000215018		CCNA_02962	2.23994	6.25531	2.65993e-06	0.00017416		CCNA_03249	1.75003	8.57506	5.12286e-06	0.000335422		CCNA_00486	9.90248	11.3592	4.55016e-07	2.97924e-05		CCNA_01840	-2.1718	7.36806	8.46874e-07	5.54494e-05		CCNA_00822	-4.86671
CCNA_03439	4.7708	4.55192	5.56039e-07	3.58197e-05		CCNA_03191	3.29391	7.67568	7.00496e-07	4.51255e-05		CCNA_03599	-2.7822	5.76641	6.49715e-06	0.000418542		CCNA_03966	1.66067	7.48581	3.38644e-06	0.000215018		CCNA_02686	-2.50957	7.65649	2.89467e-06	0.000186473		CCNA_00481	3.97278	5.59054	5.24562e-06	0.000337919		CCNA_01190	2.4956	7.97044	4.73386e-07	3.04953e-05		CCNA_01170	7.99172	9.88578	8.67718e-07	5.58978e-05		CCNA_01341	1.26404
CCNA_02232	7.91381	12.0936	6.63052e-07	4.20354e-05		CCNA_03601	2.60056	8.10529	7.20202e-07	4.56585e-05		CCNA_01948	1.9454	7.4793	6.94396e-06	0.000436526		CCNA_R0063	5.5302	3.12699	3.39161e-06	0.000215018		ribH	3.87154	3.59673	2.98593e-06	0.000189298		CCNA_00617	4.44	5.89576	5.87179e-06	0.000370188		CCNA_02242	3.1585	9.89025	4.89983e-07	3.10634e-05		stpX	2.33504	9.20178	9.25152e-07	5.85625e-05		CCNA_00426	-1.79949
CCNA_01047	7.21243	11.7727	7.28607e-07	4.54696e-05		CCNA_00776	6.2409	10.4867	7.48614e-07	4.67182e-05		CCNA_03476	-1.87997	6.24383	6.99491e-06	0.000436526		CCNA_03762	3.14248	7.67759	3.70973e-06	0.00023151		CCNA_02931	2.83555	6.55163	3.13635e-06	0.000195728		CCNA_03995	-2.40084	6.70182	5.93191e-06	0.000370188		CCNA_03605	2.65711	4.90558	5.6525e-07	3.52751e-05		CCNA_R0044	-4.6429	4.1579	9.38408e-07	5.85625e-05		CCNA_03795	1.93942
CCNA_03060	3.1255	7.77495	7.53748e-07	4.60703e-05		CCNA_02931	3.26199	6.55163	7.94554e-07	4.88223e-05		CCNA_01529	1.83998	7.6134	7.4415e-06	0.000457251		CCNA_03476	-1.96263	6.24383	3.90004e-06	0.000239642		CCNA_00594	1.71569	8.64644	3.62072e-06	0.000220447		CCNA_03151	-2.33506	6.20699	6.12606e-06	0.000376423		spdR	1.88252	6.70309	5.9192e-07	3.58295e-05		CCNA_01712	-2.01762	5.55285	9.98864e-07	6.13763e-05		CCNA_R0044	2.85682
CCNA_03286	2.21003	6.49785	7.61302e-07	4.60703e-05		CCNA_01896	3.96683	4.15294	8.09049e-07	4.89597e-05		CCNA_03928	3.06116	4.6865	7.63533e-06	0.000462053		CCNA_03666	2.60109	8.37815	4.15785e-06	0.000251613		CCNA_03932	2.41324	8.2138	3.64283e-06	0.000220447		CCNA_01303	1.79477	7.39771	6.23391e-06	0.000377246		CCNA_03886	4.08245	5.92298	5.92075e-07	3.58295e-05		CCNA_00598	9.82175	12.3602	1.08532e-06	6.50353e-05		CCNA_00598	5.13066
CCNA_01896	3.99238	4.15294	7.94469e-07	4.6086e-05		CCNA_01529	2.21071	7.6134	8.66678e-07	5.16643e-05		CCNA_03995	-2.31681	6.70182	8.85238e-06	0.000527707		CCNA_02689	-2.52336	5.75072	4.35123e-06	0.00025887		phd	2.31723	6.55594	3.73958e-06	0.000222924		CCNA_00676	2.69552	7.95458	7.02642e-06	0.000418859		CCNA_01336	5.15216	7.26461	6.69536e-07	3.99123e-05		CCNA_00265	2.87634	9.58026	1.09098e-06	6.50353e-05		CCNA_01090	1.20578
CCNA_00858	-2.31538	8.83289	7.95594e-07	4.6086e-05		CCNA_02728	2.96587	8.5215	9.56785e-07	5.6197e-05		CCNA_00617	4.11381	5.89576	9.53175e-06	0.00055985		CCNA_02895	-1.62693	8.61857	4.4074e-06	0.00025887		pstB	-1.59632	7.95549	4.30158e-06	0.000249586		CCNA_02618	2.15986	5.20471	7.17192e-06	0.000421245		CCNA_03487	6.6821	5.49	6.97765e-07	4.09834e-05		CCNA_02283	3.48339	7.06825	1.13986e-06	6.69502e-05		CCNA_03906	2.90978
CCNA_00804	-2.74848	5.86839	7.96177e-07	4.6086e-05		CCNA_00250	1.90672	8.39677	1.05782e-06	6.12307e-05		CCNA_01088	1.66422	6.41732	9.75427e-06	0.000564616		CCNA_03778	2.33187	8.74875	4.53003e-06	0.000262217		CCNA_00570	3.21255	4.68565	4.31182e-06	0.000249586		CCNA_00940	2.60612	5.89541	7.71741e-06	0.000446715		CCNA_01449	1.82167	7.48869	7.11077e-07	4.116e-05		parE-1	-3.55071	5.79043	1.15952e-06	6.71177e-05		CCNA_00887	1.62948
CCNA_01449	1.79946	7.48869	8.35463e-07	4.75424e-05		CCNA_01464	2.77067	7.13052	1.14446e-06	6.52998e-05		CCNA_00580	3.70209	5.26528	1.06358e-05	0.00060685		CCNA_01181	1.77422	6.92342	4.74313e-06	0.000270629		CCNA_00676	2.8065	7.95458	4.69861e-06	0.00026594		CCNA_R0199	5.49285	4.616	8.01299e-06	0.000457198		CCNA_01170	8.07322	9.88578	8.20384e-07	4.6503e-05		CCNA_03987	-2.72445	6.79018	1.19051e-06	6.79271e-05		CCNA_00858	-1.52159
CCNA_00170	6.98621	11.8734	8.45145e-07	4.75424e-05		CCNA_01507	-2.23747	5.30589	1.16906e-06	6.5764e-05		CCNA_00250	1.55773	8.39677	1.31921e-05	0.000742101		CCNA_02517	2.29532	5.40843	5.2613e-06	0.000295966		CCNA_03973	2.90921	6.62447	4.72753e-06	0.00026594		CCNA_R0044	3.4382	4.1579	9.98969e-06	0.000555693		CCNA_02378	2.2412	6.46494	8.26668e-07	4.6503e-05		CCNA_02554	-2.3851	7.23807	1.25842e-06	7.07905e-05		CCNA_00171	3.56379
CCNA_03807	-1.8213	7.3412	8.67997e-07	4.81497e-05		CCNA_00858	-2.2299	8.83289	1.21531e-06	6.57848e-05		bacA	2.01797	6.29816	1.37071e-05	0.000760364		CCNA_03565	2.81038	6.32529	5.38554e-06	0.000298748		CCNA_02727	2.85055	7.97232	5.30712e-06	0.000294398		CCNA_02595	1.63781	5.97827	1.00209e-05	0.000555693		CCNA_03286	2.18653	6.49785	8.56307e-07	4.71266e-05		CCNA_01336	4.71836	7.26461	1.28868e-06	7.14858e-05		pulF	2.61925
CCNA_00250	1.93643	8.39677	8.80561e-07	4.81775e-05		CCNA_03802	1.90112	9.20458	1.21617e-06	6.57848e-05		CCNA_00601	1.756	7.16615	1.39531e-05	0.000763406		CCNA_00511	1.78246	6.2742	5.5162e-06	0.000301804		CCNA_02855	3.06561	4.96645	5.49397e-06	0.000300588		CCNA_R0031	-1.97316	6.51135	1.01566e-05	0.000555693		CCNA_00598	10.2096	12.3602	8.61352e-07	4.71266e-05		CCNA_01058	-1.99391	7.14915	1.36469e-06	7.29448e-05		CCNA_02308	3.71272
CCNA_01188	2.58395	6.7817	9.05936e-07	4.88961e-05		CCNA_02232	7.22723	12.0936	1.21885e-06	6.57848e-05		CCNA_03151	-2.17156	6.20699	1.43044e-05	0.000763639		CCNA_03201	1.75107	8.19099	5.66562e-06	0.00030579		CCNA_01573	3.2593	3.93619	5.84212e-06	0.000315317		CCNA_01601	1.99603	6.12189	1.09606e-05	0.000585143		CCNA_02179	-3.0812	9.37471	8.76196e-07	4.72909e-05		CCNA_R0078	-3.65232	3.50001	1.38478e-06	7.29448e-05		CCNA_01155	-1.82997
CCNA_00887	2.43822	6.22605	9.4425e-07	5.02845e-05		CCNA_01188	2.49852	6.7817	1.26836e-06	6.75446e-05		CCNA_R0058	-2.81823	4.27891	1.43397e-05	0.000763639		dksA	2.48336	9.59514	6.26277e-06	0.000333513		CCNA_02689	-2.43984	5.75072	6.12339e-06	0.000321224		CCNA_02957	3.16967	4.45107	1.09879e-05	0.000585143		CCNA_03802	1.93758	9.20458	9.65059e-07	5.13926e-05		CCNA_03801	1.9949	8.73553	1.38765e-06	7.29448e-05		CCNA_00601	-1.44515
CCNA_02443	2.37107	6.16603	9.89455e-07	5.17661e-05		CCNA_00166	2.34745	9.85392	1.28639e-06	6.76029e-05		smpB	-1.606	6.70482	1.55848e-05	0.000806547		CCNA_00570	3.07769	4.68565	6.52259e-06	0.000342779		parD-3	2.57307	5.82593	6.15683e-06	0.000321224		CCNA_R0121	4.67177	3.41218	1.12644e-05	0.000591974		CCNA_03807	-1.795	7.3412	1.04393e-06	5.48613e-05		CCNA_02700	2.40099	4.83905	1.38803e-06	7.29448e-05		CCNA_01449	1.20187
CCNA_03601	2.52465	8.10529	9.97994e-07	5.17661e-05		CCNA_03874	2.32361	5.61885	1.40318e-06	7.27829e-05		CCNA_00620	5.59367	6.9294	1.58581e-05	0.000806547		cztR	2.91838	4.7227	6.68643e-06	0.000346348		CCNA_03400	2.72852	5.15694	6.31751e-06	0.000321224		CCNA_03605	2.00614	4.90558	1.23637e-05	0.000641306		CCNA_01119	1.93566	7.32627	1.06664e-06	5.53267e-05		CCNA_00759	9.32411	12.244	1.45794e-06	7.56234e-05		CCNA_02378	1.42957
CCNA_00774	2.86164	7.10989	1.0611e-06	5.43337e-05		CCNA_00887	2.32088	6.22605	1.58202e-06	8.02349e-05		CCNA_02761	1.72098	6.77151	1.59461e-05	0.000806547		CCNA_02962	2.06196	6.25531	6.79174e-06	0.000346348		CCNA_00248	-1.6526	6.81512	6.3224e-06	0.000321224		CCNA_00571	4.4275	3.7936	1.30083e-05	0.000658224		CCNA_02497	2.7817	7.1327	1.08312e-06	5.54611e-05		CCNA_02286	-3.72818	4.38144	1.53217e-06	7.84551e-05		CCNA_00177	2.85767
CCNA_02464	1.96774	7.79781	1.1009e-06	5.56581e-05		dksA	2.84194	9.59514	1.58702e-06	8.02349e-05		CCNA_00618	5.32002	5.8006	1.60928e-05	0.000806547		CCNA_01601	2.08406	6.12189	6.85066e-06	0.000346348		CCNA_02009	-2.11663	5.79286	6.3537e-06	0.000321224		CCNA_01543	-1.86254	5.98667	1.30195e-05	0.000658224		CCNA_00804	-2.66184	5.86839	1.11706e-06	5.64753e-05		CCNA_02689	2.78074	5.75072	1.59015e-06	8.03933e-05		CCNA_03931	-1.65188
CCNA_01186	2.91845	9.90937	1.11748e-06	5.57901e-05		CCNA_02179	-2.89164	9.37471	1.64478e-06	8.21157e-05		CCNA_02931	2.40362	6.55163	1.61552e-05	0.000806547		CCNA_03151	-2.30667	6.20699	7.00531e-06	0.000349736		CCNA_R0199	5.62416	4.616	6.52537e-06	0.000325779		CCNA_01767	2.38721	7.13356	1.4003e-05	0.000699099		CCNA_00580	4.86631	5.26528	1.19661e-06	5.97409e-05		CCNA_02595	-1.90315	5.97827	1.61375e-06	8.05667e-05		CCNA_00716	-1.3196
CCNA_01529	2.15178	7.6134	1.20085e-06	5.92123e-05		CCNA_00170	6.31269	11.8734	1.7221e-06	8.39355e-05		CCNA_01643	1.79244	5.82889	1.72833e-05	0.000852218		CCNA_02618	2.16304	5.20471	7.09279e-06	0.000349736		CCNA_00532	-2.01085	4.96463	6.91852e-06	0.000337258		CCNA_03762	2.72251	7.67759	1.42678e-05	0.000703526		CCNA_03092	2.06425	6.36698	1.21429e-06	5.98748e-05		CCNA_01449	1.69885	7.48869	1.73514e-06	8.55575e-05		CCNA_00600	-1.42907
CCNA_02347	1.81616	8.57215	1.29361e-06	6.30082e-05		CCNA_01047	6.37397	11.7727	1.72326e-06	8.39355e-05		CCNA_R0090	-2.17896	8.27226	1.79729e-05	0.000875409		CCNA_00481	3.81141	5.59054	7.40688e-06	0.000360769		CCNA_00655	-2.02143	6.80011	6.92418e-06	0.000337258		CCNA_03286	1.71736	6.49785	1.49134e-05	0.000725292		CCNA_03108	-4.03332	13.3799	1.23273e-06	6.0043e-05		cztR	-3.37089	4.7227	1.83091e-06	8.88298e-05		CCNA_01348	1.93692
CCNA_03801	1.99817	8.73553	1.36585e-06	6.57252e-05		CCNA_00594	1.81677	8.64644	1.76494e-06	8.46932e-05		CCNA_00705	2.2582	8.82641	1.89578e-05	0.000912261		CCNA_00931	3.86951	5.78099	7.75661e-06	0.000373252		CCNA_R0112	2.53275	4.16991	7.38265e-06	0.00035491		CCNA_03476	-1.75088	6.24383	1.50724e-05	0.000725292		CCNA_02443	2.31573	6.16603	1.27965e-06	6.15776e-05		CCNA_03795	-2.69841	5.90296	1.84967e-06	8.88298e-05		CCNA_00889	2.00261
CCNA_00486	8.20807	11.3592	1.4457e-06	6.87397e-05		CCNA_01767	2.93712	7.13356	1.78732e-06	8.46932e-05		CCNA_00665	1.86804	6.01874	1.92587e-05	0.000915704		CCNA_01386	1.84493	6.40676	7.86606e-06	0.000374012		CCNA_02439	-2.84295	5.48309	7.4643e-06	0.00035491		CCNA_03201	1.60012	8.19099	1.72255e-05	0.00081903		CCNA_00759	9.38764	12.244	1.40594e-06	6.6849e-05		CCNA_00481	-4.55025	5.59054	1.86823e-06	8.88298e-05		CCNA_02741	-2.02817
CCNA_03092	2.03223	6.36698	1.46511e-06	6.88427e-05		CCNA_02461	1.75324	7.05135	1.80243e-06	8.46932e-05		CCNA_03603	1.50976	7.27362	2.04332e-05	0.000937317		CCNA_03122	2.07615	6.11928	8.01176e-06	0.000375193		CCNA_02895	-1.55393	8.61857	7.91705e-06	0.000372008		CCNA_03633	2.44889	5.35735	1.75593e-05	0.000825079		CCNA_03249	1.93465	8.57506	1.50044e-06	7.0503e-05		CCNA_03802	1.83331	9.20458	1.90638e-06	8.91739e-05		CCNA_03255	-2.20964
CCNA_00594	1.83903	8.64644	1.52431e-06	7.07916e-05		CCNA_01377	3.495	6.08586	2.30192e-06	0.000106905		CCNA_02434	-1.36843	6.81484	2.09063e-05	0.000937317		CCNA_01119	1.64664	7.32627	8.07877e-06	0.000375193		CCNA_02728	2.40477	8.5215	8.10869e-06	0.000376582		CCNA_02105	1.94263	6.87799	1.78332e-05	0.000828207		CCNA_00545	2.10494	8.41781	1.58284e-06	7.35098e-05		CCNA_R0063	-6.19962	3.12699	1.93628e-06	8.91739e-05		CCNA_00176	2.68984
CCNA_00544	2.52676	9.02839	1.75415e-06	8.00279e-05		CCNA_02347	1.72974	8.57215	2.38807e-06	0.000109016		ybgT	2.70026	5.96951	2.10601e-05	0.000937317		clpS	1.89941	7.40329	9.10302e-06	0.000413527		CCNA_03666	2.42965	8.37815	8.28488e-06	0.000380343		CCNA_01985	1.69884	5.37825	1.94481e-05	0.000892822		CCNA_03874	2.29661	5.61885	1.61942e-06	7.43444e-05		CCNA_02699	2.393	6.68108	1.96247e-06	8.91739e-05		CCNA_03887	-1.41353
CCNA_03476	-2.11381	6.24383	1.76326e-06	8.00279e-05		CCNA_03439	3.95091	4.55192	2.40196e-06	0.000109016		CCNA_01399	-2.01597	7.35041	2.118e-05	0.000937317		CCNA_01767	2.48993	7.13356	9.21279e-06	0.000413527		ybgT	2.95701	5.96951	8.56725e-06	0.000388836		CCNA_02779	1.54059	7.94316	2.14081e-05	0.000967536		CCNA_00617	5.17779	5.89576	1.66534e-06	7.55835e-05		CCNA_03454	1.92816	8.11522	1.96477e-06	8.91739e-05		CCNA_03276	4.76024
spdR	1.70906	6.70309	2.03269e-06	9.03914e-05		CCNA_03060	2.7601	7.77495	2.54092e-06	0.000114027		CCNA_02363	-1.85247	6.45295	2.11906e-05	0.000937317		CCNA_02866	1.99914	6.9149	9.2148e-06	0.000413527		CCNA_01756	2.89005	3.76236	8.7085e-06	0.000390806		CCNA_02962	1.85821	6.25531	2.156e-05	0.000967536		CCNA_03601	2.37912	8.10529	1.88411e-06	8.45522e-05		CCNA_03108	-3.80717	13.3799	2.03925e-06	9.15143e-05		chvI	1.52969
CCNA_00793	4.12963	5.45794	2.0399e-06	9.03914e-05		CCNA_02443	2.16469	6.16603	2.67393e-06	0.000118663		CCNA_03060	2.24133	7.77495	2.12607e-05	0.000937317		CCNA_02461	1.52737	7.05135	9.96446e-06	0.000442201		CCNA_02638	-1.85944	5.47073	8.8138e-06	0.000391137		CCNA_02758	1.76158	4.95888	2.24995e-05	0.000985788		CCNA_00887	2.28039	6.22605	1.94588e-06	8.6354e-05		CCNA_R0112	-2.86659	4.16991	2.33654e-06	0.00010369		CCNA_03019	6.09409
CCNA_03886	3.54127	5.92298	2.05949e-06	9.03914e-05		CCNA_02922	2.11413	7.37348	2.83526e-06	0.00012444		CCNA_01977	-1.46711	6.16433	2.1356e-05	0.000937317		phoU	-1.53516	7.99509	1.01965e-05	0.000447524		CCNA_02774	1.93036	7.62709	9.46268e-06	0.000415318		CCNA_01119	1.50272	7.32627	2.25599e-05	0.000985788		CCNA_02363	-2.26528	6.45295	2.16116e-06	9.48534e-05		CCNA_00417	-2.37962	7.00549	2.38567e-06	0.000104512		CCNA_R0186	3.45954
CCNA_01170	6.88712	9.88578	2.30074e-06	9.98821e-05		CCNA_03801	1.87775	8.73553	2.87197e-06	0.000124681		CCNA_00044	-1.72117	7.87695	2.3475e-05	0.00100978		CCNA_02758	1.86656	4.95888	1.16719e-05	0.000506713		parD-2	2.37963	7.28002	9.71828e-06	0.000418029		CCNA_02884	3.27767	2.24911	2.27072e-05	0.000985788		CCNA_00794	4.49174	5.3461	2.58515e-06	0.000111331		CCNA_02203	1.85741	7.79095	2.40738e-06	0.000104512		CCNA_02944	-1.44608
ybgT	3.41035	5.96951	2.50803e-06	0.00010771		CCNA_00486	7.31834	11.3592	3.04754e-06	0.000130806		CCNA_03931	1.94779	8.59588	2.35127e-05	0.00100978		CCNA_03605	2.01646	4.90558	1.18067e-05	0.000507055		CCNA_01119	1.61913	7.32627	9.80974e-06	0.000418029		CCNA_R0116	1.99703	7.20599	2.34214e-05	0.00100586		CCNA_02105	2.31339	6.87799	2.59232e-06	0.000111331		CCNA_03762	-3.27717	7.67759	2.54425e-06	0.000109266		CCNA_00705	1.66918
CCNA_00598	8.40553	12.3602	2.86714e-06	0.000121042		CCNA_02105	2.27305	6.87799	3.09857e-06	0.000130806		CCNA_R0181	-3.68374	1.79706	2.74024e-05	0.00116431		CCNA_03400	2.56213	5.15694	1.20191e-05	0.000510685		CCNA_03778	2.16735	8.74875	9.86578e-06	0.000418029		rpoH	1.72458	9.05717	2.41636e-05	0.0010267		smpB	-1.84952	6.70482	2.68182e-06	0.000113231		CCNA_01464	2.54361	7.13052	2.76523e-06	0.000117493		chvG	1.24667
CCNA_00166	2.18373	9.85392	2.87907e-06	0.000121042		CCNA_01766	1.82501	7.90104	3.11132e-06	0.000130806		CCNA_01188	1.86676	6.7817	3.0842e-05	0.00128367		CCNA_03286	1.74086	6.49785	1.27465e-05	0.000535889		CCNA_03955	3.37134	3.20347	1.00102e-05	0.000418029		ybgT	2.62697	5.96951	2.63127e-05	0.00109972		CCNA_02779	1.82938	7.94316	2.69327e-06	0.000113231		CCNA_02464	1.82107	7.79781	2.80617e-06	0.000117977		CCNA_03454	1.1981
CCNA_02728	2.64193	8.5215	3.09357e-06	0.000128705		CCNA_03399	-2.0023	5.96079	3.29231e-06	0.000136974		dksA	2.12753	9.59514	3.08544e-05	0.00128367		CCNA_01543	-1.85896	5.98667	1.33499e-05	0.000550374		CCNA_02179	-2.41355	9.37471	1.00478e-05	0.000418029		CCNA_03271	1.51655	7.2014	2.64328e-05	0.00109972		CCNA_02741	-3.18273	8.41816	2.89094e-06	0.000119334		CCNA_02196	-2.98902	6.54211	2.86938e-06	0.000119378		CCNA_00179	2.20428
CCNA_03810	-1.74065	6.91785	3.30704e-06	0.000136168		CCNA_01773	3.31317	5.4872	3.53747e-06	0.000145656		CCNA_03487	3.89435	5.49	3.15389e-05	0.00129862		CCNA_01766	1.62313	7.90104	1.33666e-05	0.000550374		CCNA_03605	2.03469	4.90558	1.03204e-05	0.000420855		parD-3	2.21359	5.82593	2.84085e-05	0.00116973		CCNA_01186	2.6554	9.90937	2.8982e-06	0.000119334		CCNA_01896	3.42231	4.15294	2.93813e-06	0.000120978		CCNA_00182	2.34217
CCNA_01336	4.18299	7.26461	3.43115e-06	0.000139837		CCNA_03686	2.16817	8.84464	3.60238e-06	0.000146815		CCNA_01186	2.10168	9.90937	3.23824e-05	0.00131975		CCNA_R0078	2.75864	3.50001	1.58203e-05	0.000644759		CCNA_02819	-6.85694	5.00588	1.03264e-05	0.000420855		CCNA_03666	2.14764	8.37815	2.95631e-05	0.00119802		CCNA_02048	-2.66194	10.8849	2.94098e-06	0.00011934		CCNA_02910	-3.53188	12.7202	3.14791e-06	0.000128293		CCNA_00180	2.00984
CCNA_01766	1.80961	7.90104	3.48491e-06	0.000140593		CCNA_00793	3.79773	5.45794	3.92822e-06	0.000158478		CCNA_02942	-1.78172	5.97473	3.44257e-05	0.00136785		CCNA_00665	1.88564	6.01874	1.69359e-05	0.000683253		pstA	-1.6795	9.33526	1.0949e-05	0.000441721		CCNA_00594	1.4331	8.64644	2.96955e-05	0.00119802		CCNA_01188	2.31138	6.7817	2.9581e-06	0.00011934		CCNA_00222	1.83747	8.33953	3.86865e-06	0.000156075		CCNA_03327	1.78721
CCNA_03997	1.91395	6.81646	3.56846e-06	0.000142524		CCNA_02464	1.76031	7.79781	4.25962e-06	0.000170129		CCNA_00545	1.6206	8.41781	3.4585e-05	0.00136785		CCNA_00655	-1.86029	6.80011	1.79578e-05	0.000711751		CCNA_R0049	2.80275	9.41118	1.14152e-05	0.000455004		CCNA_02226	2.19963	6.69833	3.05332e-05	0.0012174		CCNA_01768	1.95078	6.46716	3.04682e-06	0.00012169		CCNA_03601	2.2228	8.10529	3.93355e-06	0.000157106		CCNA_00367	1.30212
smpB	-1.80184	6.70482	3.71445e-06	0.000146886		CCNA_01779	2.13449	6.24076	4.47795e-06	0.000177078		CCNA_01464	2.00157	7.13052	3.45902e-05	0.00136785		cydA	3.68954	8.75121	1.79987e-05	0.000711751		CCNA_R0051	2.952	3.47768	1.15061e-05	0.000455004		CCNA_R0112	2.20137	4.16991	3.07856e-05	0.0012174		CCNA_00250	1.73219	8.39677	3.51289e-06	0.000138194		CCNA_00545	1.94444	8.41781	3.97995e-06	0.000157385		CCNA_03169	1.52684
CCNA_02363	-2.15116	6.45295	3.87826e-06	0.000150974		thiC	-1.61723	7.84504	4.52494e-06	0.000177182		CCNA_02672	1.62723	6.14137	3.69562e-05	0.00143411		CCNA_01738	1.59937	8.2601	1.8341e-05	0.000718176		CCNA_00526	1.96051	6.57904	1.16498e-05	0.000456169		CCNA_02461	1.37709	7.05135	3.21006e-05	0.00124943		CCNA_03801	1.84649	8.73553	3.52925e-06	0.000138194		ppk1	1.66336	8.47676	4.10813e-06	0.000160862		CCNA_01170	3.14386
CCNA_00589	1.81304	6.46275	3.89521e-06	0.000150974		CCNA_00598	7.72288	12.3602	4.92615e-06	0.000190714		CCNA_03255	2.66876	4.32349	3.69838e-05	0.00143411		CCNA_R0092	2.90492	3.91609	1.87277e-05	0.000726199		CCNA_01766	1.63853	7.90104	1.17755e-05	0.000456613		CCNA_03149	-1.6853	8.98788	3.22958e-05	0.00124943		CCNA_02496	2.656	6.94225	3.67295e-06	0.000142425		CCNA_00774	2.44531	7.10989	5.17243e-06	0.000198771		CCNA_02035	2.06465
CCNA_01779	2.16415	6.24076	3.93121e-06	0.000150974		CCNA_01170	6.14181	9.88578	4.99806e-06	0.000190714		CCNA_01543	-1.7093	5.98667	3.74899e-05	0.00143976		CCNA_00940	2.37245	5.89541	1.95845e-05	0.000752118		cztR	2.7178	4.7227	1.27253e-05	0.000488702		CCNA_01463	-1.86512	6.23817	3.25339e-05	0.00124943		CCNA_02922	2.05999	7.37348	3.84586e-06	0.000147696		CCNA_00756	-3.88659	3.79271	5.17581e-06	0.000198771		CCNA_01536	-1.07315
CCNA_02272	-2.14931	5.56621	3.99082e-06	0.000151803		CCNA_03886	3.20193	5.92298	5.01377e-06	0.000190714		CCNA_03325	2.23998	9.62361	3.82807e-05	0.00145613		CCNA_01705	2.40086	5.16695	2.0685e-05	0.000786819		CCNA_00725	-4.38634	3.8057	1.37882e-05	0.000524476		CCNA_00618	4.86996	5.8006	3.38088e-05	0.00128602		CCNA_01464	2.44134	7.13052	4.27062e-06	0.000162446		CCNA_01154	1.79627	8.19837	6.07266e-06	0.000230993		CCNA_03976	-1.2046
CCNA_00759	7.90212	12.244	4.127e-06	0.000155502		CCNA_03108	-3.40621	13.3799	5.47707e-06	0.000206372		CCNA_03810	-1.40969	6.91785	3.93658e-05	0.00148327		CCNA_00885	1.69837	6.31554	2.15866e-05	0.000813368		pssZ	1.77811	8.37303	1.49329e-05	0.000558168		CCNA_00620	5.00274	6.9294	3.47935e-05	0.00131099		CCNA_02308	5.73847	6.46331	4.75451e-06	0.000178086		CCNA_01756	-3.02692	3.76236	6.1586e-06	0.000232051		CCNA_01405	-1.40021
CCNA_02779	1.76149	7.94316	4.30028e-06	0.000160517		CCNA_R0022	-3.42796	3.34357	5.60777e-06	0.000209322		spdR	1.33289	6.70309	4.05459e-05	0.00151346		CCNA_02942	-1.84724	5.97473	2.21786e-05	0.000827862		CCNA_03966	1.46167	7.48581	1.49534e-05	0.000558168		CCNA_00511	1.50989	6.2742	3.70438e-05	0.00138274		CCNA_02615	2.95431	5.91333	4.77096e-06	0.000178086		CCNA_00793	3.59404	5.45794	6.23985e-06	0.000232915		CCNA_02544	-1.30429
CCNA_03487	5.06098	5.49	4.35951e-06	0.000161221		CCNA_03810	-1.63959	6.91785	7.02111e-06	0.000259651		katG	1.82966	6.51082	4.6846e-05	0.00173243		CCNA_00265	-2.14207	9.58026	2.29826e-05	0.000843572		CCNA_01181	1.60664	6.92342	1.58839e-05	0.000587409		CCNA_00655	-1.74322	6.80011	3.7667e-05	0.00139298		CCNA_00044	-1.96296	7.87695	5.02106e-06	0.000185686		CCNA_01341	1.46311	6.92661	6.98444e-06	0.000256077		CCNA_02528	-1.21075
CCNA_02179	-2.61083	9.37471	4.61527e-06	0.000169114		CCNA_00774	2.36361	7.10989	7.37285e-06	0.000270157		CCNA_02423	-1.53191	6.93041	5.03692e-05	0.00184564		CCNA_00676	2.39047	7.95458	2.30219e-05	0.000843572		CCNA_02242	2.22524	9.89025	1.73695e-05	0.000636455		CCNA_02723	2.70954	4.30235	3.86606e-05	0.00140519		CCNA_03686	2.10107	8.84464	5.13175e-06	0.000188039		CCNA_00206	1.99714	8.78586	6.98858e-06	0.000256077		CCNA_02338	1.02353
CCNA_01221	-2.67564	8.42981	5.14636e-06	0.00018686		CCNA_03602	1.99587	5.74058	7.96438e-06	0.000288435		CCNA_00036	-1.65352	6.31063	5.18064e-05	0.00188104		CCNA_01573	2.78189	3.93619	2.52354e-05	0.000916276		CCNA_02723	2.94675	4.30235	1.7586e-05	0.000638532		CCNA_02942	-1.75857	5.97473	3.87007e-05	0.00140519		CCNA_03602	2.07064	5.74058	5.3527e-06	0.000194352		CCNA_03537	-1.53649	6.66502	7.38344e-06	0.000268086		CCNA_01896	1.82883
CCNA_01773	3.15539	5.4872	5.73843e-06	0.00020648		CCNA_00160	-2.12808	5.52836	8.05653e-06	0.000288435		thiC	-1.31443	7.84504	5.34042e-05	0.00191943		CCNA_02217	1.55696	5.89333	2.64794e-05	0.000952782		CCNA_00665	1.86873	6.01874	1.82732e-05	0.000654066		CCNA_00900	1.95737	5.54948	3.9638e-05	0.00142625		thiC	-1.59513	7.84504	5.43327e-06	0.0001955		CCNA_00885	-1.85639	6.31554	7.73903e-06	0.000278465		CCNA_00368	1.25239
dksA	2.49847	9.59514	5.89116e-06	0.000210083		CCNA_03092	1.75845	6.36698	8.0883e-06	0.000288435		CCNA_02926	2.17059	3.85369	5.38351e-05	0.00191943		CCNA_02957	2.87149	4.45107	2.67336e-05	0.000953339		CCNA_02434	-1.37741	6.81484	1.83414e-05	0.000654066		CCNA_R0177	7.32804	0.661491	4.13396e-05	0.0014742		CCNA_03476	-1.90205	6.24383	6.07992e-06	0.000216814		CCNA_03175	-2.30391	5.16641	7.8428e-06	0.00027968		CCNA_R0153	3.58113
CCNA_01768	1.84312	6.46716	6.00995e-06	0.000212423		CCNA_03476	-1.84722	6.24383	8.54431e-06	0.000302		imuA	-2.89955	6.58873	5.43053e-05	0.00191943		CCNA_R0116	1.97132	7.20599	2.706e-05	0.000956439		CCNA_03122	1.90913	6.11928	1.9951e-05	0.000705172		CCNA_02460	2.24739	4.56107	4.29265e-05	0.00151724		CCNA_03599	-2.79629	5.76641	6.17315e-06	0.000218191		CCNA_01574	-2.70731	4.91163	8.01843e-06	0.000283413		CCNA_02283	1.74203
CCNA_01643	1.94333	5.82889	6.83004e-06	0.000239291		CCNA_00759	7.05062	12.244	8.62919e-06	0.000302324		CCNA_02272	-1.6948	5.56621	5.95339e-05	0.00205318		CCNA_R0199	4.54637	4.616	2.91886e-05	0.00102263		rpoH	1.749	9.05717	2.04527e-05	0.000716562		CCNA_01181	1.45721	6.92342	4.49324e-05	0.00157421		CCNA_00544	2.23731	9.02839	6.41525e-06	0.000224759		CCNA_03886	3.0355	5.92298	8.19184e-06	0.000287002		CCNA_00366	1.15658
CCNA_01580	1.70402	6.82273	6.95115e-06	0.000241417		CCNA_03752	1.87534	9.01178	9.07794e-06	0.000315281		CCNA_01100	1.41795	8.03588	5.95893e-05	0.00205318		CCNA_03633	2.31368	5.35735	3.07322e-05	0.00106734		CCNA_00481	3.35161	5.59054	2.13005e-05	0.000739775		CCNA_00857	-1.92711	8.67386	4.81001e-05	0.00167054		CCNA_03151	-2.32616	6.20699	6.82061e-06	0.000236883		CCNA_03122	-2.06842	6.11928	8.49777e-06	0.000294547		CCNA_R0063	-4.48066
CCNA_03151	-2.29778	6.20699	7.80389e-06	0.000268696		CCNA_02805	2.01153	7.8897	9.34106e-06	0.000321623		CCNA_00356	1.41336	6.68657	5.96317e-05	0.00205318		CCNA_02723	2.7596	4.30235	3.31803e-05	0.00114243		CCNA_03476	-1.69605	6.24383	2.18864e-05	0.000746951		CCNA_01551	2.82625	3.23597	4.95444e-05	0.00170157		CCNA_01220	-2.4887	8.88303	7.07063e-06	0.000243449		CCNA_02308	5.20474	6.46331	8.6539e-06	0.000294547		CCNA_00020	-1.33725
CCNA_01601	2.05834	6.12189	7.97225e-06	0.000272147		CCNA_03249	1.66433	8.57506	9.50958e-06	0.000324626		CCNA_02497	1.89239	7.1327	6.08422e-05	0.00206899		CCNA_02779	1.4727	7.94316	3.43052e-05	0.00117107		CCNA_01207	-1.86787	5.75344	2.20993e-05	0.000746951		CCNA_02191	3.27336	3.74563	4.98457e-05	0.00170157		CCNA_00734	1.93992	6.98891	7.19151e-06	0.000245495		CCNA_00794	3.83412	5.3461	8.65979e-06	0.000294547		CCNA_03633	1.53067
CCNA_03809	-1.83364	5.87213	9.21343e-06	0.000309833		CCNA_R0188	-2.47361	4.38509	1.00371e-05	0.000338062		CCNA_01580	1.40504	6.82273	6.11269e-05	0.00206899		CCNA_03271	1.47637	7.2014	3.52194e-05	0.00119209		CCNA_02105	1.9023	6.87799	2.22029e-05	0.000746951		bacA	1.80663	6.29816	5.07654e-05	0.00171828		CCNA_03181	3.17958	6.24638	7.38432e-06	0.00024994		parD-3	-2.49639	5.82593	8.70218e-06	0.000294547		CCNA_03948	-2.88174
CCNA_00617	4.12401	5.89576	9.23137e-06	0.000309833		CCNA_02819	-7.11825	5.00588	1.00724e-05	0.000338062		CCNA_01353	1.86114	8.60066	6.2895e-05	0.00210906		CCNA_02179	-2.13275	9.37471	3.58279e-05	0.00120249		CCNA_03982	2.08834	4.66035	2.23097e-05	0.000746951		CCNA_02698	-1.75355	7.9282	5.31865e-05	0.0017851		CCNA_03467	1.68774	6.87417	7.95863e-06	0.000266637		CCNA_03467	1.6677	6.87417	9.14708e-06	0.000305229		CCNA_00718	-1.25619
CCNA_03467	1.66486	6.87417	9.45272e-06	0.000314618		CCNA_00734	1.8771	6.98891	1.03833e-05	0.000345592		CCNA_01119	1.37026	7.32627	6.3367e-05	0.00210906		CCNA_02728	2.08083	8.5215	3.65195e-05	0.00121549		clpS	1.75325	7.40329	2.25939e-05	0.000746951		CCNA_00728	1.91882	6.3306	5.68869e-05	0.00189338		CCNA_00036	-1.94162	6.31063	8.01111e-06	0.000266637		CCNA_00570	-2.97653	4.68565	9.17064e-06	0.000305229		CCNA_02312	-1.2734
CCNA_02831	1.69737	7.78245	1.03191e-05	0.000338139		CCNA_01768	1.74909	6.46716	1.09916e-05	0.000362813		CCNA_03802	1.35892	9.20458	6.56097e-05	0.00215242		CCNA_02434	-1.30615	6.81484	3.69268e-05	0.00121889		CCNA_00511	1.5854	6.2742	2.26292e-05	0.000746951		CCNA_02517	1.83045	5.40843	5.8677e-05	0.00193683		CCNA_03454	1.71529	8.11522	8.19723e-06	0.000270576		CCNA_03201	-1.67845	8.19099	9.6067e-06	0.000316742		CCNA_02910	-1.69286
CCNA_02340	1.94753	8.07436	1.03484e-05	0.000338139		CCNA_02779	1.62871	7.94316	1.13138e-05	0.000370389		CCNA_03686	1.67536	8.84464	6.57475e-05	0.00215242		CCNA_R0112	2.16063	4.16991	3.745e-05	0.00122247		CCNA_01985	1.67197	5.37825	2.31002e-05	0.000756249		parD-2	1.98906	7.28002	6.1991e-05	0.00202944		CCNA_01773	3.02239	5.4872	8.37096e-06	0.000274046		CCNA_02866	-1.99272	6.9149	9.67513e-06	0.000316742		CCNA_01084	-1.08956
CCNA_02497	2.23644	7.1327	1.04134e-05	0.000338139		CCNA_02638	-1.8188	5.47073	1.1844e-05	0.000384594		CCNA_01845	1.62867	6.13579	6.85961e-05	0.00222742		parD-3	2.15416	5.82593	3.76476e-05	0.00122247		CCNA_03712	-1.86784	5.78461	2.35217e-05	0.000763786		CCNA_01529	1.5192	7.6134	6.41045e-05	0.0020751		CCNA_00618	5.83802	5.8006	8.86697e-06	0.000287924		CCNA_00571	-4.65364	3.7936	9.85483e-06	0.000319141		CCNA_03271	1.04533
CCNA_02741	-2.77369	8.41816	1.08304e-05	0.000348843		CCNA_01336	3.57739	7.26461	1.24207e-05	0.000396872		qoxC	1.68617	6.87095	7.14031e-05	0.00229987		relB-3	1.66511	6.11263	3.85086e-05	0.00124035		CCNA_01463	-1.91308	6.23817	2.44033e-05	0.000786023		fzlA	-1.75465	7.56817	6.44248e-05	0.0020751		CCNA_03276	8.88726	6.67095	9.31159e-06	0.000299923		CCNA_03276	8.58043	6.67095	9.90824e-06	0.000319141		CCNA_00604	-1.44251
CCNA_00580	3.68079	5.26528	1.11484e-05	0.000356212		CCNA_03711	2.19609	9.97911	1.24209e-05	0.000396872		CCNA_01846	1.36694	7.18076	7.44299e-05	0.00237818		cydB	3.37065	7.42107	4.09739e-05	0.0013092		CCNA_02758	1.73908	4.95888	2.56949e-05	0.000821002		CCNA_02330	1.73962	5.40988	6.77318e-05	0.00216417		CCNA_00940	2.55406	5.89541	9.56405e-06	0.000305591		CCNA_02933	-2.12021	9.38323	1.04989e-05	0.000335461		CCNA_00794	1.93475
CCNA_03108	-3.13005	13.3799	1.17426e-05	0.000369347		pssZ	1.79964	8.37303	1.30163e-05	0.000412597		CCNA_00248	1.34134	6.81512	7.50296e-05	0.00237832		CCNA_01846	1.43487	7.18076	4.16797e-05	0.00131807		narX	-2.16452	5.09618	2.63448e-05	0.000835087		CCNA_03433	2.69489	4.00728	6.87062e-05	0.00217206		CCNA_R0031	-1.98151	6.51135	1.00758e-05	0.000319387		CCNA_00207	1.90873	7.12611	1.07281e-05	0.000340063		CCNA_03983	-1.5609
CCNA_02922	1.86911	7.37348	1.17444e-05	0.000369347		stpA	1.44467	7.30625	1.32403e-05	0.000416393		CCNA_01400	-2.47255	7.70768	7.66706e-05	0.0024112		CCNA_01755	1.3165	6.65576	4.19117e-05	0.00131807		CCNA_03633	2.33473	5.35735	2.75222e-05	0.000865542		CCNA_R0002	7.09552	1.51822	6.90665e-05	0.00217206		CCNA_03060	2.38233	7.77495	1.13503e-05	0.000356953		CCNA_01220	-2.38637	8.88303	1.08706e-05	0.000341868		CCNA_02048	-1.32065
CCNA_01543	-1.87045	5.98667	1.32162e-05	0.000412387		CCNA_03809	-1.77571	5.87213	1.33686e-05	0.000417142		CCNA_03169	-1.90774	6.56149	8.01374e-05	0.00250054		CCNA_02200	3.75082	5.74439	4.36465e-05	0.00136191		CCNA_02618	1.88225	5.20471	3.15432e-05	0.000984246		CCNA_03479	2.25667	4.76468	7.45922e-05	0.00232138		katG	2.06289	6.51082	1.26597e-05	0.000390316		CCNA_02517	-2.14363	5.40843	1.11769e-05	0.000348755		CCNA_00884	1.38154
CCNA_01399	-2.09163	7.35041	1.41848e-05	0.000439179		smpB	-1.62226	6.70482	1.3621e-05	0.000421724		stpD	1.28415	7.38231	8.53065e-05	0.0026412		qoxC	1.75897	6.87095	4.41967e-05	0.00136838		CCNA_R0002	8.63704	1.51822	3.33547e-05	0.0010327		CCNA_00530	-2.31244	11.1306	7.4977e-05	0.00232138		CCNA_02347	1.50875	8.57215	1.26825e-05	0.000390316		CCNA_02855	-2.83943	4.96645	1.19583e-05	0.000370243		CCNA_01464	1.27892
CCNA_02615	2.63174	5.91333	1.43779e-05	0.000441733		CCNA_02434	-1.41436	6.81484	1.37675e-05	0.000422979		CCNA_03801	1.39588	8.73553	8.68309e-05	0.00266771		CCNA_00889	-2.31399	8.26706	4.47863e-05	0.00137174		CCNA_02147	1.51779	6.23482	3.47299e-05	0.00106201		CCNA_02544	1.64746	5.8862	7.56518e-05	0.00232426		CCNA_01601	1.97031	6.12189	1.28394e-05	0.000390316		CCNA_03327	-2.66467	5.48539	1.26898e-05	0.00038987		CCNA_01773	1.59486
CCNA_01341	1.3784	6.92661	1.44952e-05	0.000441937		CCNA_02741	-2.63969	8.41816	1.74277e-05	0.000531347		CCNA_00605	1.46953	8.63558	8.94232e-05	0.00271631		CCNA_01985	1.57879	5.37825	4.4992e-05	0.00137174		CCNA_00659	-1.53187	8.50099	3.4833e-05	0.00106201		CCNA_00706	2.15119	5.78151	7.82377e-05	0.00237643		CCNA_01543	-1.87404	5.98667	1.28916e-05	0.000390316		CCNA_03830	-1.8175	6.18819	1.28905e-05	0.000393013		CCNA_00210	1.49528
clpS	1.81963	7.40329	1.51126e-05	0.000454858		CCNA_02061	1.83472	8.03972	1.89017e-05	0.00057192		CCNA_00619	5.23645	6.01276	9.03397e-05	0.00271631		CCNA_00617	3.38622	5.89576	4.81099e-05	0.00145569		CCNA_03249	1.4797	8.57506	3.53387e-05	0.00106926		CCNA_03191	2.07101	7.67568	7.87243e-05	0.00237643		CCNA_01400	-2.99268	7.70768	1.28998e-05	0.000390316		CCNA_03666	-2.31473	8.37815	1.37821e-05	0.000417014		CCNA_00605	-1.06184
CCNA_00823	2.1553	8.40812	1.51468e-05	0.000454858		hfsJ	1.78989	8.41205	1.98155e-05	0.000595061		CCNA_03211	-2.18625	6.36687	9.04531e-05	0.00271631		CCNA_R0002	8.33341	1.51822	4.92879e-05	0.00148012		CCNA_02809	-1.66592	7.53449	3.64329e-05	0.0010869		CCNA_00665	1.64251	6.01874	7.91351e-05	0.00237643		CCNA_00620	5.74586	6.9294	1.34625e-05	0.000403958		CCNA_03612	-2.86647	6.82432	1.45161e-05	0.000435921		CCNA_02931	1.36165
CCNA_R0058	-2.79038	4.27891	1.5845e-05	0.000472275		CCNA_00222	1.60279	8.33953	2.05494e-05	0.000609004		qoxD	1.68681	5.87204	9.33124e-05	0.00278127		CCNA_02283	2.41973	7.06825	5.21334e-05	0.00155389		CCNA_02517	1.91154	5.40843	3.64659e-05	0.0010869		CCNA_03791	2.02099	8.67234	8.60568e-05	0.00256501		CCNA_01221	-2.43067	8.42981	1.35529e-05	0.000403958		CCNA_01377	2.8525	6.08586	1.48027e-05	0.000441208		CCNA_01083	-1.10537
CCNA_03171	-1.38915	7.48703	1.69596e-05	0.000501752		CCNA_R0178	-2.56755	5.35934	2.05848e-05	0.000609004		CCNA_R0112	2.1014	4.16991	9.84453e-05	0.00289647		CCNA_03091	1.98105	4.9488	5.93708e-05	0.0017565		CCNA_03271	1.46469	7.2014	3.76665e-05	0.00111437		CCNA_01691	-1.43482	7.14963	9.21315e-05	0.00272573		CCNA_00594	1.53418	8.64644	1.42034e-05	0.000420209		CCNA_00963	-2.10715	5.34364	1.53153e-05	0.000453105		CCNA_03108	-1.60227
CCNA_03686	1.86767	8.84464	1.9324e-05	0.000567501		CCNA_03447	3.70825	1.5684	2.21368e-05	0.000648277		CCNA_01412	-1.33488	7.97822	9.86281e-05	0.00289647		CCNA_01589	1.92302	5.36189	7.71661e-05	0.00226619		spdR	1.33449	6.70309	4.03857e-05	0.00118603		CCNA_01766	1.36004	7.90104	9.36256e-05	0.00274956		CCNA_01580	1.60658	6.82273	1.43647e-05	0.000421859		CCNA_R0181	-3.8701	1.79706	1.6724e-05	0.000489807		CCNA_00603	-1.28458
CCNA_02926	2.40755	3.85369	1.95293e-05	0.000569344		ybgT	2.67808	5.96951	2.22369e-05	0.000648277		stpA	1.2345	7.30625	9.98589e-05	0.00291121		CCNA_00675	1.72942	5.10871	7.87882e-05	0.00229693		CCNA_00589	1.46353	6.46275	4.43692e-05	0.00128418		CCNA_R0078	2.26872	3.50001	9.55984e-05	0.00278701		CCNA_02272	-1.90486	5.56621	1.57023e-05	0.000457772		CCNA_00705	2.28435	8.82641	1.68011e-05	0.000489807		CCNA_00867	1.07307
CCNA_R0090	-2.149	8.27226	2.08026e-05	0.00060207		CCNA_02330	1.93107	5.40988	2.31759e-05	0.000670758		hsp33	-1.53576	7.95877	0.000102821	0.00297586		CCNA_02831	1.41019	7.78245	8.04128e-05	0.00232731		CCNA_00265	-2.01118	9.58026	4.43709e-05	0.00128418		CCNA_00930	3.6988	4.38448	9.93874e-05	0.00287647		CCNA_02728	2.23229	8.5215	1.74442e-05	0.00050487		CCNA_02378	1.72215	6.46494	1.76135e-05	0.000509769		CCNA_03455	0.986055
CCNA_00734	1.76657	6.98891	2.12087e-05	0.000609407		CCNA_01161	-2.12886	5.23353	2.52209e-05	0.000724693		xylA	-1.80419	9.44645	0.000106029	0.0030466		phd	1.74068	6.55594	8.42346e-05	0.00242038		CCNA_00931	3.12541	5.78099	4.52358e-05	0.00129304		CCNA_00897	3.08932	2.09423	0.000105696	0.00303705		CCNA_01187	2.29245	5.2819	1.76388e-05	0.00050683		CCNA_01221	-2.36152	8.42981	1.81367e-05	0.000521136		CCNA_03935	-2.03728
CCNA_03506	1.6441	6.58406	2.16306e-05	0.00061709		CCNA_01463	-1.91313	6.23817	2.56687e-05	0.000732292		CCNA_00889	-2.10033	8.26706	0.000108459	0.00309417		CCNA_01779	1.6435	6.24076	8.6944e-05	0.00248039		CCNA_03151	-1.93507	6.20699	4.56909e-05	0.00129304		CCNA_02368	2.10266	5.72534	0.000114265	0.00325982		CCNA_02910	-2.91465	12.7202	1.80772e-05	0.000515715		CCNA_02172	-1.32481	7.32473	1.87208e-05	0.000534077		CCNA_R0181	1.74599
CCNA_00590	1.85332	5.86863	2.39662e-05	0.000678873		CCNA_03506	1.61037	6.58406	2.72638e-05	0.000772281		CCNA_01190	1.525	7.97044	0.000113647	0.00320684		CCNA_00318	1.27819	7.1396	8.9688e-05	0.00252552		CCNA_00967	2.219	6.93127	4.58962e-05	0.00129304		relB-3	1.49208	6.11263	0.000116476	0.00329933		CCNA_R0058	-2.73259	4.27891	1.93252e-05	0.000547409		CCNA_03633	-2.43591	5.35735	1.91741e-05	0.000542221		bacA	1.12639
CCNA_03276	7.06113	6.67095	2.42578e-05	0.000682293		CCNA_R0050	3.71655	1.69921	2.76092e-05	0.000776557		CCNA_03171	-1.20488	7.48703	0.000114296	0.00320684		CCNA_02106	-1.14535	7.32977	8.97906e-05	0.00252552		CCNA_02942	-1.73106	5.97473	4.59717e-05	0.00129304		CCNA_02701	-1.46738	7.52763	0.000119582	0.00335168		CCNA_03224	1.95338	5.82516	2.07958e-05	0.00058492		CCNA_03808	-1.81548	5.68883	1.94023e-05	0.000542221		CCNA_03325	-1.27683
CCNA_03711	2.05868	9.97911	2.47068e-05	0.000687524		CCNA_00347	-1.98175	6.15736	2.8109e-05	0.000785087		CCNA_01601	1.61748	6.12189	0.000114817	0.00320684		CCNA_00571	3.41904	3.7936	9.27633e-05	0.00257763		CCNA_02755	1.67701	5.52858	4.91813e-05	0.00137364		dksA	1.86334	9.59514	0.000120365	0.00335168		CCNA_02791	1.77901	6.26255	2.09753e-05	0.000585843		recF	-1.90511	8.28839	1.94135e-05	0.000542221		CCNA_03762	1.36852
CCNA_00940	2.32039	5.89541	2.47881e-05	0.000687524		CCNA_00888	2.20866	5.6875	2.99385e-05	0.000829815		CCNA_03065	2.83254	3.22549	0.000119237	0.00330718		CCNA_02460	2.07755	4.56107	9.29342e-05	0.00257763		CCNA_R0092	2.58151	3.91609	4.97701e-05	0.00138043		CCNA_03966	1.23782	7.48581	0.000120842	0.00335168		CCNA_01766	1.54652	7.90104	2.2904e-05	0.000631668		hfiA	-2.25324	6.70588	1.96258e-05	0.000544342		CCNA_02760	-1.2435
staR	1.55958	7.46333	2.55475e-05	0.000703701		CCNA_00127	2.12044	6.19206	3.0126e-05	0.000829815		CCNA_02273	-1.59963	8.43597	0.000144012	0.00396679		CCNA_02701	-1.50337	7.52763	9.36831e-05	0.00258049		CCNA_00127	2.00672	6.19206	5.28945e-05	0.00145697		CCNA_02242	1.83742	9.89025	0.000126202	0.00347622		CCNA_01341	1.3292	6.92661	2.3086e-05	0.000631668		pbpC	1.61423	7.29328	2.04135e-05	0.000561749		CCNA_03930	-1.4396
CCNA_03447	3.68728	1.5684	2.58873e-05	0.000708177		CCNA_01399	-1.9483	7.35041	3.05005e-05	0.000834375		mfd	-1.26384	8.58886	0.000154944	0.00423867		qoxD	1.67586	5.87204	0.000100551	0.00275069		CCNA_02854	2.20185	4.80919	5.46709e-05	0.00149559		CCNA_02106	-1.1184	7.32977	0.000129321	0.00353772		CCNA_01412	-1.5165	7.97822	2.30905e-05	0.000631668		CCNA_03602	1.8352	5.74058	2.05347e-05	0.000561749		CCNA_R0119	1.13501
CCNA_03602	1.79923	5.74058	2.62121e-05	0.000712184		CCNA_R0153	5.97795	4.26632	3.12273e-05	0.000848448		CCNA_03509	-1.55482	6.23536	0.000156282	0.0042462		CCNA_01536	1.23255	6.88398	0.000112571	0.00305855		CCNA_02957	2.64043	4.45107	5.5242e-05	0.00150093		phd	1.6705	6.55594	0.000130502	0.00354574		qor	1.84813	5.70565	2.6807e-05	0.000727843		CCNA_02463	1.72246	6.77981	2.07608e-05	0.000564072		CCNA_03891	1.42725
CCNA_02434	-1.3431	6.81484	2.65942e-05	0.000717685		CCNA_00823	2.00127	8.40812	3.30096e-05	0.000890813		CCNA_03926	2.5454	3.16651	0.000157819	0.00425897		CCNA_R0131	3.72532	1.74309	0.000119161	0.00321573		hfiA	2.02112	6.70588	5.69233e-05	0.00152917		CCNA_00365	-1.74863	9.53067	0.000131621	0.00355198		CCNA_01169	6.59808	7.39909	2.69707e-05	0.000727843		CCNA_00526	-1.8485	6.57904	2.335e-05	0.000630134		CCNA_R0020	1.98251
CCNA_02106	-1.2421	7.32977	2.72149e-05	0.000726756		CCNA_00044	-1.66285	7.87695	3.50484e-05	0.000939485		CCNA_03126	1.59757	9.4246	0.000158998	0.00426201		CCNA_R0121	3.38565	3.41218	0.000121749	0.00326354		CCNA_01543	-1.63859	5.98667	5.70471e-05	0.00152917		CCNA_00589	1.32798	6.46275	0.000135978	0.00364493		CCNA_00222	1.55936	8.33953	2.76131e-05	0.00074018		CCNA_01816	-1.36506	7.60291	2.36623e-05	0.000634276		CCNA_01738	-0.952331
CCNA_01977	-1.43537	6.16433	2.74015e-05	0.000726756		clpS	1.67347	7.40329	3.91748e-05	0.0010431		CCNA_03481	-2.59949	2.97156	0.000173441	0.00461816		CCNA_01161	-1.83571	5.23353	0.000122643	0.00326557		CCNA_00166	1.67456	9.85392	5.81745e-05	0.00154899		CCNA_02855	2.17744	4.96645	0.000137416	0.00365893		CCNA_01529	1.64357	7.6134	2.83383e-05	0.000753378		CCNA_03810	-1.47006	6.91785	2.4212e-05	0.000644686		CCNA_03599	1.24717
CCNA_01767	2.23877	7.13356	2.74762e-05	0.000726756		CCNA_00618	4.61785	5.8006	3.99466e-05	0.0010566		CCNA_01170	3.74326	9.88578	0.000175186	0.00463371		CCNA_00706	2.0485	5.78151	0.000126023	0.00333336		sigU	1.56867	6.14397	5.91773e-05	0.00156526		CCNA_02615	2.08033	5.91333	0.000145156	0.00383943		CCNA_01738	-1.53884	8.2601	2.84827e-05	0.000753378		CCNA_02544	1.79329	5.8862	2.53096e-05	0.000667163		CCNA_02275	-2.12649
CCNA_01400	-2.743	7.70768	2.91374e-05	0.000765623		CCNA_02363	-1.73574	6.45295	4.40816e-05	0.00115248		CCNA_02945	2.359	4.6855	0.000177306	0.00464131		CCNA_01416	-1.39142	5.8452	0.000127751	0.00335683		phoU	-1.31478	7.99509	6.24488e-05	0.00164022		CCNA_00675	1.62503	5.10871	0.000153195	0.0040254		CCNA_00848	2.49155	5.81354	2.90369e-05	0.000753733		CCNA_00364	2.11523	10.2355	2.53903e-05	0.000667163		CCNA_00792	1.75982
CCNA_00618	4.79433	5.8006	3.14276e-05	0.000820403		CCNA_01643	1.65027	5.82889	4.41485e-05	0.00115248		CCNA_03935	3.09136	1.81887	0.000177797	0.00464131		CCNA_02755	1.52318	5.52858	0.000132487	0.00343647		CCNA_R0133	6.83069	3.207	6.28327e-05	0.00164022		CCNA_03778	1.67572	8.74875	0.000156881	0.00409531		CCNA_02933	-1.93129	9.38323	2.90371e-05	0.000753733		CCNA_02618	-1.92553	5.20471	2.56968e-05	0.000670805		hfiA	-1.16487
CCNA_00263	2.5253	4.58497	3.34484e-05	0.000865397		staR	1.46961	7.46333	4.6429e-05	0.00120414		xylB	-1.72844	9.40604	0.000179812	0.00466344		CCNA_01820	-1.33224	7.68801	0.000132503	0.00343647		CCNA_02200	3.54264	5.74439	6.60098e-05	0.00171197		CCNA_03092	1.34639	6.36698	0.000165305	0.00426399		CCNA_03809	-1.6646	5.87213	2.90623e-05	0.000753733		CCNA_01705	-2.33455	5.16695	2.81421e-05	0.000729868		CCNA_01573	1.40238
qoxD	1.85252	5.87204	3.35845e-05	0.000865397		CCNA_02831	1.47659	7.78245	4.81061e-05	0.00123959		CCNA_00263	2.10247	4.58497	0.000183215	0.00470967		CCNA_R0020	3.35103	3.34502	0.000136605	0.00351304		CCNA_01186	1.9575	9.90937	6.78301e-05	0.00174783		CCNA_02434	-1.17185	6.81484	0.000166097	0.00426399		CCNA_03995	-2.06405	6.70182	3.00322e-05	0.000773861		CCNA_R0116	-1.95638	7.20599	2.96879e-05	0.000764991		CCNA_01948	1.00908
CCNA_03091	2.0812	4.9488	3.60257e-05	0.000916964		CCNA_02672	1.58332	6.14137	4.85316e-05	0.00124253		CCNA_01729	-1.22196	6.60053	0.000183953	0.00470967		CCNA_02884	2.64277	2.24911	0.000137214	0.00351304		cydA	3.13613	8.75121	6.90735e-05	0.00176846		spdR	1.20078	6.70309	0.000166546	0.00426399		CCNA_01648	-1.56926	7.14571	3.12333e-05	0.000799654		relB-4	-2.06516	4.72337	3.3544e-05	0.000855806		CCNA_03601	1.04875
CCNA_00347	-1.93805	6.15736	3.60449e-05	0.000916964		CCNA_R0009	2.67546	4.23093	4.91354e-05	0.00124998		CCNA_03851	-1.56286	7.20279	0.000190426	0.00476888		CCNA_03287	2.56562	3.62636	0.000142543	0.00362621		CCNA_01386	1.51447	6.40676	7.01496e-05	0.00178457		CCNA_01737	-1.35303	7.58168	0.000176461	0.00448908		pulF	2.98359	5.7163	3.26031e-05	0.000829407		CCNA_03485	-1.42175	7.96479	3.36409e-05	0.000855806		CCNA_R0120	-2.08377
CCNA_02461	1.35854	7.05135	3.88523e-05	0.000982127		CCNA_02087	1.27101	7.7386	5.04888e-05	0.0012541		CCNA_R0103	-2.37557	3.25346	0.000191811	0.00476888		CCNA_01948	1.47108	7.4793	0.000154218	0.00389839		CCNA_00167	1.74904	9.87144	7.18229e-05	0.00179599		CCNA_R0133	5.6224	3.207	0.00018434	0.00465984		CCNA_03447	3.54664	1.5684	3.40533e-05	0.000854805		CCNA_00544	1.91726	9.02839	3.40133e-05	0.000859804		CCNA_03612	1.33749
CCNA_02308	4.19886	6.46331	3.93104e-05	0.000987457		CCNA_03565	2.25814	6.32529	5.05496e-05	0.0012541		clpS	1.43071	7.40329	0.000195119	0.00476888		CCNA_03955	2.47023	3.20347	0.000155586	0.00390823		CCNA_00885	1.51546	6.31554	7.19107e-05	0.00179599		terB	3.42437	2.77448	0.000192283	0.00483006		CCNA_01463	-1.86517	6.23817	3.42071e-05	0.000854805		CCNA_03439	2.89171	4.55192	3.55097e-05	0.000891987		CCNA_02309	1.61185
qor	1.77812	5.70565	4.13107e-05	0.00103122		CCNA_00733	1.48353	5.50809	5.05965e-05	0.0012541		CCNA_03239	1.50163	7.64518	0.000195495	0.00476888		CCNA_01186	1.80055	9.90937	0.000160222	0.00399954		CCNA_02534	1.80744	8.37399	7.19474e-05	0.00179599		CCNA_00319	-1.62406	5.69917	0.000193554	0.00483159		CCNA_R0153	5.92953	4.26632	3.42435e-05	0.000854805		CCNA_03519	-2.46632	6.2741	3.5872e-05	0.000895454		rpoH	0.982875
CCNA_00596	1.97334	5.20404	4.2674e-05	0.00105863		CCNA_03151	-1.92617	6.20699	5.12431e-05	0.0012541		CCNA_03267	1.46628	6.62688	0.000196425	0.00476888		CCNA_00166	1.51084	9.85392	0.000162735	0.00403703		CCNA_02226	2.0079	6.69833	7.56361e-05	0.00187634		CCNA_03612	2.14489	6.82432	0.000205681	0.00510241		CCNA_01413	-1.52735	6.6036	3.62057e-05	0.00089817		CCNA_00897	-3.62102	2.09423	3.66397e-05	0.000908937		CCNA_02339	1.06086
CCNA_02496	2.07697	6.94225	4.4826e-05	0.00110515		CCNA_01341	1.25282	6.92661	5.12553e-05	0.0012541		CCNA_01260	2.16958	5.08799	0.000196835	0.00476888		CCNA_00618	3.82627	5.8006	0.000166535	0.0041058		CCNA_00319	-1.76954	5.69917	7.66069e-05	0.00188869		CCNA_03537	1.17414	6.66502	0.000208101	0.00513058		CCNA_02106	-1.21515	7.32977	3.76242e-05	0.000927598		CCNA_03119	-2.75861	3.84863	3.77763e-05	0.000931349		CCNA_00166	1.00512
CCNA_01416	-1.54186	5.8452	4.54348e-05	0.00111329		CCNA_00665	1.70825	6.01874	5.13786e-05	0.0012541		CCNA_02238	2.05409	4.31249	0.00019752	0.00476888		CCNA_01968	1.59051	6.47659	0.00017921	0.00436474		CCNA_R0121	3.57407	3.41218	7.83431e-05	0.00191965		CCNA_03439	2.52305	4.55192	0.000213783	0.00520813		fzlA	-1.84618	7.56817	3.79769e-05	0.00093055		CCNA_01169	6.15676	7.39909	3.85016e-05	0.000943408		CCNA_03444	-1.59007
CCNA_00665	1.72515	6.01874	4.71452e-05	0.00114816		CCNA_03276	6.08076	6.67095	5.14953e-05	0.0012541		CCNA_R0092	-2.20762	3.91609	0.000197657	0.00476888		bacA	1.60314	6.29816	0.000179863	0.00436474		CCNA_R0022	-2.50283	3.34357	8.07909e-05	0.00196755		CCNA_01589	1.7388	5.36189	0.000213854	0.00520813		CCNA_02464	1.4563	7.79781	3.82663e-05	0.000931924		phd	-1.87108	6.55594	3.91047e-05	0.000952344		CCNA_03911	-1.33534
CCNA_03224	1.80724	5.82516	4.89374e-05	0.00118458		CCNA_00177	3.23294	3.20357	5.46514e-05	0.0013229		CCNA_03612	-2.17047	6.82432	0.000199353	0.00476888		CCNA_03892	-1.43197	8.28665	0.000180316	0.00436474		CCNA_03995	-1.86976	6.70182	8.32046e-05	0.00201406		CCNA_01377	2.20208	6.08586	0.000220412	0.00532772		CCNA_03019	9.29767	10.5585	4.147e-05	0.00100383		CCNA_00580	3.156	5.26528	3.95085e-05	0.000956345		CCNA_02464	0.902733
CCNA_02048	-2.01912	10.8849	5.10207e-05	0.00122757		CCNA_01543	-1.65008	5.98667	5.58208e-05	0.00134306		CCNA_03809	-1.38638	5.87213	0.000200094	0.00476888		CCNA_R0051	2.19235	3.47768	0.000182687	0.00439549		CCNA_03599	-2.13505	5.76641	8.46081e-05	0.00203049		CCNA_02217	1.28509	5.89333	0.000221432	0.00532772		CCNA_03149	-1.64593	8.98788	4.28977e-05	0.00103213		CCNA_03396	-1.30064	6.90104	4.07754e-05	0.000981067		fljN	1.18771
CCNA_R0153	5.54042	4.26632	5.15211e-05	0.00123219		CCNA_02048	-1.99633	10.8849	5.73327e-05	0.00136359		CCNA_01896	2.16355	4.15294	0.000200456	0.00476888		CCNA_03171	-1.16181	7.48703	0.000185211	0.00442954		CCNA_01599	2.37726	4.27234	8.53923e-05	0.00203049		CCNA_02598	2.74104	3.66044	0.00022555	0.00539429		CCNA_01767	2.13606	7.13356	4.38891e-05	0.00104966		CCNA_03019	9.17648	10.5585	4.3748e-05	0.00104629		CCNA_01221	-1.12197
CCNA_01173	-1.7526	8.06634	5.19844e-05	0.00123587		CCNA_03509	-1.71297	6.23536	5.73568e-05	0.00136359		CCNA_03467	1.27419	6.87417	0.000200594	0.00476888		CCNA_01599	2.16899	4.27234	0.000201587	0.00476137		CCNA_00767	2.06145	6.37208	8.54086e-05	0.00203049		hfsJ	1.41458	8.41205	0.000237549	0.00562304		CCNA_03619	-1.92648	10.8497	4.41972e-05	0.00105074		CCNA_02111	-2.17406	5.95243	4.61527e-05	0.00109723		CCNA_03995	1.05823
cydA	3.24932	8.75121	5.23464e-05	0.00123711		CCNA_00655	-1.67864	6.80011	5.83403e-05	0.00137877		CCNA_03149	-1.40947	8.98788	0.000207394	0.00490138		sigU	1.39058	6.14397	0.000203918	0.00476137		CCNA_00900	1.81539	5.54948	8.6501e-05	0.00204262		CCNA_03487	3.29522	5.49	0.00023793	0.00562304		CCNA_00988	3.14538	4.83521	4.50342e-05	0.00106291		CCNA_00223	1.81031	5.96558	4.85416e-05	0.00114719		CCNA_01190	0.956115
CCNA_00036	-1.64958	6.31063	5.32632e-05	0.00125137		CCNA_01745	1.69296	7.32455	5.90946e-05	0.00138838		CCNA_00820	2.34076	4.52216	0.00020991	0.00493164		CCNA_00761	1.64565	4.93439	0.000204674	0.00476137		CCNA_01738	1.38275	8.2601	8.69419e-05	0.00204262		CCNA_03766	-1.31069	6.79651	0.000240265	0.00564482		CCNA_03928	2.5172	4.6865	4.52415e-05	0.00106291		CCNA_03809	-1.57133	5.87213	5.42929e-05	0.00127556		CCNA_03379	1.07149
CCNA_01412	-1.40239	7.97822	5.4816e-05	0.00128032		CCNA_03467	1.39674	6.87417	6.60975e-05	0.00154382		CCNA_00326	-1.19076	7.06105	0.000215263	0.0049925		CCNA_03120	1.74781	7.46069	0.000205137	0.00476137		CCNA_03287	2.69658	3.62636	8.87339e-05	0.00207253		CCNA_01844	3.62304	4.73409	0.000256229	0.00598467		pbpC	1.49056	7.29328	4.70449e-05	0.0010931		CCNA_R0153	5.4465	4.26632	5.51823e-05	0.00128888		CCNA_02242	1.06639
CCNA_03926	2.8759	3.16651	5.57988e-05	0.0012957		CCNA_00589	1.41155	6.46275	6.70686e-05	0.0015574		CCNA_02461	1.19153	7.05135	0.000215755	0.0049925		fixT	4.65123	3.42478	0.000206174	0.00476137		CCNA_03917	1.85085	7.06115	9.32696e-05	0.0021554		CCNA_01599	2.09549	4.27234	0.000274221	0.00636766		CCNA_03481	-2.99396	2.97156	4.70739e-05	0.0010931		CCNA_03191	2.11311	7.67568	5.64184e-05	0.00131009		CCNA_R0117	-0.998438
CCNA_00044	-1.59212	7.87695	5.73791e-05	0.00132469		CCNA_02522	2.07953	4.8002	6.79225e-05	0.00156811		CCNA_02760	1.84076	5.75535	0.00021625	0.0049925		CCNA_01691	-1.33569	7.14963	0.000206239	0.00476137		CCNA_01601	1.64348	6.12189	9.40264e-05	0.0021554		rplW	-1.84646	10.9419	0.000284464	0.00656734		hfsJ	1.65381	8.41205	4.95216e-05	0.00114329		CCNA_00081	-1.88302	5.9249	5.90207e-05	0.00136259		CCNA_03928	-1.2469
qoxC	1.71407	6.87095	5.96798e-05	0.00136989		CCNA_00580	2.93266	5.26528	7.37771e-05	0.00169348		CCNA_00347	-1.63441	6.15736	0.000224211	0.00514654		CCNA_03092	1.31436	6.36698	0.000219258	0.00503285		CCNA_03537	1.24313	6.66502	9.43102e-05	0.0021554		CCNA_00761	1.58201	4.93439	0.000289256	0.00661486		CCNA_02061	1.68316	8.03972	5.0764e-05	0.00116524		CCNA_03060	2.0181	7.77495	6.16917e-05	0.00141607		CCNA_03820	0.902836
CCNA_02273	-1.73175	8.43597	6.17153e-05	0.00140852		CCNA_03992	-3.58453	2.96298	8.12976e-05	0.00185213		CCNA_R0044	-2.51955	4.1579	0.00022825	0.00520931		CCNA_02172	1.11118	7.32473	0.00023006	0.00525062		CCNA_R0009	2.48828	4.23093	9.44406e-05	0.0021554		CCNA_03481	-2.3448	2.97156	0.000289835	0.00661486		CCNA_02926	2.17897	3.85369	5.12149e-05	0.00116887		CCNA_R0020	-3.72796	3.34502	6.52612e-05	0.00148739		CCNA_00178	1.8372
CCNA_01169	5.62777	7.39909	6.48506e-05	0.00147167		CCNA_R0103	-2.60051	3.25346	8.19036e-05	0.00185213		CCNA_03092	1.30207	6.36698	0.000237771	0.00539578		CCNA_R0177	4.82179	0.661491	0.000237032	0.00537901		hfsJ	1.55065	8.41205	9.51367e-05	0.00215895		CCNA_03121	1.80362	4.56806	0.00029286	0.00664592		CCNA_00619	5.7485	6.01276	5.2186e-05	0.00118427		CCNA_00676	-2.15162	7.95458	6.55434e-05	0.00148739		CCNA_02263	-2.27865
stpA	1.27106	7.30625	6.72825e-05	0.00151823		CCNA_00848	2.22996	5.81354	8.20801e-05	0.00185213		CCNA_03400	1.90382	5.15694	0.000239351	0.00540096		CCNA_R0133	5.27894	3.207	0.000262864	0.00590263		CCNA_01691	-1.42742	7.14963	9.70655e-05	0.00219028		CCNA_02283	1.99288	7.06825	0.000302858	0.00683398		CCNA_00595	2.30513	5.53051	5.39918e-05	0.00121832		CCNA_03735	-1.59395	9.27414	6.59788e-05	0.00148881		CCNA_02229	-2.18023
CCNA_01187	1.99397	5.2819	7.28909e-05	0.00163554		CCNA_02614	1.72195	4.81339	9.08771e-05	0.00203912		CCNA_02496	1.75864	6.94225	0.000241491	0.00541519		CCNA_03545	1.81184	8.40814	0.000263062	0.00590263		CCNA_02779	1.33992	7.94316	0.000100761	0.00226091		CCNA_01820	-1.24336	7.68801	0.00030673	0.00688246		CCNA_03997	1.48592	6.81646	6.31719e-05	0.00141746		CCNA_00889	2.21627	8.26706	6.8672e-05	0.00154088		CCNA_00885	0.902979
CCNA_00620	4.38252	6.9294	7.41271e-05	0.00165399		CCNA_02599	1.52433	6.21123	9.77749e-05	0.00218164		mviN	-1.32344	6.74389	0.000242694	0.00541519		CCNA_00590	1.46914	5.86863	0.000266606	0.00593124		CCNA_01779	1.61384	6.24076	0.000103627	0.00231221		CCNA_R0020	2.98489	3.34502	0.00031617	0.00705465		CCNA_01657	1.65854	5.44035	6.71247e-05	0.00149774		CCNA_03181	2.4384	6.24638	8.23475e-05	0.00183741		CCNA_01238	1.6068
cydB	3.13531	7.42107	7.52372e-05	0.00166316		CCNA_03924	2.86708	6.38647	0.00010062	0.00223264		CCNA_01606	4.88563	4.77681	0.000250781	0.00555439		CCNA_01638	-1.219	6.84516	0.000267307	0.00593124		CCNA_03931	1.69323	8.59588	0.000104447	0.00231756		CCNA_R0143	3.67086	2.62868	0.000328411	0.00728708		CCNA_03506	1.47354	6.58406	6.78797e-05	0.00149908		CCNA_03619	-1.81444	10.8497	8.35811e-05	0.00185457		CCNA_02824	-2.57967
CCNA_00093	2.08355	4.60042	7.53712e-05	0.00166316		CCNA_03481	-2.74887	2.97156	0.000101947	0.00224959		CCNA_01084	1.31858	8.10421	0.000251714	0.00555439		CCNA_00620	3.6394	6.9294	0.000269825	0.00595403		CCNA_01852	-2.74936	4.4476	0.000105706	0.00233254		CCNA_R0051	2.04773	3.47768	0.000331198	0.00729848		CCNA_03810	-1.34689	6.91785	6.80787e-05	0.00149908		CCNA_03487	3.38688	5.49	9.23253e-05	0.00203728		CCNA_02610	1.28497
CCNA_03454	1.4047	8.11522	7.68459e-05	0.00168639		CCNA_00036	-1.53649	6.31063	0.000107446	0.00235792		CCNA_03428	-1.65546	8.00737	0.000254848	0.00559264		CCNA_R0143	3.78454	2.62868	0.000271896	0.00596678		CCNA_02172	1.16707	7.32473	0.000110753	0.00243047		CCNA_01755	1.13061	6.65576	0.00033258	0.00729848		CCNA_00888	2.03868	5.6875	6.83106e-05	0.00149908		CCNA_02957	-2.50507	4.45107	9.31021e-05	0.00204313		CCNA_01089	0.997137
relB-3	1.55592	6.11263	7.96157e-05	0.00173762		CCNA_01601	1.61776	6.12189	0.000113147	0.00246758		CCNA_00034	-1.61597	10.7667	0.000269248	0.00583732		CCNA_01977	-1.19027	6.16433	0.000275442	0.00601155		CCNA_02495	-3.94081	4.38302	0.000112617	0.00245404		CCNA_02728	1.67119	8.5215	0.000340412	0.00742953		CCNA_01779	1.67323	6.24076	6.92723e-05	0.00151188		CCNA_R0002	-7.16027	1.51822	9.49496e-05	0.00207229		CCNA_01503	-1.38641
CCNA_01220	-1.95983	8.88303	8.25164e-05	0.00179114		CCNA_02496	1.89312	6.94225	0.000114115	0.00246758		CCNA_01820	-1.25734	7.68801	0.000269439	0.00583732		CCNA_02855	2.00975	4.96645	0.000290507	0.00627883		zwf	1.76335	9.70961	0.000113056	0.00245404		CCNA_00677	-1.68359	10.9735	0.000353501	0.00767327		CCNA_01977	-1.32682	6.16433	7.08691e-05	0.00153832		CCNA_03271	1.34372	7.2014	9.69099e-05	0.00210358		CCNA_01088	0.858392
katG	1.73394	6.51082	8.35922e-05	0.00180469		CCNA_03487	3.29654	5.49	0.000114297	0.00246758		CCNA_01405	1.59131	7.50658	0.000270382	0.00583732		CCNA_R0058	-2.00697	4.27891	0.000290832	0.00627883		CCNA_03359	1.68782	9.82383	0.000124017	0.00267742		CCNA_01600	1.43396	6.12854	0.000363516	0.00784801		CCNA_02614	1.76371	4.81339	7.16297e-05	0.00154643		CCNA_00706	2.05621	5.78151	0.00010197	0.00220145		CCNA_03660	-1.27695
CCNA_00753	-1.65227	5.08238	8.60445e-05	0.00184216		CCNA_03712	-1.61502	5.78461	0.000120984	0.00259791		CCNA_00544	1.56583	9.02839	0.000276541	0.00590823		fzlA	-1.49976	7.56817	0.000307286	0.00659838		fixT	4.95937	3.42478	0.000128268	0.00275431		CCNA_02596	-1.65932	11.1252	0.000375281	0.00805845		CCNA_03509	-1.67917	6.23536	7.21719e-05	0.00154975		CCNA_01128	-1.70171	5.01657	0.000108774	0.002329		CCNA_02778	-2.5426
CCNA_00511	1.40146	6.2742	8.62505e-05	0.00184216		CCNA_03952	-1.39334	6.25857	0.000126213	0.0026957		CCNA_01535	-1.45043	8.50701	0.000276625	0.00590823		CCNA_03874	1.41584	5.61885	0.000320754	0.00685075		CCNA_00282	-2.24551	5.695	0.000131098	0.00280002		CCNA_R0058	-1.94917	4.27891	0.000379416	0.00807996		CCNA_00518	-2.12637	9.95798	7.30742e-05	0.00156074		CCNA_02342	-1.4832	8.04394	0.000109044	0.002329		CCNA_02794	-1.78325
CCNA_03481	-2.80319	2.97156	8.71586e-05	0.00185166		CCNA_00590	1.58651	5.86863	0.000127232	0.00270299		CCNA_02522	1.7985	4.8002	0.000288359	0.00612609		qoxB	1.62242	9.84321	0.000324125	0.00688594		CCNA_03267	1.51901	6.62688	0.000134525	0.00285794		CCNA_03928	2.00243	4.6865	0.000380457	0.00807996		ybgT	2.34804	5.96951	7.7406e-05	0.00164447		CCNA_01573	-2.36622	3.93619	0.000112867	0.00239171		CCNA_00544	0.960933
mviN	-1.44684	6.74389	8.94406e-05	0.00188481		stpB	1.31784	7.04276	0.000131492	0.00276746		rplW	-1.84111	10.9419	0.000292973	0.00619118		CCNA_00900	1.58979	5.54948	0.000331955	0.0070006		CCNA_03540	-1.66443	5.82366	0.000138753	0.00292979		CCNA_00167	1.47445	9.87144	0.000382351	0.00807996		CCNA_01606	5.92747	4.77681	8.10198e-05	0.00170684		CCNA_02443	1.54414	6.16603	0.000113178	0.00239171		CCNA_01094	0.993944
fljN	2.16075	10.5405	8.96632e-05	0.00188481		CCNA_00617	2.96345	5.89576	0.000131652	0.00276746		CCNA_00753	-1.45118	5.08238	0.000300806	0.00630259		CCNA_03753	-1.22645	6.43919	0.000333656	0.0070006		relB-3	1.46395	6.11263	0.000139374	0.00292979		socB	1.16293	7.3459	0.000384421	0.00808093		CCNA_02035	2.69081	5.9566	8.11965e-05	0.00170684		CCNA_01188	1.65038	6.7817	0.000117716	0.00245767		cheW	-1.65029
CCNA_01745	1.62949	7.32455	9.1942e-05	0.0019226		CCNA_03915	3.63826	0.638869	0.000132776	0.00277647		cheY	3.0263	3.78015	0.000301401	0.00630259		CCNA_03612	2.03349	6.82432	0.000334781	0.0070006		parE-3	1.50401	5.25812	0.000142243	0.00297445		CCNA_00885	1.29569	6.31554	0.000390514	0.00816604		CCNA_00596	1.85044	5.20404	8.32252e-05	0.00174032		terB	-3.72156	2.77448	0.000118075	0.00245767		CCNA_R0024	-1.61974
CCNA_R0103	-2.54402	3.25346	0.000102108	0.00212407		mviN	-1.39246	6.74389	0.000135138	0.00281116		CCNA_03601	1.47591	8.10529	0.000304108	0.00632608		CCNA_00526	1.42132	6.57904	0.000343841	0.0071526		CCNA_03121	1.93721	4.56806	0.000143962	0.00299471		CCNA_03252	1.82633	4.65543	0.00040754	0.00847767		CCNA_03752	1.5344	9.01178	8.52874e-05	0.00177173		parE-3	-1.54032	5.25812	0.000118145	0.00245767		CCNA_00529	1.29616
CCNA_01657	1.5903	5.44035	0.000103719	0.0021464		CCNA_R0051	2.28224	3.47768	0.000136763	0.00282539		CCNA_03064	-1.31987	5.7283	0.00031089	0.00643366		CCNA_00081	1.5751	5.9249	0.000347579	0.00719291		CCNA_00794	-2.76448	5.3461	0.000148072	0.00305626		CCNA_03931	1.46239	8.59588	0.000420876	0.00867662		CCNA_02226	1.99024	6.69833	8.56145e-05	0.00177173		CCNA_01399	-1.71142	7.35041	0.000124401	0.00257438		CCNA_02889	0.921227
CCNA_00222	1.37693	8.33953	0.000104534	0.00215211		CCNA_00359	2.19732	5.09851	0.000137237	0.00282539		CCNA_03282	1.5952	5.72085	0.000315862	0.00650285		CCNA_R0019	3.36978	4.92404	0.000352804	0.0072634		CCNA_02089	-2.5518	3.86228	0.000148451	0.00305626		CCNA_03951	-1.99373	4.8335	0.000421448	0.00867662		CCNA_00989	2.48866	6.31371	9.52554e-05	0.00196108		CCNA_03224	1.65481	5.82516	0.000125571	0.00258522		CCNA_02761	-0.863645
CCNA_01535	-1.60671	8.50701	0.000105883	0.0021629		CCNA_00263	2.14961	4.58497	0.000145194	0.00297388		CCNA_01657	1.40885	5.44035	0.000331777	0.00679546		CCNA_01128	1.49601	5.01657	0.000357703	0.00732648		CCNA_01755	1.19701	6.65576	0.000149436	0.00306056		CCNA_03400	1.77085	5.15694	0.000429049	0.00875243		CCNA_03851	-1.67425	7.20279	9.66906e-05	0.00198042		CCNA_01948	1.4834	7.4793	0.000134181	0.00274831		CCNA_01869	1.2308
CCNA_01413	-1.38385	6.6036	0.000106141	0.0021629		CCNA_00214	-1.72268	5.94089	0.000148054	0.00301697		CCNA_02805	1.43258	7.8897	0.000335379	0.0068342		CCNA_00636	1.25233	8.87522	0.000373708	0.00758805		CCNA_01734	-1.58367	5.15189	0.000150519	0.00306056		relE-4	2.93815	3.10558	0.000430457	0.00875243		xylA	-1.81807	9.44645	9.78293e-05	0.00199352		CCNA_00582	-1.57552	5.85778	0.000137084	0.00279344		CCNA_00546	1.01242
CCNA_00490	1.9381	6.24021	0.000106711	0.00216347		CCNA_03239	1.54338	7.64518	0.000149982	0.00304075		CCNA_00995	1.89904	6.28147	0.000341756	0.00691757		CCNA_03149	-1.33326	8.98788	0.000374273	0.00758805		CCNA_R0019	3.77505	4.92404	0.000151301	0.00306056		CCNA_00929	3.77863	1.9087	0.000431704	0.00875243		acrB5	2.48845	5.60444	0.000102449	0.00207707		CCNA_03752	1.46068	9.01178	0.000138939	0.00281686		CCNA_00643	-2.40911
CCNA_03428	-1.79823	8.00737	0.00010782	0.00217007		CCNA_01220	-1.83971	8.88303	0.000156539	0.00314709		CCNA_00127	1.67195	6.19206	0.000342934	0.00691757		CCNA_02926	1.78581	3.85369	0.00037664	0.00759747		CCNA_00476	-4.47689	3.02339	0.000151725	0.00306056		CCNA_00482	1.90763	5.81077	0.000434	0.00875452		CCNA_01173	-1.63987	8.06634	0.00010862	0.00219105		CCNA_00243	1.60982	6.54083	0.00014122	0.00284866		CCNA_00602	-1.14615
CCNA_02805	1.61721	7.8897	0.000108272	0.00217007		CCNA_00460	-2.52102	3.75764	0.000156803	0.00314709		CCNA_01463	-1.48404	6.23817	0.000352921	0.00708326		CCNA_00542	1.53464	5.89707	0.000379149	0.00760966		CCNA_02884	2.5807	2.24911	0.000156455	0.00314012		CCNA_R0195	1.87525	5.48814	0.000453741	0.00910675		dksA	1.87845	9.59514	0.000110959	0.00221144		CCNA_03778	-1.68894	8.74875	0.000144912	0.00290843		CCNA_03062	-0.885447
CCNA_00326	-1.25286	7.06105	0.000108667	0.00217007		CCNA_00963	-1.69574	5.34364	0.000159197	0.00317916		CCNA_03907	-1.39454	6.82154	0.000359647	0.00718214		pssZ	1.31394	8.37303	0.000390385	0.00778174		CCNA_00761	1.68056	4.93439	0.000160374	0.00318298		rplB	-1.79933	12.0263	0.000476286	0.00950393		CCNA_00248	1.29891	6.81512	0.00011127	0.00221144		CCNA_00151	-1.50305	6.94281	0.000150196	0.00299942		parE-1	1.09353
CCNA_02463	1.46995	6.77981	0.00011301	0.00224558		CCNA_03599	-2.0123	5.76641	0.000160971	0.0031986		CCNA_03469	-1.44663	8.96714	0.000376191	0.00746913		zwf	1.55175	9.70961	0.00039162	0.00778174		CCNA_00688	-2.02255	5.00572	0.000160794	0.00318298		CCNA_01793	2.49006	4.94007	0.00047829	0.00950393		CCNA_02434	-1.2088	6.81484	0.000111292	0.00221144		CCNA_00988	2.68993	4.83521	0.000163722	0.00325326		CCNA_03447	1.48618
CCNA_03239	1.58481	7.64518	0.000118527	0.00234355		CCNA_00620	3.8911	6.9294	0.000162792	0.00321877		CCNA_03840	2.20454	6.92935	0.000377758	0.00746913		CCNA_00930	3.05469	4.38448	0.000407607	0.00805932		hfsC	-1.72224	5.40459	0.000160982	0.00318298		CCNA_01260	1.94648	5.08799	0.000485456	0.00959858		xylB	-1.789	9.40604	0.000125834	0.00248803		CCNA_01155	-1.7362	10.434	0.000174515	0.00345056		imuA	1.23489
CCNA_03892	-1.49189	8.28665	0.000120357	0.00236801		CCNA_00596	1.72516	5.20404	0.000169914	0.00334304		stpB	1.20963	7.04276	0.000382794	0.00753142		CCNA_03995	-1.59537	6.70182	0.000413202	0.00812969		CCNA_R0020	3.22974	3.34502	0.000168061	0.00329626		CCNA_01416	-1.2348	5.8452	0.00050921	0.0100041		CCNA_03494	1.72278	6.31974	0.000127489	0.00250833		CCNA_03062	-1.4673	7.19127	0.000177832	0.00349882		CCNA_01574	-1.04005
CCNA_02061	1.54565	8.03972	0.000121778	0.00238423		CCNA_03199	-1.40705	5.87951	0.000175874	0.00344335		qoxB	1.58237	9.84321	0.00039866	0.00780514		CCNA_00319	-1.48799	5.69917	0.000422996	0.00828159		CCNA_01514	-4.3211	4.43832	0.000168362	0.00329626		CCNA_03635	-1.90744	4.47295	0.000510976	0.0100041		CCNA_00034	-1.72456	10.7667	0.000138228	0.00269504		CCNA_R0199	-3.53	4.616	0.000192909	0.00377686		CCNA_00756	1.30642
CCNA_02942	-1.57576	5.97473	0.000129279	0.00251873		CCNA_02439	-2.04185	5.48309	0.000181713	0.0035403		CCNA_02762	2.48722	5.3162	0.000414434	0.00807439		CCNA_00897	2.58625	2.09423	0.000434967	0.00847442		CCNA_03915	3.49555	0.638869	0.000175611	0.00340427		CCNA_00619	4.05785	6.01276	0.000517665	0.010065		CCNA_02715	1.53373	5.59334	0.000138329	0.00269504		CCNA_02002	-1.86958	5.36557	0.000194209	0.00378377		dprA	-1.41849
stpB	1.31465	7.04276	0.00013723	0.00266067		CCNA_00171	3.27852	3.12238	0.000185615	0.00359876		qoxA	1.70535	9.45631	0.000416863	0.00808229		recJ	-1.10567	7.26727	0.000443722	0.00860304		CCNA_R0077	2.2511	10.6913	0.000175994	0.00340427		CCNA_01625	1.71382	6.88752	0.000519126	0.010065		CCNA_01962	-1.75523	5.22368	0.000139194	0.00269875		CCNA_R0171	-1.49666	6.12961	0.000202844	0.0039328		CCNA_03209	1.58311
CCNA_02050	1.40298	8.34499	0.000138706	0.0026763		pbpC	1.31261	7.29328	0.000194838	0.00375935		CCNA_00518	-1.77367	9.95798	0.000425058	0.00818387		CCNA_03479	1.85463	4.76468	0.000465316	0.00897813		CCNA_R0131	3.45109	1.74309	0.000176435	0.00340427		CCNA_01846	1.16523	7.18076	0.000530805	0.0102417		CCNA_01416	-1.38524	5.8452	0.000141626	0.00273263		CCNA_R0133	-5.63869	3.207	0.000206511	0.00398456		CCNA_02930	0.917193
CCNA_02065	1.2402	8.45274	0.000143813	0.00276149		CCNA_02308	3.36257	6.46331	0.000196113	0.00376574		ftsQ	-1.26036	7.77863	0.000427575	0.00818387		CCNA_02048	1.61515	10.8849	0.000477222	0.00909796		CCNA_02462	1.35537	6.43973	0.000179935	0.0034551		CCNA_01865	1.76612	3.72459	0.000535024	0.0102735		CCNA_00750	-1.68785	6.60733	0.000143572	0.00274958		CCNA_01813	-1.3302	6.95544	0.000211753	0.00406607		CCNA_03049	-1.32318
CCNA_03181	2.29286	6.24638	0.000145827	0.00278314		CCNA_03054	2.01939	3.8882	0.000201379	0.00383936		CCNA_02889	-1.44014	7.41251	0.00042825	0.00818387		parD-2	1.62257	7.28002	0.000477807	0.00909796		CCNA_R0078	2.11098	3.50001	0.000182699	0.00349139		CCNA_03955	2.12824	3.20347	0.000543159	0.0103798		CCNA_00171	3.44037	3.12238	0.00014409	0.00274958		CCNA_03426	-1.56617	5.69874	0.000216347	0.00413439		CCNA_R0178	1.04829
pbpC	1.34599	7.29328	0.000146334	0.00278314		CCNA_03603	1.24288	7.27362	0.000202655	0.00383936		CCNA_01303	-1.24347	7.39771	0.000436268	0.00829695		CCNA_00823	1.53354	8.40812	0.000480131	0.00909796		CCNA_00897	2.81278	2.09423	0.000212185	0.00403555		CCNA_03982	1.5133	4.66035	0.000553752	0.0105318		CCNA_03239	1.55034	7.64518	0.00014457	0.00274958		CCNA_01657	1.46615	5.44035	0.000220144	0.00418692		CCNA_01501	-1.97874
CCNA_00733	1.346	5.50809	0.000152693	0.00289031		CCNA_03982	1.69897	4.66035	0.000202831	0.00383936		recA	-1.38563	9.62784	0.000441102	0.00829695		CCNA_03506	1.24063	6.58406	0.000480638	0.00909796		CCNA_02759	1.32689	7.25437	0.000216807	0.00410392		CCNA_00036	-1.29767	6.31063	0.000570538	0.0107997		CCNA_00733	1.35017	5.50809	0.000146099	0.00276181		CCNA_03479	-2.00854	4.76468	0.000230013	0.0043539		CCNA_01027	-2.45103
CCNA_01222	-1.95515	6.95714	0.000155388	0.00291654		qor	1.51835	5.70565	0.000204333	0.00384956		cydA	2.50806	8.75121	0.000441203	0.00829695		CCNA_00705	1.64302	8.82641	0.00048913	0.00921503		CCNA_00464	-2.53798	4.90203	0.000220886	0.0041614		CCNA_03761	-1.15523	6.72836	0.00057503	0.0108333		CCNA_01785	1.61946	7.24586	0.000146933	0.00276181		bacA	1.54122	6.29816	0.000231558	0.00436247		CCNA_02213	0.882573
CCNA_00359	2.17544	5.09851	0.000155539	0.00291654		CCNA_00464	-2.57313	4.90203	0.000206831	0.00385966		CCNA_00093	1.73432	4.60042	0.000442476	0.00829695		CCNA_01899	-1.26235	5.32342	0.000495487	0.00929097		CCNA_00636	1.30657	8.87522	0.000225324	0.00420837		sigU	1.26385	6.14397	0.000581912	0.0109115		mfd	-1.26881	8.58886	0.000147288	0.00276181		CCNA_00989	2.24258	6.31371	0.00023845	0.00447121		CCNA_00655	-0.868282
CCNA_00655	-1.51749	6.80011	0.000161177	0.00300813		CCNA_00282	-2.14251	5.695	0.000207401	0.00385966		CCNA_02715	1.35784	5.59334	0.000465694	0.00865852		CCNA_03227	1.24005	8.59669	0.00050912	0.00945785		CCNA_03635	-2.08239	4.47295	0.000225757	0.00420837		CCNA_00526	1.34325	6.57904	0.000605204	0.0112952		CCNA_01741	-1.97039	10.3514	0.000149543	0.002791		CCNA_02341	-1.49404	7.29596	0.000254342	0.00474692		CCNA_03802	0.801634
CCNA_03509	-1.54658	6.23536	0.000164425	0.00304448		CCNA_01785	1.55552	7.24586	0.000207769	0.00385966		CCNA_00900	1.53515	5.54948	0.000466095	0.00865852		CCNA_00127	1.59979	6.19206	0.000509123	0.00945785		CCNA_00618	3.64979	5.8006	0.00022654	0.00420837		CCNA_00426	1.39405	6.54778	0.000638405	0.0118216		CCNA_03767	-2.05473	8.83894	0.000151456	0.00281356		CCNA_03447	2.70332	1.5684	0.000258231	0.0047971		CCNA_03468	-1.68237
ftsQ	-1.36931	7.77863	0.000164649	0.00304448		CCNA_02498	1.34761	5.61649	0.000214692	0.00396981		CCNA_00490	1.66763	6.24021	0.000469555	0.00868242		CCNA_R0016	2.36182	1.74925	0.000513878	0.00950199		CCNA_00542	1.61582	5.89707	0.000238956	0.00441847		CCNA_03767	-1.75991	8.83894	0.000639327	0.0118216		CCNA_00728	1.7473	6.3306	0.000154126	0.00284991		CCNA_01598	1.39479	5.98623	0.000265122	0.0049023		CCNA_01895	-1.85766
hsp33	-1.46123	7.95877	0.000168143	0.00309477		CCNA_00744	1.49873	5.44986	0.000216483	0.00398448		CCNA_01122	1.21152	8.20106	0.00047872	0.00880172		CCNA_00365	-1.50044	9.53067	0.000555244	0.0101762		CCNA_02805	1.48122	7.8897	0.000242448	0.00446238		CCNA_03509	-1.33726	6.23536	0.000643005	0.0118349		dnaE	-1.25235	8.76701	0.000159762	0.0029405		CCNA_02338	1.12405	7.29286	0.000277044	0.00509915		CCNA_03611	0.988168
fzlA	-1.59128	7.56817	0.00018507	0.00339069		CCNA_02065	1.19903	8.45274	0.000224134	0.00409281		cydB	2.49064	7.42107	0.000480415	0.00880172		CCNA_02970	2.13659	2.67925	0.000555435	0.0101762		CCNA_01820	-1.26356	7.68801	0.000250646	0.00459211		CCNA_02774	1.29651	7.62709	0.000658827	0.0120704		CCNA_02273	-1.57743	8.43597	0.000162955	0.00298552		CCNA_00967	-1.84185	6.93127	0.000289661	0.00530691		CCNA_02653	-2.399
CCNA_03065	2.6833	3.22549	0.000186808	0.0034069		CCNA_01648	-1.30914	7.14571	0.000224418	0.00409281		CCNA_02378	1.26848	6.46494	0.000488985	0.00891783		CCNA_03206	-1.2301	5.98419	0.000560005	0.0102131		CCNA_02701	-1.36698	7.52763	0.000253049	0.00461496		smpB	-1.1531	6.70482	0.00068055	0.0122983		CCNA_00347	-1.67047	6.15736	0.000177739	0.00322352		CCNA_01076	-1.46423	6.41062	0.000304396	0.00555141		cheBII	-1.63636
CCNA_00460	-2.47171	3.75764	0.000188704	0.00342584		CCNA_02910	-2.2094	12.7202	0.000228171	0.0041354		CCNA_00582	1.40002	5.85778	0.000496297	0.00901004		CCNA_02226	1.63761	6.69833	0.000571426	0.010374		CCNA_01382	-1.56394	6.17621	0.000263706	0.00478746		CCNA_R0178	1.78833	5.35934	0.000681679	0.0122983		CCNA_02238	2.07565	4.31249	0.000177791	0.00322352		purH	-1.12136	6.60795	0.000310643	0.00563958		CCNA_00334	-1.75393
thiC	-1.19529	7.84504	0.000190323	0.00343959		CCNA_00124	1.37325	8.23427	0.000228824	0.0041354		CCNA_00511	1.20704	6.2742	0.000506212	0.00914847		CCNA_03926	2.20348	3.16651	0.000574308	0.010376		CCNA_01335	2.37091	3.48917	0.000269704	0.0048742		CCNA_01845	1.29325	6.13579	0.000685398	0.0122983		CCNA_02461	1.20825	7.05135	0.000178367	0.00322352		CCNA_R0120	-3.71734	1.57828	0.000320233	0.00578738		CCNA_03365	-1.78322
mfd	-1.24011	8.58886	0.000197651	0.00355593		CCNA_02226	1.79851	6.69833	0.00023147	0.00416438		CCNA_00678	-1.68257	10.7857	0.000532994	0.00958909		CCNA_01335	2.17426	3.48917	0.000576734	0.010376		CCNA_00169	-2.51268	12.9464	0.000272586	0.00490409		CCNA_00514	1.19092	5.77481	0.000686339	0.0122983		CCNA_00176	2.80173	5.61775	0.000181659	0.00325442		CCNA_R0121	-2.99368	3.41218	0.000324791	0.00584331		CCNA_01122	-0.810177
CCNA_02599	1.41909	6.21123	0.000207808	0.0037219		CCNA_00593	1.48399	7.07549	0.000232863	0.00417065		CCNA_02832	1.147	7.70043	0.000547979	0.00981447		CCNA_01574	1.72226	4.91163	0.00059587	0.0106722		CCNA_01536	1.15002	6.88398	0.000286251	0.00512685		CCNA_03446	2.42961	4.86549	0.00068879	0.0122983		CCNA_00590	1.52717	5.86863	0.000181706	0.00325442		CCNA_03252	-1.86797	4.65543	0.00034055	0.00609935		CCNA_02347	0.780968
CCNA_03019	6.7564	10.5585	0.000208763	0.00372232		CCNA_01221	-1.82932	8.42981	0.000235673	0.00419618		CCNA_03091	1.57512	4.9488	0.000551732	0.00983758		CCNA_03481	-2.15403	2.97156	0.000612242	0.0109165		CCNA_02671	1.85448	5.03389	0.00028834	0.00514121		CCNA_00593	1.33121	7.07549	0.00068974	0.0122983		CCNA_01426	2.56311	4.98801	0.000183326	0.00326876		CCNA_01589	-1.64656	5.36189	0.000377187	0.00672537		CCNA_00622	-1.53273
CCNA_03752	1.40379	9.01178	0.000210629	0.00373568		CCNA_00659	-1.29074	8.50099	0.00023639	0.00419618		CCNA_01437	1.40757	5.84052	0.000556739	0.00988274		CCNA_02598	2.40126	3.66044	0.000644231	0.0114358		CCNA_00728	1.63496	6.3306	0.000293823	0.00521568		CCNA_01186	1.5375	9.90937	0.000697677	0.0123845		CCNA_00678	-1.86873	10.7857	0.000192687	0.00342041		CCNA_02597	-2.68325	3.95075	0.000395626	0.00702281		CCNA_02933	-0.88083
CCNA_00869	-1.14208	8.32204	0.000211383	0.00373568		CCNA_03926	2.40666	3.16651	0.000240952	0.00425825		CCNA_03887	1.32462	5.59077	0.000559801	0.00989313		CCNA_00482	1.82451	5.81077	0.000648668	0.0114636		CCNA_00404	-2.47154	2.07463	0.000304282	0.00537745		pssZ	1.24613	8.37303	0.000703035	0.0123996		dnaA	-1.83454	10.0367	0.000199799	0.00353096		CCNA_00177	2.5191	3.20357	0.000408511	0.00721945		CCNA_01189	1.07877
CCNA_03062	-1.43882	7.19127	0.000218137	0.00383806		cydA	2.6959	8.75121	0.000244185	0.00429636		CCNA_00222	1.19481	8.33953	0.000569524	0.0100206		CCNA_02173	1.3089	5.99183	0.000680817	0.0119788		CCNA_00744	1.44278	5.44986	0.000309235	0.00544089		CCNA_00127	1.53625	6.19206	0.000704735	0.0123996		CCNA_03766	-1.33397	6.79651	0.000201927	0.00355285		CCNA_02205	-1.53263	6.34495	0.000428454	0.00753852		CCNA_01904	-1.5232
CCNA_03924	2.60473	6.38647	0.000229878	0.0040169		CCNA_02926	1.84239	3.85369	0.00025734	0.00450796		CCNA_00596	1.51272	5.20404	0.000575664	0.0100603		CCNA_02615	1.75777	5.91333	0.000689448	0.0120262		CCNA_01846	1.21334	7.18076	0.000315694	0.00553018		CCNA_01638	-1.12741	6.84516	0.000727993	0.0127527		CCNA_01845	1.45388	6.13579	0.00020367	0.00355757		CCNA_03455	1.20024	7.73754	0.000442179	0.00773226		CCNA_03212	1.22747
dnaE	-1.21762	8.76701	0.000230313	0.0040169		CCNA_02942	-1.45958	5.97473	0.000265842	0.00463656		CCNA_02614	1.42053	4.81339	0.000576817	0.0100603		CCNA_03119	1.97188	3.84863	0.000689533	0.0120262		CCNA_03924	2.49379	6.38647	0.000326589	0.00568838		CCNA_01161	-1.51896	5.23353	0.000735354	0.0128253		CCNA_00593	1.50583	7.07549	0.000203977	0.00355757		CCNA_02723	-2.06784	4.30235	0.000443337	0.00773226		CCNA_01169	1.82797
CCNA_02614	1.56709	4.81339	0.000235569	0.0040907		CCNA_02243	1.22311	8.16967	0.000269634	0.00468226		qor	1.36494	5.70565	0.000581946	0.0101056		CCNA_03252	1.71726	4.65543	0.000719897	0.0125012		CCNA_01885	-3.88289	3.56582	0.000327573	0.00568838		CCNA_01768	1.20186	6.46716	0.000751836	0.0130558		CCNA_03428	-1.68874	8.00737	0.000207428	0.0035873		CCNA_03259	-1.21312	6.78767	0.000462963	0.00803945		CCNA_02846	0.848275
CCNA_03952	-1.31556	6.25857	0.000245677	0.00424776		CCNA_01657	1.43412	5.44035	0.000273565	0.00472995		CCNA_01916	-1.33759	6.48527	0.000592437	0.0102433		CCNA_03931	1.37942	8.59588	0.000733802	0.0126875		CCNA_00586	-1.73296	4.58604	0.000350735	0.006043		CCNA_03932	1.4273	8.2138	0.000760612	0.013151		CCNA_03901	1.41185	6.28782	0.000207478	0.0035873		CCNA_02854	-1.77112	4.80919	0.000465241	0.00804403		CCNA_01093	1.55607
CCNA_R0050	2.80693	1.69921	0.000256059	0.00440644		CCNA_02881	1.75523	6.9251	0.000278004	0.00478599		CCNA_R0180	-3.52228	0.516808	0.000601089	0.0103123		CCNA_00263	1.81295	4.58497	0.000744485	0.0128097		CCNA_03612	2.01963	6.82432	0.00035102	0.006043		CCNA_03372	1.66156	4.8078	0.000773978	0.0133244		CCNA_01446	-1.25958	7.27153	0.000210983	0.00363218		zwf	-1.51719	9.70961	0.000476674	0.00819774		CCNA_03927	-1.49581
CCNA_00214	-1.63538	5.94089	0.000257061	0.00440644		CCNA_00687	2.03788	3.73545	0.000282691	0.00484579		CCNA_03767	-1.77426	8.83894	0.000601595	0.0103123		CCNA_R0090	-1.49094	8.27226	0.000747287	0.0128097		CCNA_00575	-2.65393	5.56346	0.000363281	0.00620072		CCNA_R0092	1.8967	3.91609	0.000791402	0.0135094		CCNA_00530	-2.06786	11.1306	0.000214759	0.00367461		cspB	-1.83156	4.36753	0.000478236	0.00819774		CCNA_00820	-1.08687
CCNA_02522	1.81585	4.8002	0.000264529	0.00451507		dgrB	1.51565	5.12718	0.000287972	0.00491521		CCNA_03230	1.18593	6.8473	0.00060718	0.0103636		CCNA_R0049	1.79344	9.41118	0.000752455	0.0128432		CCNA_03545	1.75138	8.40814	0.000363287	0.00620072		CCNA_00793	2.23739	5.45794	0.00079709	0.0135094		CCNA_00665	1.48203	6.01874	0.000215288	0.00367461		CCNA_R0177	-4.31998	0.661491	0.000483452	0.00825174		CCNA_03571	-2.04382
CCNA_03597	-1.53325	6.32942	0.000266662	0.00453212		CCNA_R0130	3.10004	2.20965	0.000310119	0.00523929		CCNA_00821	1.62614	4.34464	0.000616149	0.0104719		CCNA_03863	1.4076	7.84532	0.00076326	0.0129722		CCNA_02829	-2.12424	4.65087	0.000366615	0.0062309		CCNA_03743	1.61983	5.76415	0.0007973	0.0135094		CCNA_01729	-1.20624	6.60053	0.000218165	0.00368849		CCNA_02617	1.4747	6.87732	0.000488422	0.00830109		CCNA_03443	-1.0335
CCNA_00794	2.54034	5.3461	0.000268272	0.00454017		CCNA_01738	-1.24772	8.2601	0.000310358	0.00523929		CCNA_01440	-1.69748	11.9241	0.000625029	0.0105579		CCNA_00753	-1.31134	5.08238	0.000774078	0.0131003		CCNA_02970	2.23048	2.67925	0.000370891	0.00627686		xylA	-1.4536	9.44645	0.000801105	0.0135094		CCNA_03711	1.67326	9.97911	0.000218618	0.00368849		CCNA_02884	-2.25453	2.24911	0.000538529	0.00911392		CCNA_03929	-1.44368
CCNA_00127	1.71351	6.19206	0.000269629	0.00454388		CCNA_R0176	3.86433	2.40118	0.000310894	0.00523929		CCNA_R0031	-1.33936	6.51135	0.000626496	0.0105579		CCNA_01463	-1.35977	6.23817	0.000785957	0.0132452		CCNA_R0100	2.67903	1.91696	0.000386075	0.00650626		CCNA_03811	1.44103	4.51801	0.000801633	0.0135094		CCNA_R0021	-2.34404	4.03601	0.000218871	0.00368849		CCNA_02337	1.36446	9.76652	0.000560929	0.00945296		cspD	0.917644
CCNA_01846	1.23008	7.18076	0.000273277	0.00458154		CCNA_01169	4.30064	7.39909	0.000319566	0.00534951		CCNA_03635	-1.86876	4.47295	0.000630582	0.0105821		CCNA_01519	3.02655	6.53071	0.000800868	0.0134398		qoxC	1.41193	6.87095	0.000393555	0.00660445		CCNA_R0164	1.74632	4.77072	0.000805129	0.0135113		CCNA_02942	-1.48709	5.97473	0.000222794	0.00372577		CCNA_R0131	-3.01201	1.74309	0.000572716	0.00957472		cspB	0.961373
CCNA_02217	1.26693	5.89333	0.000274158	0.00458154		relB-3	1.35476	6.11263	0.000320113	0.00534951		CCNA_01416	-1.21528	5.8452	0.000647375	0.0108185		CCNA_03924	2.23143	6.38647	0.000820776	0.0137162		CCNA_00889	-1.84184	8.26706	0.00040309	0.00673616		CCNA_02275	2.86925	2.67384	0.000811574	0.0135625		CCNA_00589	1.276	6.46275	0.000222949	0.00372577		CCNA_00566	-1.84552	5.97808	0.000572949	0.00957472		CCNA_02376	-2.34929
CCNA_03054	1.95271	3.8882	0.000284404	0.00473295		CCNA_00542	1.56123	5.89707	0.000324941	0.00539851		xylD	-1.28818	9.50368	0.000661958	0.0110161		CCNA_01219	-1.33273	5.35367	0.000839264	0.0139668		CCNA_03120	1.62422	7.46069	0.000418657	0.00695675		xylB	-1.46079	9.40604	0.000822728	0.0136916		CCNA_03808	-1.44152	5.68883	0.00022491	0.00374287		ribH	-2.1047	3.59673	0.000604534	0.0100604		CCNA_03987	0.875234
CCNA_01426	2.42748	4.98801	0.000291192	0.00482582		CCNA_00417	1.50965	7.00549	0.000325749	0.00539851		CCNA_02944	1.3765	8.18038	0.000670403	0.0111103		CCNA_01970	-1.18119	6.40946	0.00084334	0.0139763		recJ	-1.10967	7.26727	0.000419774	0.00695675		CCNA_03568	1.92101	5.58066	0.000827051	0.0137064		CCNA_03054	1.99804	3.8882	0.000227238	0.00376593		CCNA_01015	-1.48036	7.10612	0.000629753	0.0104367		CCNA_02801	-1.68273
CCNA_01729	-1.17904	6.60053	0.000296233	0.00488907		CCNA_01413	-1.25582	6.6036	0.000331982	0.00547907		CCNA_00963	-1.45096	5.34364	0.000678346	0.0111955		terB	2.77836	2.77448	0.000861878	0.0141669		CCNA_02048	1.63794	10.8849	0.000422292	0.00696957		CCNA_R0176	3.39879	2.40118	0.000838555	0.0138396		CCNA_03062	-1.43169	7.19127	0.000228951	0.00377863		thiC	-1.09306	7.84504	0.000641148	0.0105816		CCNA_01377	1.02249
CCNA_02330	1.50857	5.40988	0.000299501	0.00492266		CCNA_01100	1.22601	8.03588	0.000339234	0.00557572		CCNA_01169	3.79981	7.39909	0.000683331	0.0112314		fljK	1.80622	10.2669	0.000861934	0.0141669		CCNA_03519	1.88448	6.2741	0.000427676	0.00700384		CCNA_03469	-1.32644	8.96714	0.000875953	0.0143973		CCNA_03743	1.84629	5.76415	0.000234132	0.00382561		CCNA_02497	1.4798	7.1327	0.000649094	0.0106687		cheAII	-1.35819
CCNA_00151	-1.39802	6.94281	0.000313879	0.00513785		CCNA_03267	1.38525	6.62688	0.000344102	0.00563255		CCNA_02014	-1.26032	6.37024	0.000712917	0.0116696		CCNA_03065	2.21969	3.22549	0.000898114	0.0147011		CCNA_00571	2.79274	3.7936	0.000429259	0.00700384		CCNA_02697	-1.83367	5.94659	0.000883465	0.0144613		CCNA_00531	-1.75769	10.0913	0.000234574	0.00382561		CCNA_00083	1.24988	6.61091	0.000652345	0.0106781		CCNA_03981	-0.919225
CCNA_01962	-1.61953	5.22368	0.00031634	0.00515698		CCNA_R0058	-2.01464	4.27891	0.000354027	0.00577135		CCNA_01173	-1.34595	8.06634	0.000721344	0.011721		CCNA_00093	1.60231	4.60042	0.000921042	0.0150149		CCNA_02400	-3.79781	4.97985	0.00042963	0.00700384		CCNA_03091	1.48555	4.9488	0.000887753	0.0144722		CCNA_02805	1.48592	7.8897	0.000234671	0.00382561		katG	1.39611	6.51082	0.00066086	0.0107734		CCNA_R0184	1.20004
qoxA	1.75143	9.45631	0.000321911	0.00522647		CCNA_03400	1.81988	5.15694	0.000356462	0.00578744		CCNA_01187	1.5692	5.2819	0.000721926	0.011721		CCNA_02191	2.27307	3.74563	0.0009268	0.0150473		CCNA_03969	2.29294	2.38825	0.000433499	0.00703818		CCNA_01968	1.33802	6.47659	0.000899298	0.0146008		CCNA_00243	1.52057	6.54083	0.000236919	0.00384657		CCNA_02758	-1.27815	4.95888	0.000669962	0.0108774		CCNA_03889	0.984753
pssZ	1.33548	8.37303	0.00032732	0.00529277		CCNA_02789	-3.96745	3.18996	0.00036352	0.00586698		CCNA_03892	-1.25967	8.28665	0.000728101	0.0117734		CCNA_00349	-1.42989	4.3688	0.000931005	0.0150544		CCNA_02488	-2.47356	4.57967	0.000436301	0.00705501		CCNA_00044	-1.21916	7.87695	0.000913915	0.0147332		CCNA_01155	-1.68207	10.434	0.000241652	0.00390752		CCNA_00597	4.31342	5.8552	0.000694401	0.0111944		CCNA_00597	1.87768
hfsJ	1.37054	8.41205	0.000331037	0.00533129		CCNA_02621	-1.44531	5.044	0.000364299	0.00586698		CCNA_00042	-1.28918	7.34502	0.000739579	0.0119108		CCNA_R0100	2.40361	1.91696	0.000939479	0.0151302		CCNA_01910	-2.35794	3.34474	0.000441181	0.00710184		CCNA_01948	1.24219	7.4793	0.00091674	0.0147332		CCNA_01440	-1.87237	11.9241	0.000246332	0.00396714		CCNA_R0143	-3.32391	2.62868	0.000697128	0.0111944		CCNA_01206	-1.27195
CCNA_02423	-1.28837	6.93041	0.000337132	0.00540765		CCNA_02816	-2.71208	4.29178	0.000377178	0.00605		CCNA_R0130	2.77329	2.20965	0.000744371	0.0119398		CCNA_03599	-1.65779	5.76641	0.000967019	0.0154221		CCNA_R0177	4.11209	0.661491	0.000442754	0.00710184		CCNA_00848	1.72762	5.81354	0.00091852	0.0147332		CCNA_01100	1.25807	8.03588	0.000247402	0.00396837		CCNA_R0062	-2.07475	3.09861	0.000697899	0.0111944		CCNA_03506	0.784742
CCNA_02832	1.18765	7.70043	0.000349364	0.00558145		CCNA_03806	-1.61045	6.77821	0.000379078	0.00605615		CCNA_00677	-1.53888	10.9735	0.000772778	0.0123395		CCNA_00250	1.09451	8.39677	0.00096774	0.0154221		CCNA_03119	2.06945	3.84863	0.000445984	0.00712504		CCNA_03214	1.41633	6.33185	0.000923769	0.0147581		CCNA_R0181	-2.9037	1.79706	0.000253606	0.00405161		CCNA_02035	2.08607	5.9566	0.000707132	0.0112971		CCNA_01510	-2.01463
CCNA_00619	4.1687	6.01276	0.000353961	0.00563236		CCNA_01400	-2.06822	7.70768	0.000390481	0.00621346		rplN	-1.92846	11.5292	0.000775467	0.0123395		CCNA_01263	-1.1257	6.61429	0.000969189	0.0154221		CCNA_02336	-1.34982	4.96571	0.000464451	0.00739051		CCNA_03098	2.17184	5.0566	0.000940386	0.0149638		mviN	-1.31745	6.74389	0.00025497	0.00405292		CCNA_02009	1.34953	5.79286	0.000723643	0.0115149		CCNA_01021	-1.07946
CCNA_00595	1.88479	5.53051	0.000363881	0.00572071		CCNA_03543	-1.48265	5.44751	0.000392127	0.0062149		CCNA_00220	1.41019	5.23282	0.000781184	0.0123812		CCNA_02734	1.12267	7.18438	0.000973858	0.0154349		CCNA_R0130	2.92416	2.20965	0.00047994	0.0076042		clpS	1.23197	7.40329	0.000958034	0.0151841		CCNA_00677	-1.73964	10.9735	0.000255717	0.00405292		CCNA_01773	1.84856	5.4872	0.000749369	0.0118769		CCNA_02114	-2.26562
CCNA_00989	2.13934	6.31371	0.000364239	0.00572071		CCNA_02669	1.25519	7.23126	0.000414832	0.00653909		CCNA_01413	-1.16886	6.6036	0.000796764	0.0125782		CCNA_03780	-1.1106	7.53412	0.00104228	0.016454		CCNA_02218	1.27756	5.85157	0.000481688	0.0076042		CCNA_03840	1.97133	6.92935	0.000967261	0.0152528		CCNA_01643	1.38773	5.82889	0.000257764	0.0040692		CCNA_02876	-2.06478	4.23077	0.000755452	0.011926		CCNA_03060	0.884163
flgH	1.50434	7.27537	0.000365907	0.00572071		CCNA_03287	2.26811	3.62636	0.000415856	0.00653909		fzlA	-1.36052	7.56817	0.000801394	0.0125788		CCNA_01520	2.9413	5.36921	0.0010632	0.0167182		CCNA_01589	1.59196	5.36189	0.000486668	0.00765257		CCNA_01977	-1.08172	6.16433	0.000970188	0.0152528		relB-3	1.38289	6.11263	0.000259888	0.00408577		CCNA_00595	1.72651	5.53051	0.000797133	0.0125007		CCNA_01022	-1.77519
CCNA_00220	1.53379	5.23282	0.00036658	0.00572071		CCNA_03181	2.02885	6.24638	0.0004326	0.0067757		fixK	2.67338	7.66677	0.000803104	0.0125788		CCNA_01737	-1.15734	7.58168	0.00109783	0.017195		CCNA_03509	-1.37105	6.23536	0.000495722	0.00776437		CCNA_00542	1.3813	5.89707	0.000973825	0.0152528		xylD	-1.40632	9.50368	0.000260859	0.00408577		CCNA_03779	-1.51402	5.7645	0.000798116	0.0125007		CCNA_00614	-1.00693
qoxB	1.59844	9.84321	0.000366676	0.00572071		qoxD	1.43221	5.87204	0.000435933	0.00680124		dnaE	-1.10561	8.76701	0.000810412	0.0126437		CCNA_00744	1.26951	5.44986	0.00114273	0.0178284		CCNA_01039	-1.84979	5.07427	0.000499603	0.00779458		CCNA_02205	1.39128	6.34495	0.00100023	0.015599		CCNA_01503	2.57153	3.39516	0.000275162	0.00429296		CCNA_01400	-1.90082	7.70768	0.00082143	0.0128156		CCNA_00994	-1.62712
CCNA_03808	-1.37223	5.68883	0.000376361	0.00584897		CCNA_01187	1.6593	5.2819	0.000446299	0.00693587		CCNA_01741	-1.64913	10.3514	0.000814746	0.0126619		smpB	-1.10542	6.70482	0.00115317	0.0179212		CCNA_02849	1.6551	7.56742	0.000514191	0.00799097		CCNA_01412	-1.10754	7.97822	0.00100374	0.015599		CCNA_03952	-1.29584	6.25857	0.000292432	0.00454465		CCNA_01599	-1.85263	4.27234	0.000830281	0.0129033		CCNA_01694	-1.66085
CCNA_01437	1.46315	5.84052	0.000384519	0.0059526		CCNA_00753	-1.39279	5.08238	0.0004484	0.0069415		CCNA_03924	2.22285	6.38647	0.000836191	0.0129448		CCNA_02699	-1.3016	6.68108	0.00115859	0.0179357		perP	1.77671	5.49011	0.000523462	0.00810352		CCNA_01413	-1.13917	6.6036	0.00102842	0.0159205		CCNA_R0030	-1.75835	8.3276	0.000294629	0.00456105		pulF	2.028	5.7163	0.000874335	0.0135352		CCNA_00476	-1.65624
CCNA_03851	-1.4478	7.20279	0.000389391	0.00600475		CCNA_03917	1.57988	7.06115	0.000450784	0.00695148		CCNA_00910	1.60706	4.66473	0.000848982	0.013092		qoxA	1.51103	9.45631	0.00116629	0.0179852		CCNA_01389	-1.70743	5.97487	0.000527828	0.00813955		rpsN	-1.98502	10.6583	0.00104223	0.016072		rplQ	-1.86109	8.71554	0.00030693	0.00471864		CCNA_02830	-1.35834	4.70672	0.00088799	0.0136936		CCNA_R0188	-0.882243
CCNA_03907	-1.38205	6.82154	0.000395024	0.00606818		CCNA_03255	-1.93952	4.32349	0.000454033	0.00697465		CCNA_03633	-1.65289	5.35735	0.000854732	0.0131139		mviN	-1.15099	6.74389	0.00118142	0.0181485		CCNA_03399	-1.25374	5.96079	0.000572576	0.00879565		CCNA_01142	1.29503	6.93642	0.00107466	0.0165085		recF	-1.46127	8.28839	0.000307173	0.00471864		crfA	-2.70019	3.04775	0.000892621	0.013712		CCNA_00478	-0.982407
CCNA_02087	1.09799	7.7386	0.000399811	0.00611641		CCNA_03019	5.82443	10.5585	0.000459487	0.00703138		mraZ	-1.34132	5.19206	0.000856968	0.0131139		CCNA_03433	1.92825	4.00728	0.00119107	0.0182265		CCNA_03863	1.45009	7.84532	0.000575529	0.00880714		rplQ	-1.6197	8.71554	0.00109061	0.0166892		CCNA_03475	-1.19815	7.8154	0.000313239	0.00479339		CCNA_03385	-1.12456	5.66143	0.000907502	0.0138446		CCNA_03088	-1.53177
CCNA_03120	1.63634	7.46069	0.000401227	0.00611641		CCNA_02340	1.35589	8.07436	0.000470054	0.00716563		CCNA_01962	-1.44066	5.22368	0.000873056	0.0132712		CCNA_00857	-1.37702	8.67386	0.0012187	0.0185782		CCNA_03372	1.7098	4.8078	0.000586147	0.00893538		CCNA_03437	1.72252	3.86585	0.00109649	0.0167153		CCNA_R0106	1.4455	7.11545	0.000318006	0.00484777		CCNA_R0089	-2.28637	2.75966	0.000909943	0.0138446		CCNA_03211	0.918301
CCNA_00848	1.88501	5.81354	0.000403477	0.00612732		CCNA_02534	1.47948	8.37399	0.000507359	0.00770492		CCNA_02275	2.91474	2.67384	0.000873892	0.0132712		CCNA_03982	1.37868	4.66035	0.00126658	0.0192347		CCNA_00433	2.38864	2.98184	0.000598613	0.00909072		CCNA_03227	1.16045	8.59669	0.00110315	0.0167527		CCNA_01562	-1.25572	7.58411	0.00032296	0.00490458		CCNA_01865	-1.67185	3.72459	0.000911651	0.0138446		CCNA_03348	-0.797496
CCNA_03259	-1.22471	6.78767	0.00041467	0.00627346		CCNA_00511	1.2044	6.2742	0.000512436	0.00773789		CCNA_00848	1.727	5.81354	0.000887923	0.0134332		CCNA_00767	1.53769	6.37208	0.00128637	0.0194612		CCNA_02831	1.18941	7.78245	0.000601266	0.00909643		CCNA_01546	-1.36056	6.47471	0.00111764	0.0169086		CCNA_03146	-1.12859	7.87121	0.000329078	0.00497855		CCNA_03901	1.2232	6.28782	0.000975353	0.0147559		CCNA_02203	0.75777
xylB	-1.57778	9.40604	0.00042922	0.00646326		CCNA_02615	1.80532	5.91333	0.000513405	0.00773789		perB	-1.23391	6.90819	0.000905545	0.0136481		CCNA_03568	1.8168	5.58066	0.00131563	0.0197155		CCNA_03285	-1.66407	5.11695	0.000619317	0.00933416		CCNA_03295	1.35683	6.40647	0.00112288	0.0169237		CCNA_01222	-1.80427	6.95714	0.000339266	0.00508103		CCNA_00482	-1.74468	5.81077	0.000980915	0.0147841		CCNA_02797	-1.42434
CCNA_00687	1.95376	3.73545	0.000430452	0.00646326		CCNA_00725	-2.75229	3.8057	0.00051637	0.00774081		xylX	-1.44326	9.83077	0.000934179	0.0140267		CCNA_03906	2.09078	8.4938	0.00131645	0.0197155		CCNA_02698	-1.36843	7.9282	0.000624283	0.00937364		CCNA_01335	1.9948	3.48917	0.0011432	0.0171262		CCNA_00179	2.35563	5.19904	0.000340057	0.00508103		CCNA_01222	-1.60291	6.95714	0.000997178	0.0149727		CCNA_01756	0.952019
CCNA_02338	1.09019	7.29286	0.000432115	0.00646392		CCNA_01845	1.32709	6.13579	0.000517475	0.00774081		CCNA_R0050	2.33498	1.69921	0.00100704	0.0150617		CCNA_03214	1.36221	6.33185	0.00131799	0.0197155		CCNA_01641	-1.91085	4.37529	0.000637031	0.00952922		rplE	-1.80001	11.7188	0.00114489	0.0171262		CCNA_00597	4.92005	5.8552	0.000340802	0.00508103		CCNA_01168	1.95628	3.09535	0.00100414	0.0150207		CCNA_01981	-0.902625
CCNA_01785	1.43803	7.24586	0.000434577	0.00647649		CCNA_03838	1.06343	7.47461	0.000524989	0.00781711		CCNA_03716	-1.07985	6.62953	0.00101065	0.0150617		CCNA_01260	1.73094	5.08799	0.00133776	0.0199366		CCNA_03506	1.2069	6.58406	0.000654582	0.00975523		CCNA_03780	-1.10053	7.53412	0.00116535	0.0173671		cheY	2.96986	3.78015	0.00034094	0.00508103		CCNA_02727	1.62591	7.97232	0.00110424	0.0162974		CCNA_02495	-1.42756
CCNA_03282	1.53468	5.72085	0.000437628	0.00649772		CCNA_02338	1.07439	7.29286	0.000526491	0.00781711		CCNA_03611	-1.62206	5.99279	0.00101973	0.0151406		CCNA_R0130	2.53592	2.20965	0.00138299	0.0204976		CCNA_01805	1.35215	9.61361	0.000675997	0.0100369		rpsS	-1.61208	10.2641	0.00117763	0.0174849		CCNA_01869	2.29446	6.53733	0.00034595	0.00513653		CCNA_03184	1.23882	5.90923	0.0011062	0.0162974		CCNA_00297	-1.10361
CCNA_R0120	-3.58403	1.57828	0.000449691	0.00665209		CCNA_02628	-1.15654	7.53971	0.000540201	0.00799098		CCNA_03216	-1.25499	6.57065	0.00102638	0.0151828		CCNA_01382	-1.3097	6.17621	0.00138567	0.0204976		CCNA_R0176	3.46782	2.40118	0.000681244	0.0100774		cheY	2.52051	3.78015	0.00119526	0.0176615		CCNA_01189	2.13541	7.19774	0.000353425	0.00521674		CCNA_01443	1.26947	4.86201	0.00110845	0.0162974		CCNA_00587	-1.50653
CCNA_02881	1.66674	6.9251	0.000467891	0.00689579		qoxC	1.36702	6.87095	0.000549209	0.00809424		CCNA_01221	-1.55367	8.42981	0.00104002	0.0153279		spdR	1.02732	6.70309	0.00139115	0.0205028		CCNA_00514	1.18911	5.77481	0.000692907	0.0102121		CCNA_02363	-1.24236	6.45295	0.0012063	0.0176615		rplW	-1.80506	10.9419	0.000353965	0.00521674		CCNA_R0016	-2.16221	1.74925	0.00110884	0.0162974		CCNA_02104	0.818146
CCNA_02503	1.46494	5.90462	0.000472648	0.00694029		CCNA_01962	-1.50892	5.22368	0.00057334	0.00841882		CCNA_01648	-1.15097	7.14571	0.00104801	0.0153887		CCNA_00698	1.31555	6.0562	0.00149406	0.0219385		CCNA_00620	3.14798	6.9294	0.000703445	0.0103293		rplD	-1.83413	11.2832	0.00120803	0.0176615		CCNA_00655	-1.40042	6.80011	0.000356985	0.00524071		CCNA_01863	-1.97863	3.5685	0.00110989	0.0162974		cheY	-1.27786
CCNA_02750	-2.12208	5.85702	0.000488953	0.00715341		CCNA_03995	-1.53297	6.70182	0.000582117	0.00850689		CCNA_03311	-1.29223	8.74128	0.00105601	0.0154133		CCNA_02462	1.12943	6.43973	0.00150626	0.0220367		CCNA_00592	1.1212	7.34463	0.000721305	0.0105527		CCNA_02926	1.55723	3.85369	0.00120971	0.0176615		CCNA_00490	1.71435	6.24021	0.000358216	0.00524071		xerD	1.49183	4.22745	0.001122	0.0164149		CCNA_01247	-1.31877
CCNA_02830	-1.44528	4.70672	0.000493712	0.00717054		CCNA_03091	1.56108	4.9488	0.000583597	0.00850689		CCNA_02641	-1.4142	8.18831	0.0010574	0.0154133		CCNA_03121	1.49113	4.56806	0.00151511	0.0220852		CCNA_03972	1.4848	5.92115	0.000741223	0.0108045		CCNA_02970	1.93755	2.67925	0.00121163	0.0176615		CCNA_03951	-2.04219	4.8335	0.000362134	0.00527507		CCNA_00319	1.34215	5.69917	0.00113086	0.0164841		CCNA_01200	-2.02598
CCNA_01443	1.37672	4.86201	0.000493715	0.00717054		CCNA_03619	-1.48001	10.8497	0.000592091	0.00859867		srp	-1.28357	8.6133	0.00109604	0.0159185		moaA	1.0506	6.07227	0.00152795	0.0221914		CCNA_03481	-2.0997	2.97156	0.000744199	0.0108085		CCNA_01696	2.99232	4.827	0.00123332	0.0179123		CCNA_03949	-1.72552	5.75653	0.000363695	0.00527507		CCNA_01386	-1.17404	6.40676	0.0011795	0.0171307		CCNA_R0180	1.35794
CCNA_00988	2.35301	4.83521	0.000501287	0.00725413		CCNA_00206	1.31633	8.78586	0.000595649	0.00859867		CCNA_03711	1.39359	9.97911	0.00111638	0.0161551		CCNA_02908	-1.11454	5.88359	0.00154134	0.0223047		CCNA_00318	1.08914	7.1396	0.000752409	0.0108827		CCNA_01785	1.28849	7.24586	0.00127008	0.0183793		CCNA_01442	-1.65738	6.75155	0.000365114	0.00527507		CCNA_00931	-2.11192	5.78099	0.00118461	0.0171425		CCNA_01048	2.00876
CCNA_02641	-1.53693	8.18831	0.000510673	0.00736328		CCNA_03681	1.11224	7.84071	0.000596353	0.00859867		CCNA_02395	-1.52088	8.26058	0.00113269	0.016332		CCNA_02698	-1.24933	7.9282	0.00155895	0.0224782		CCNA_02418	-3.27109	4.44987	0.000755569	0.0108827		CCNA_00967	1.55395	6.93127	0.00128533	0.018533		CCNA_R0090	-1.62943	8.27226	0.000366535	0.00527507		CCNA_00167	-1.30631	9.87144	0.001222	0.0176197		CCNA_02217	0.749873
CCNA_03149	-1.29389	8.98788	0.000523119	0.0075156		CCNA_02322	-1.21138	5.53161	0.000599004	0.00860583		CCNA_01785	1.30259	7.24586	0.00114049	0.0163854		CCNA_02534	1.30847	8.37399	0.00157385	0.0226113		CCNA_03989	-1.81126	5.32634	0.000757485	0.0108827		CCNA_00518	-1.55523	9.95798	0.00132017	0.0189387		CCNA_02637	1.56658	6.06295	0.000367168	0.00527507		CCNA_00147	-1.72798	4.22952	0.00124178	0.0178096		CCNA_00545	0.764022
CCNA_00542	1.48005	5.89707	0.000530721	0.00759749		CCNA_02933	-1.42539	9.38323	0.000608094	0.00869381		CCNA_03852	-1.233	7.14364	0.00119558	0.0171152		CCNA_03519	1.61218	6.2741	0.00169517	0.024267		CCNA_R0195	1.766	5.48814	0.000769549	0.0110164		CCNA_01536	1.0283	6.88398	0.00132539	0.0189387		CCNA_01535	-1.40917	8.50701	0.000368574	0.00527629		CCNA_03955	-1.93406	3.20347	0.00124409	0.0178096		CCNA_02527	-0.928684
CCNA_01845	1.32454	6.13579	0.0005351	0.00763283		CCNA_03808	-1.30977	5.68883	0.000609481	0.00869381		CCNA_01393	1.31609	7.52168	0.00122637	0.0174365		CCNA_01173	-1.23241	8.06634	0.00170432	0.024311		CCNA_02694	-2.3411	4.35592	0.000775728	0.0110403		CCNA_01440	-1.5502	11.9241	0.0013277	0.0189387		CCNA_R0176	3.7953	2.40118	0.000377941	0.00539106		CCNA_01181	-1.10391	6.92342	0.0012751	0.0181427		CCNA_02452	-1.45254
CCNA_01648	-1.21704	7.14571	0.000538559	0.00765482		CCNA_02005	-1.12993	6.16793	0.000638067	0.00906918		CCNA_02714	-0.980587	7.45071	0.00122675	0.0174365		CCNA_01643	1.16725	5.82889	0.00173535	0.0246654		CCNA_01948	1.2604	7.4793	0.000776743	0.0110403		CCNA_00705	1.44578	8.82641	0.00138773	0.0196461		CCNA_00127	1.64998	6.19206	0.000390316	0.00553301		CCNA_01521	1.01553	7.66477	0.00127644	0.0181427		CCNA_03992	-1.36556
CCNA_00171	2.84948	3.12238	0.000553236	0.00783554		fixK	2.75025	7.66677	0.000646489	0.0091563		rpsQ	-1.94681	10.0165	0.00125179	0.0177292		CCNA_00460	-1.85316	3.75764	0.00181799	0.0257484		CCNA_00426	1.36363	6.54778	0.000782053	0.0110763		CCNA_00034	-1.34237	10.7667	0.00139293	0.0196461		CCNA_02945	2.15045	4.6855	0.000390664	0.00553301		CCNA_01533	2.29903	6.63646	0.00130004	0.0182829		CCNA_02469	-1.6191
CCNA_02933	-1.43721	9.38323	0.000563732	0.00795599		CCNA_03993	1.38421	6.03353	0.000652494	0.00920869		cspB	-1.64598	4.36753	0.00127007	0.0179247		CCNA_00433	2.06853	2.98184	0.00187986	0.0265282		CCNA_R0152	1.23387	6.11476	0.000793294	0.0111958		CCNA_03287	1.94445	3.62636	0.0013968	0.0196461		CCNA_03840	2.18513	6.92935	0.000405958	0.00572931		CCNA_03806	-1.39554	6.77821	0.00130179	0.0182829		CCNA_02053	-1.20878
CCNA_01606	4.23829	4.77681	0.000579593	0.008145		CCNA_00619	3.7581	6.01276	0.000670804	0.00943377		CCNA_01768	1.14455	6.46716	0.00129658	0.0182343		CCNA_03509	-1.20467	6.23536	0.00188633	0.0265282		CCNA_00593	1.30938	7.07549	0.000811447	0.0113769		CCNA_03120	1.40708	7.46069	0.00139697	0.0196461		ftsQ	-1.26291	7.77863	0.000417222	0.00586755		parD-2	-1.437	7.28002	0.00130382	0.0182829		CCNA_00482	0.90978
recA	-1.34858	9.62784	0.000581203	0.008145		CCNA_01412	-1.14349	7.97822	0.000686522	0.00962095		CCNA_02340	1.23015	8.07436	0.00130621	0.0183052		CCNA_03396	0.984907	6.90104	0.00190941	0.0267585		CCNA_03214	1.43524	6.33185	0.000811822	0.0113769		CCNA_03083	1.48066	4.39547	0.00141364	0.0198109		CCNA_01769	-1.15057	7.24208	0.000424465	0.00594846		vapB	-1.52379	4.79104	0.00130461	0.0182829		CCNA_00184	-1.86528
CCNA_03230	1.18739	6.8473	0.000597449	0.0083434		CCNA_02238	1.78558	4.31249	0.000689785	0.00963288		CCNA_02628	-1.07812	7.53971	0.00132208	0.0184629		relE-4	2.3818	3.10558	0.00193076	0.0269631		CCNA_R0050	2.4983	1.69921	0.000821858	0.0114773		cydA	2.15929	8.75121	0.00142149	0.0198511		CCNA_R0050	2.61446	1.69921	0.000430585	0.00601063		CCNA_03212	-2.15319	3.86318	0.00132371	0.0184856		CCNA_01513	-1.83943
CCNA_00124	1.25833	8.23427	0.000606866	0.00844537		CCNA_02106	-1.00382	7.32977	0.000695297	0.00964388		CCNA_01414	-1.02139	7.4599	0.00132738	0.0184681		CCNA_00214	-1.29243	5.94089	0.00198698	0.0276516		CCNA_02699	-1.34475	6.68108	0.00083107	0.0115655		qoxC	1.24235	6.87095	0.00144653	0.0201305		CCNA_03065	2.41423	3.22549	0.00043191	0.00601063		CCNA_03686	1.23878	8.84464	0.00135106	0.0188018		CCNA_03087	-1.50857
CCNA_00034	-1.46801	10.7667	0.000618552	0.00857812		narX	-1.55344	5.09618	0.000695988	0.00964388		CCNA_02253	1.38218	6.08037	0.00133365	0.0184681		CCNA_03372	1.47129	4.8078	0.00199881	0.0277196		CCNA_03275	-4.42013	2.76715	0.000844635	0.0116786		CCNA_01574	1.54265	4.91163	0.0014748	0.020339		hsp33	-1.33322	7.95877	0.000438747	0.00608457		CCNA_03973	1.57868	6.62447	0.00137931	0.0191283		CCNA_01876	-1.77535
CCNA_01175	-1.61923	5.50522	0.000622028	0.00859647		CCNA_02386	-1.03268	6.75027	0.000697817	0.00964388		CCNA_03447	2.2011	1.5684	0.00133632	0.0184681		CCNA_00300	1.57689	4.23767	0.00200605	0.0277237		CCNA_03753	-1.13769	6.43919	0.000845045	0.0116786		CCNA_03915	2.57626	0.638869	0.00147546	0.020339		CCNA_00857	-1.54104	8.67386	0.000449298	0.00620933		CCNA_00495	-1.29843	7.17812	0.00139841	0.0193262		CCNA_00147	0.906205
hfiA	-1.59404	6.70588	0.000629561	0.00867057		fljN	1.73378	10.5405	0.000714065	0.0098344		CCNA_03494	1.33233	6.31974	0.00137783	0.0189761		CCNA_02205	1.2893	6.34495	0.00201421	0.0277405		CCNA_02283	1.76794	7.06825	0.000848061	0.0116798		CCNA_02755	1.20446	5.52858	0.00148009	0.020339		CCNA_00223	1.44067	5.96558	0.000467714	0.00644155		CCNA_00514	-1.12241	5.77481	0.00140529	0.0193543		CCNA_02795	-1.449
CCNA_00177	2.39403	3.20357	0.000632619	0.00868275		CCNA_02809	-1.25467	7.53449	0.000723583	0.00993124		CCNA_01501	3.31985	1.8044	0.00139781	0.0191851		CCNA_02700	-1.20861	4.83905	0.00203196	0.0278888		CCNA_00029	1.56088	4.06126	0.000855221	0.011738		CCNA_03313	1.96346	5.486	0.00148189	0.020339		CCNA_00900	1.53037	5.54948	0.000474826	0.00649323		CCNA_03874	1.21789	5.61885	0.00141719	0.0194511		CCNA_02989	-1.73929
pulF	2.10828	5.7163	0.000645356	0.00882723		CCNA_01534	1.36449	7.4502	0.000756365	0.0103171		CCNA_R0115	-2.87413	0.754942	0.00142804	0.0195329		CCNA_01625	1.44937	6.88752	0.00204065	0.0279121		CCNA_00246	-1.38272	5.97371	0.000860698	0.0117727		CCNA_01962	-1.34516	5.22368	0.00148743	0.0203452		stpA	1.10259	7.30625	0.000475339	0.00649323		CCNA_00029	-1.472	4.06126	0.00142403	0.0194781		CCNA_00687	0.900995
CCNA_00593	1.33891	7.07549	0.000651721	0.00888387		CCNA_03120	1.51275	7.46069	0.00075686	0.0103171		CCNA_00595	1.6134	5.53051	0.00144297	0.0196436		CCNA_03098	1.96144	5.0566	0.00206061	0.0280458		CCNA_02191	2.28249	3.74563	0.000879481	0.0119886		CCNA_01632	1.3106	5.8975	0.00149919	0.020436		CCNA_02503	1.46335	5.90462	0.000476343	0.00649323		CCNA_01606	3.58807	4.77681	0.00159166	0.0216966		CCNA_02009	0.778094
CCNA_02910	-1.95497	12.7202	0.00067199	0.00912525		CCNA_01352	1.08651	8.28414	0.000765699	0.010378		CCNA_02922	1.19185	7.37348	0.00144598	0.0196436		CCNA_01865	1.49794	3.72459	0.00206447	0.0280458		fixK	2.63225	7.66677	0.000888918	0.012076		CCNA_01738	1.09164	8.2601	0.00152996	0.0207845		staR	1.20478	7.46333	0.000481019	0.00652675		CCNA_01420	-1.29636	7.99931	0.00164658	0.0223688		CCNA_00644	-1.92635
CCNA_02035	2.10075	5.9566	0.000673998	0.00912525		CCNA_01443	1.31574	4.86201	0.000768181	0.010378		CCNA_03259	-1.10411	6.78767	0.00145879	0.0197505		CCNA_01845	1.16391	6.13579	0.00209384	0.0283485		CCNA_00288	-1.20537	6.81102	0.000902406	0.0122177		CCNA_R0130	2.49744	2.20965	0.00153948	0.020843		CCNA_03113	1.75742	4.08823	0.000482071	0.00652675		CCNA_03967	1.20491	6.79817	0.00167063	0.0225978		CCNA_01186	0.816763
CCNA_03287	2.13715	3.62636	0.000709401	0.00957212		CCNA_00728	1.46344	6.3306	0.000769124	0.010378		CCNA_00857	-1.34925	8.67386	0.00146793	0.0198072		CCNA_03439	1.87909	4.55192	0.00213199	0.0287675		CCNA_03212	2.23858	3.86318	0.000917901	0.0123855		CCNA_00349	-1.35028	4.3688	0.00155478	0.020979		CCNA_00877	1.43399	6.40409	0.000487454	0.00657733		CCNA_01048	4.50851	3.41695	0.00167475	0.0225978		CCNA_02571	-1.60424
CCNA_02200	2.64768	5.74439	0.000718511	0.0096624		CCNA_03275	-4.59179	2.76715	0.000775049	0.0104227		CCNA_00460	-1.94301	3.75764	0.00148973	0.0200336		CCNA_01600	1.19773	6.12854	0.00220219	0.0295085		CCNA_01581	-1.60972	3.75595	0.000951759	0.0127991		CCNA_R0126	1.81588	3.73844	0.00157891	0.0212328		CCNA_00177	2.46335	3.20357	0.000495056	0.00662971		CCNA_01793	-2.11966	4.94007	0.00170119	0.0228144		CCNA_01058	0.732809
CCNA_02791	1.27138	6.26255	0.000722806	0.00968754		CCNA_00586	-1.59262	4.58604	0.000777813	0.0104248		CCNA_00877	1.27703	6.40409	0.001499	0.0200906		CCNA_03811	1.28853	4.51801	0.00220746	0.0295085		CCNA_00610	-1.03893	7.78609	0.000960767	0.0128769		rplP	-1.75727	11.2419	0.00158926	0.0213004		CCNA_03565	1.7792	6.32529	0.000495827	0.00662971		CCNA_03821	-1.14937	6.3307	0.00170222	0.0228144		CCNA_03724	-1.56691
CCNA_02005	-1.11895	6.16793	0.000729194	0.00974047		CCNA_01090	1.02847	7.44724	0.000789522	0.0105463		hdaA	-2.16064	2.62798	0.00150646	0.020123		fixK	2.31768	7.66677	0.00221113	0.0295085		qoxB	1.42382	9.84321	0.000989657	0.0132094		CCNA_01361	1.8483	5.56944	0.0015972	0.0213352		CCNA_01352	1.12251	8.28414	0.000496315	0.00662971		CCNA_03811	-1.32746	4.51801	0.00171732	0.0229398		CCNA_00429	-1.44002
CCNA_00744	1.32546	5.44986	0.000743773	0.0099021		CCNA_01729	-1.09396	6.60053	0.000795556	0.0105825		CCNA_02347	1.03519	8.57215	0.00152082	0.0202472		CCNA_01768	1.09421	6.46716	0.00221646	0.0295085		CCNA_02877	-2.61098	3.67092	0.000992193	0.0132094		CCNA_00734	1.17535	6.98891	0.00164052	0.0218408		CCNA_00995	1.81746	6.28147	0.000510373	0.00679476		CCNA_R0081	-2.68724	1.61658	0.00177195	0.0235906		CCNA_00629	-1.0695
CCNA_01414	-1.06473	7.4599	0.000753151	0.00999364		CCNA_02791	1.25866	6.26255	0.000797531	0.0105825		CCNA_03766	-1.12254	6.79651	0.00153411	0.0203254		CCNA_03969	1.87083	2.38825	0.00224628	0.0297506		CCNA_03091	1.46093	4.9488	0.00100843	0.0133809		CCNA_00433	2.09704	2.98184	0.00166512	0.0220946		CCNA_02463	1.2759	6.77981	0.000520808	0.00689175		CCNA_02598	-2.11024	3.66044	0.00178742	0.0237175		CCNA_03250	-0.97266
CCNA_00888	1.58456	5.6875	0.000766939	0.0101429		CCNA_01207	-1.31753	5.75344	0.000802713	0.0105917		CCNA_03657	-1.11122	7.62236	0.00153687	0.0203254		CCNA_02050	1.09842	8.34499	0.00224955	0.0297506		CCNA_00706	1.623	5.78151	0.00105052	0.0138933		CCNA_R0019	2.69368	4.92404	0.00168759	0.0223187		CCNA_03091	1.5857	4.9488	0.000521109	0.00689175		CCNA_03565	-1.50928	6.32529	0.00180969	0.0238484		CCNA_02883	-1.31468
CCNA_01301	1.22409	6.51451	0.000791066	0.0104274		CCNA_01173	-1.33111	8.06634	0.000803526	0.0105917		CCNA_00598	3.27487	12.3602	0.00154966	0.0204269		CCNA_03437	1.56691	3.86585	0.00232757	0.0306427		CCNA_02734	1.11362	7.18438	0.00106501	0.0140384		CCNA_03119	1.76675	3.84863	0.00170409	0.0224625		CCNA_03488	1.80665	5.0228	0.000523826	0.00690483		CCNA_03728	-1.61663	4.99176	0.00181478	0.0238484		CCNA_00821	-0.818681
CCNA_02077	-1.19474	7.69278	0.000795522	0.0104517		CCNA_03901	1.24319	6.28782	0.000814981	0.0107073		CCNA_02104	-1.30429	4.80198	0.00156333	0.0205393		CCNA_02671	1.45156	5.03389	0.00233743	0.0306427		CCNA_00214	-1.37973	5.94089	0.00108136	0.014207		CCNA_00678	-1.45823	10.7857	0.00171593	0.0225442		CCNA_02699	1.4025	6.68108	0.000530221	0.00694448		CCNA_02496	1.3938	6.94225	0.0018152	0.0238484		CCNA_03092	0.730165
CCNA_01463	-1.35983	6.23817	0.000818606	0.0107197		CCNA_01574	-1.68686	4.91163	0.000819922	0.0107369		CCNA_01519	2.73031	6.53071	0.00159147	0.0208077		CCNA_01844	2.62497	4.73409	0.00234568	0.0306427		CCNA_01968	1.30816	6.47659	0.00111459	0.0145957		CCNA_R0131	2.51971	1.74309	0.00174575	0.0228607		rplE	-1.96778	11.7188	0.00053035	0.00694448		CCNA_03054	1.56552	3.8882	0.0018693	0.0244786		CCNA_00896	-1.13593
rpoH	1.23676	9.05717	0.000846379	0.0110472		CCNA_03632	-1.87826	6.23696	0.000882241	0.0115153		CCNA_00750	-1.30407	6.60733	0.00159418	0.0208077		staR	1.05715	7.46333	0.00234769	0.0306427		narK	-2.25521	4.1568	0.00112293	0.014643		CCNA_00531	-1.39452	10.0913	0.00177442	0.0230552		CCNA_01443	1.36571	4.86201	0.000532051	0.00694448		CCNA_01075	-1.18288	5.30835	0.00188373	0.024587		CCNA_01120	-2.21885
CCNA_R0130	2.71179	2.20965	0.000855839	0.011118		CCNA_02337	1.29553	9.76652	0.000948775	0.0123039		CCNA_02077	-1.12461	7.69278	0.00160309	0.020833		CCNA_03191	1.41279	7.67568	0.00235993	0.0306574		dgcB	1.32658	9.43437	0.00112554	0.014643		vapB	1.46067	4.79104	0.00177649	0.0230552		CCNA_02700	1.36655	4.83905	0.000542493	0.00705771		nagA	-1.37898	7.33898	0.00190564	0.024792		CCNA_00124	0.740508
CCNA_01519	2.99932	6.53071	0.00085737	0.011118		CCNA_03359	1.35906	9.82383	0.000948826	0.0123039		CCNA_01426	1.9651	4.98801	0.00160655	0.020833		CCNA_R0181	1.93235	1.79706	0.0023753	0.0306574		CCNA_01257	-1.81608	4.64456	0.00113159	0.0146693		cydB	2.09787	7.42107	0.00177792	0.0230552		CCNA_03385	-1.17027	5.66143	0.000553279	0.00717467		CCNA_R0184	-2.16034	1.66036	0.00193287	0.0250646		CCNA_02893	-1.02916
CCNA_03657	-1.16588	7.62236	0.000870766	0.0112368		CCNA_01734	-1.30854	5.15189	0.000966078	0.0124871		CCNA_01691	-1.12084	7.14963	0.00161933	0.020865		CCNA_03469	-1.19968	8.96714	0.00237733	0.0306574		CCNA_03634	-2.01855	4.77775	0.00113491	0.0146693		CCNA_00889	-1.54727	8.26706	0.00181145	0.0233289		CCNA_00180	2.043	6.26596	0.000560951	0.00725061		CCNA_03832	-1.33549	5.32894	0.00217271	0.0280835		CCNA_01220	-0.806384
CCNA_03928	1.81427	4.6865	0.000872848	0.0112368		dnaE	-1.08979	8.76701	0.000974384	0.0125538		CCNA_R0098	-1.64337	5.60676	0.00161946	0.020865		CCNA_00762	1.23372	4.69587	0.00237952	0.0306574		CCNA_00478	-1.79651	5.42672	0.00114767	0.0147864		CCNA_02147	1.08257	6.23482	0.00181356	0.0233289		CCNA_02680	1.70553	6.04755	0.000563651	0.00726201		CCNA_02336	1.16757	4.96571	0.00218337	0.0281303		CCNA_00430	-1.64525
xylA	-1.44059	9.44645	0.000874971	0.0112368		CCNA_01769	-1.07889	7.24208	0.000986911	0.0126743		CCNA_R0040	2.08022	3.6409	0.00164671	0.0211226		CCNA_00875	1.44818	4.64614	0.00244099	0.0313482		CCNA_00349	-1.39406	4.3688	0.0011556	0.0147986		CCNA_R0169	4.11381	4.42583	0.00181654	0.0233289		dnaQ	-1.21181	6.87549	0.000571653	0.00734142		CCNA_01536	0.987389	6.88398	0.00220834	0.0282865		CCNA_02319	-1.19917
CCNA_03852	-1.2684	7.14364	0.000886452	0.0112921		CCNA_03286	1.17233	6.49785	0.00100901	0.0129167		CCNA_03952	-1.11809	6.25857	0.00165257	0.0211226		CCNA_00566	1.54016	5.97808	0.00247514	0.031685		CCNA_R0175	-3.29182	0.76796	0.00115602	0.0147986		CCNA_01426	1.94103	4.98801	0.00182807	0.0234016		pssZ	1.26767	8.37303	0.000582415	0.00745566		CCNA_00596	1.29764	5.20404	0.00220966	0.0282865		CCNA_02377	-0.85759
CCNA_03400	1.65349	5.15694	0.000886918	0.0112921		qoxA	1.53318	9.45631	0.00103585	0.0132179		CCNA_01098	-1.42018	10.5933	0.00165533	0.0211226		vapB	1.39992	4.79104	0.0024937	0.0318206		CCNA_02789	-3.27038	3.18996	0.00116352	0.014834		CCNA_00206	-1.18351	8.78586	0.00184449	0.0235364		adk	-1.51986	10.5752	0.000604334	0.00769772		CCNA_02288	1.61108	3.81766	0.00223419	0.0285092		CCNA_03487	1.16663
CCNA_00280	-1.13744	6.13217	0.000888517	0.0112921		CCNA_02147	1.13557	6.23482	0.00104754	0.0133245		CCNA_00243	1.24514	6.54083	0.00166334	0.0211572		CCNA_03363	1.26204	4.65218	0.00250405	0.0318509		CCNA_00940	1.53895	5.89541	0.00116622	0.014834		CCNA_03969	1.9105	2.38825	0.00189644	0.0240914		CCNA_00792	2.55894	3.52958	0.000605179	0.00769772		CCNA_01603	-1.27867	9.85147	0.00224936	0.0286113		CCNA_00621	-1.49537
CCNA_02498	1.19179	5.61649	0.000890592	0.0112921		CCNA_03372	1.60167	4.8078	0.00105549	0.0133829		CCNA_03537	-1.01022	6.66502	0.00169258	0.0214545		socB	1.00442	7.3459	0.00254553	0.0322757		CCNA_03084	-1.95852	4.71118	0.00117521	0.0149009		qoxB	1.32342	9.84321	0.00190195	0.0240914		xylX	-1.51627	9.83077	0.000608898	0.00772044		CCNA_00884	-1.41204	4.13344	0.00225966	0.028651		CCNA_02655	-1.64667
CCNA_02322	-1.16985	5.53161	0.000915213	0.0115582		CCNA_01393	1.33311	7.52168	0.00107563	0.0135951		CCNA_03519	-1.6283	6.2741	0.00169745	0.0214545		hfsJ	1.13131	8.41205	0.00257596	0.0325582		vapB	1.53424	4.79104	0.00119745	0.0151095		cspB	1.54461	4.36753	0.00190608	0.0240914		CCNA_03926	2.15751	3.16651	0.000620991	0.00784886		CCNA_00807	-1.23484	6.66629	0.0022787	0.0288011		CCNA_03572	-1.55742
CCNA_01778	-1.05388	7.41213	0.000917364	0.0115582		CCNA_03635	-1.75349	4.47295	0.00109814	0.0137687		CCNA_00718	1.24393	7.11327	0.00172853	0.0217004		CCNA_00167	1.20882	9.87144	0.00258434	0.032561		CCNA_03375	-2.09222	3.94245	0.00119923	0.0151095		CCNA_00300	1.58625	4.23767	0.00191656	0.0241475		CCNA_00214	-1.47347	5.94089	0.000635248	0.00799682		CCNA_00176	2.0091	5.61775	0.00237948	0.0299799		CCNA_03226	-1.18509
fljK	1.79232	10.2669	0.000922618	0.0115879		CCNA_03495	1.08664	7.96453	0.00109869	0.0137687		CCNA_03287	1.90632	3.62636	0.00173706	0.0217004		CCNA_R0195	1.51687	5.48814	0.00260583	0.0327286		CCNA_00823	1.37951	8.40812	0.00121713	0.015279		CCNA_R0184	2.11567	1.66036	0.00193956	0.0243604		CCNA_00495	-1.40935	7.17812	0.000637767	0.00799682		CCNA_02096	-1.277	4.96083	0.00241752	0.0303634		CCNA_R0088	1.30367
CCNA_R0106	1.29607	7.11545	0.000950447	0.0119		CCNA_02352	1.07737	8.19684	0.00109971	0.0137687		CCNA_02464	1.06501	7.79781	0.00174024	0.0217004		CCNA_01632	1.23357	5.8975	0.00264158	0.0330735		CCNA_00762	1.32123	4.69587	0.00122033	0.015279		CCNA_00762	1.25908	4.69587	0.00195455	0.0244717		CCNA_01301	1.24714	6.51451	0.000638704	0.00799682		CCNA_00337	-1.0865	5.91899	0.00243	0.0304245		CCNA_01119	0.709312
CCNA_03898	-1.62506	4.08493	0.000967388	0.0120742		CCNA_00900	1.38839	5.54948	0.00111167	0.0138751		rplE	-1.71213	11.7188	0.00174103	0.0217004		CCNA_00593	1.16429	7.07549	0.00269133	0.0335911		CCNA_03437	1.69435	3.86585	0.00123774	0.0154377		CCNA_03426	1.2339	5.69874	0.00203084	0.0253255		pbpZ	1.45266	6.13792	0.000645501	0.00805666		CCNA_02242	1.32108	9.89025	0.00246072	0.0306858		CCNA_01483	-1.38122
CCNA_03330	-1.2008	6.20195	0.000993352	0.0123596		qoxB	1.39984	9.84321	0.00115206	0.0143343		CCNA_01301	1.14054	6.51451	0.00174407	0.0217004		CCNA_03635	-1.56061	4.47295	0.00274814	0.0341256		CCNA_00582	1.25542	5.85778	0.00124073	0.0154377		CCNA_R0185	1.51504	5.05974	0.00203542	0.0253255		CCNA_00687	1.86123	3.73545	0.000650906	0.00809882		CCNA_02697	1.6254	5.94659	0.00246624	0.0306858		CCNA_00813	-1.75443
CCNA_00750	-1.36965	6.60733	0.00100474	0.0124625		CCNA_02050	1.16038	8.34499	0.00120218	0.0149116		rplC	-1.85009	12.2734	0.00176179	0.0218527		CCNA_00884	1.37339	4.13344	0.00275124	0.0341256		cydB	2.18952	7.42107	0.0012766	0.0158346		CCNA_02200	2.25773	5.74439	0.00208518	0.0258182		rplS	-1.64718	8.46535	0.000653952	0.00811145		CCNA_02173	-1.15647	5.99183	0.00249201	0.0309103		CCNA_02877	-1.16747
CCNA_00042	-1.25016	7.34502	0.00102646	0.0126925		CCNA_01691	-1.14844	7.14963	0.00121566	0.0150321		CCNA_03983	1.63894	3.93875	0.00177842	0.0219907		CCNA_01226	-1.1987	4.91761	0.00276012	0.0341298		CCNA_00816	-2.08784	3.9717	0.00129583	0.0160234		CCNA_03475	-1.03135	7.8154	0.00208795	0.0258182		CCNA_01098	-1.58513	10.5933	0.000674807	0.00834421		CCNA_00519	1.10555	7.49852	0.00254737	0.0314991		CCNA_00477	-1.48985
CCNA_01100	1.11951	8.03588	0.00104934	0.0129033		CCNA_02671	1.58318	5.03389	0.00122342	0.0150813		adk	-1.34239	10.5752	0.00179142	0.0220747		CCNA_03288	1.31657	4.64544	0.00277538	0.0342125		CCNA_03274	-3.66323	0.746723	0.00130834	0.0161281		CCNA_00135	2.12724	2.13035	0.00214075	0.0263893		CCNA_03311	-1.34824	8.74128	0.000688467	0.00848684		CCNA_00690	-1.20229	7.5367	0.00262478	0.032356		CCNA_03267	-0.739357
CCNA_03896	1.60523	8.30491	0.00104997	0.0129033		CCNA_03951	-1.77635	4.8335	0.00123159	0.0151353		CCNA_03372	1.49682	4.8078	0.00179626	0.0220747		CCNA_R0164	1.4898	4.77072	0.00280157	0.0344291		CCNA_00617	2.22566	5.89576	0.00131779	0.0161947		CCNA_03525	-1.12072	5.67851	0.00215938	0.0264708		rplN	-1.95116	11.5292	0.000701327	0.00861877		CCNA_01517	1.81655	4.83141	0.00270425	0.0332332		CCNA_01883	-1.60583
CCNA_03216	-1.24977	6.57065	0.00107392	0.0131572		CCNA_03520	-1.44535	5.1691	0.00124697	0.0152482		CCNA_02200	2.3225	5.74439	0.00184686	0.0225656		CCNA_02272	-1.14171	5.56621	0.002903	0.0355662		CCNA_01895	-3.16472	3.67362	0.00132869	0.0162785		CCNA_02497	1.3019	7.1327	0.00216061	0.0264708		CCNA_02322	-1.19548	5.53161	0.000705611	0.00864482		CCNA_00675	-1.18958	5.10871	0.00293906	0.036008		CCNA_01700	-1.43703
srp	-1.28568	8.6133	0.00107813	0.0131684		phyK	-1.32208	5.42984	0.00124841	0.0152482		CCNA_00359	1.64235	5.09851	0.00184751	0.0225656		CCNA_02288	-1.53742	3.81766	0.0030491	0.0372419		CCNA_00888	1.47898	5.6875	0.00134261	0.0163987		xylX	-1.31006	9.83077	0.00219049	0.0267548		CCNA_03083	1.61812	4.39547	0.000708552	0.00865431		CCNA_02174	-1.29736	6.27296	0.00297107	0.0362888		CCNA_02819	-1.80824
CCNA_03706	1.50681	5.68353	0.00108817	0.0132504		CCNA_02200	2.43949	5.74439	0.00127025	0.0154595		CCNA_03181	1.70845	6.24638	0.00187863	0.0228758		CCNA_02368	1.43522	5.72534	0.00307559	0.0374509		CCNA_02544	1.2302	5.8862	0.00135164	0.0164587		CCNA_00364	-1.32312	10.2355	0.00221366	0.0269553		dapA	-1.1873	7.99784	0.000730969	0.00888297		CCNA_02309	1.88577	3.3172	0.00298093	0.0362982		CCNA_01695	-1.23469
CCNA_01090	1.00565	7.44724	0.00109657	0.0133121		CCNA_02715	1.23119	5.59334	0.00127714	0.0154595		CCNA_00734	1.15212	6.98891	0.00199216	0.0241547		CCNA_03369	1.21697	5.71399	0.00310296	0.0376299		CCNA_00250	1.0648	8.39677	0.0013668	0.0165928		CCNA_03206	-1.09178	5.98419	0.00222777	0.0270447		CCNA_02423	-1.2054	6.93041	0.000731722	0.00888297		CCNA_01187	1.31454	5.2819	0.00307106	0.0372821		CCNA_01303	0.713734
CCNA_00995	1.66679	6.28147	0.00110915	0.0134241		CCNA_03428	-1.37853	8.00737	0.00127732	0.0154595		CCNA_01739	-1.40653	11.2054	0.00199575	0.0241547		CCNA_03932	1.22469	8.2138	0.00310913	0.0376299		CCNA_02386	-0.982993	6.75027	0.00138424	0.0167535		CCNA_R0081	2.54061	1.61658	0.00226219	0.0273793		CCNA_02522	1.627	4.8002	0.000737339	0.00889074		CCNA_02322	-1.05217	5.53161	0.00309348	0.0373795		CCNA_03942	-1.35744
CCNA_01995	-1.30615	8.17751	0.00114521	0.0138186		nhaA	-1.06937	6.04679	0.0012955	0.0156321		CCNA_R0078	-1.68303	3.50001	0.00203135	0.0243689		CCNA_01426	1.8054	4.98801	0.00315609	0.0380829		nrtB	-2.89028	4.20651	0.00143802	0.0173093		CCNA_02956	2.27342	2.43341	0.0022951	0.0276938		CCNA_03907	-1.30134	6.82154	0.0007384	0.00889074		CCNA_03993	-1.17482	6.03353	0.0030978	0.0373795		CCNA_01260	-0.857552
CCNA_01556	-1.11779	7.9274	0.00115217	0.0138608		CCNA_R0120	-3.12017	1.57828	0.0013298	0.0159977		CCNA_03927	2.51448	3.23336	0.00203207	0.0243689		CCNA_02751	-1.20175	5.40923	0.00317899	0.0382436		CCNA_00857	-1.35167	8.67386	0.00143883	0.0173093		CCNA_03065	1.95061	3.22549	0.00233706	0.0281151		CCNA_00808	-1.56838	9.25627	0.00073904	0.00889074		CCNA_01189	1.63817	7.19774	0.00316186	0.0380376		CCNA_02400	-1.3932
CCNA_00417	1.32045	7.00549	0.00117566	0.0141008		CCNA_02264	1.76011	3.43835	0.00133904	0.0160604		CCNA_01494	1.11802	6.13537	0.00203568	0.0243689		CCNA_01377	1.59213	6.08586	0.00319172	0.0382815		CCNA_00460	-1.90247	3.75764	0.00146037	0.0174429		CCNA_03580	1.89398	4.60072	0.00236247	0.0283354		CCNA_01556	-1.15749	7.9274	0.000751361	0.00901091		CCNA_00732	-1.05016	6.31833	0.00324685	0.0389427		CCNA_00859	-0.792848
CCNA_01784	1.76591	6.01589	0.00119328	0.0142693		CCNA_02734	1.09026	7.18438	0.00139365	0.0166653		CCNA_00988	1.96883	4.83521	0.00203786	0.0243689		CCNA_02096	1.23326	4.96083	0.00325059	0.0388709		CCNA_03951	-1.72789	4.8335	0.00146621	0.0174429		CCNA_02446	-1.0641	7.68077	0.00237842	0.0284414		CCNA_03469	-1.34759	8.96714	0.000753541	0.00901091		CCNA_R0100	-2.01843	1.91696	0.0034081	0.0407543		CCNA_R0189	-1.61351
CCNA_03385	-1.09859	5.66143	0.00122226	0.0145722		CCNA_00609	-1.25344	5.74234	0.001435	0.0170799		CCNA_01625	1.45058	6.88752	0.00206279	0.0245271		CCNA_02363	-1.12824	6.45295	0.00326151	0.038885		nhaA	-1.05693	6.04679	0.0014669	0.0174429		CCNA_03113	1.44095	4.08823	0.00244315	0.0291282		ribH	2.12235	3.59673	0.000765206	0.00912309		acrB5	1.6338	5.60444	0.00346864	0.0413545		CCNA_00607	-1.41601
CCNA_01446	-1.09247	7.27153	0.00126562	0.0150443		CCNA_03369	1.32171	5.71399	0.00143687	0.0170799		CCNA_00166	1.17861	9.85392	0.00206337	0.0245271		xylB	-1.24957	9.40604	0.0032782	0.0389677		fadJ	-2.34239	5.82989	0.00146741	0.0174429		cydD	1.91789	3.05485	0.00248492	0.029538		CCNA_R0120	-3.34292	1.57828	0.000791577	0.0094094		CCNA_03679	1.09292	5.27827	0.00352832	0.0419408		CCNA_01587	-0.988706
CCNA_02734	1.09931	7.18438	0.00127244	0.0150805		CCNA_03997	1.12786	6.81646	0.00145492	0.0172432		CCNA_00365	-1.29601	9.53067	0.00207688	0.0246145		CCNA_02147	1.0284	6.23482	0.0033007	0.0391187		CCNA_01865	1.56226	3.72459	0.00147987	0.0175389		CCNA_02436	-1.09853	6.22553	0.00250918	0.0297379		CCNA_03282	1.43171	5.72085	0.00080606	0.00955313		CCNA_R0035	-3.13672	0.093147	0.00358594	0.0422917		CCNA_02789	-1.45272
CCNA_01447	-1.1121	7.41111	0.00128169	0.0151452		CCNA_00595	1.60833	5.53051	0.00146266	0.0172836		CCNA_03054	1.54373	3.8882	0.00209877	0.0248002		CCNA_02436	-1.07077	6.22553	0.00331925	0.0392221		CCNA_R0088	-2.77538	3.50257	0.00152156	0.0179797		zwf	1.25646	9.70961	0.00262047	0.0309649		CCNA_03603	1.11582	7.27362	0.000813651	0.00957251		CCNA_02368	-1.40815	5.72534	0.00358626	0.0422917		exbB	0.864242
dnaA	-1.47673	10.0367	0.00138051	0.0162648		CCNA_02700	1.23754	4.83905	0.00146861	0.0173027		CCNA_02330	1.22985	5.40988	0.00211297	0.0248944		ccoS	3.68526	2.47782	0.00333205	0.0392573		CCNA_02378	1.15213	6.46494	0.00154156	0.0181622		CCNA_03506	1.07007	6.58406	0.00265211	0.0312464		CCNA_02683	2.74141	4.32669	0.000814567	0.00957251		CCNA_01656	1.13621	6.29978	0.0035896	0.0422917		vanB	-1.26583
CCNA_03348	1.2121	7.77413	0.00139682	0.0164086		CCNA_03932	1.32616	8.2138	0.00152275	0.0178879		rplQ	-1.48274	8.71554	0.00213801	0.0251153		CCNA_03395	1.40041	7.17373	0.00338667	0.0397834		CCNA_02916	-1.77775	4.56575	0.00155718	0.0182923		CCNA_00064	2.74387	4.85852	0.00268184	0.0315038		CCNA_00963	-1.42137	5.34364	0.000814886	0.00957251		CCNA_01090	0.921734	7.44724	0.00362695	0.042606		CCNA_01683	-1.30027
adk	-1.37859	10.5752	0.00141565	0.0165809		CCNA_01955	1.08812	7.80975	0.0015337	0.0179636		dnaA	-1.3973	10.0367	0.00216383	0.025344		perB	-1.08664	6.90819	0.00349758	0.0409658		qoxD	1.25555	5.87204	0.00158214	0.0185054		CCNA_03892	-1.11395	8.28665	0.00272854	0.0319583		CCNA_R0108	-3.55013	3.44017	0.000820021	0.00960458		CCNA_03308	1.36783	3.87985	0.00364728	0.0427192		CCNA_01660	0.843592
CCNA_01769	-1.04912	7.24208	0.00142532	0.0166454		CCNA_00940	1.4869	5.89541	0.00154381	0.0180291		CCNA_00884	-1.42018	4.13344	0.00217317	0.0253791		CCNA_02203	1.0102	7.79095	0.00355323	0.0414959		CCNA_01519	2.7235	6.53071	0.00158541	0.0185054		CCNA_01739	-1.3518	11.2054	0.00275814	0.0322106		CCNA_01447	-1.15318	7.41111	0.000823987	0.00962282		CCNA_00182	1.85189	5.70104	0.0036582	0.0427218		CCNA_02355	0.845616
CCNA_03603	1.0662	7.27362	0.00144942	0.0168775		fzlA	-1.27118	7.56817	0.00155017	0.0180507		CCNA_03993	1.22148	6.03353	0.0022418	0.0261042		CCNA_01793	1.90706	4.94007	0.00356829	0.0415503		CCNA_03125	-2.5867	4.73423	0.00158923	0.0185054		CCNA_03193	1.67919	4.2017	0.00282681	0.0329163		rplC	-2.02989	12.2734	0.000828927	0.00965229		CCNA_02922	1.08887	7.37348	0.00372643	0.0433918		CCNA_01078	-1.17512
CCNA_02243	1.06678	8.16967	0.00153162	0.0177828		CCNA_03928	1.69076	4.6865	0.00156612	0.0180999		CCNA_01946	-1.26424	9.05165	0.00226619	0.0263116		CCNA_01551	1.68133	3.23597	0.00358503	0.0416239		CCNA_02174	1.38676	6.27296	0.00164698	0.0191223		CCNA_03851	-1.17783	7.20279	0.00284193	0.032944		CCNA_R0103	-2.01316	3.25346	0.00083818	0.00973166		CCNA_00318	-0.961494	7.1396	0.00379706	0.0440857		fljL	0.769924
flgG	1.04935	7.15282	0.00156419	0.0180862		CCNA_03290	1.04069	5.972	0.00156785	0.0180999		CCNA_02751	-1.24829	5.40923	0.00230602	0.026582		CCNA_00592	0.982333	7.34463	0.00376852	0.043569		fljK	1.67318	10.2669	0.00165607	0.019172		CCNA_00207	-1.12984	7.12611	0.00284807	0.032944		CCNA_01546	-1.40457	6.47471	0.000856945	0.00992069		moaA	-0.97602	6.07227	0.00382547	0.0442868		CCNA_01560	-0.876296
fixK	2.43568	7.66677	0.00156681	0.0180862		CCNA_00988	2.03363	4.83521	0.00157543	0.0180999		CCNA_02590	1.00753	7.13035	0.0023064	0.026582		CCNA_01412	-0.993436	7.97822	0.00377438	0.043569		CCNA_01076	1.23081	6.41062	0.00166709	0.0192438		CCNA_02614	1.20425	4.81339	0.00285393	0.032944		CCNA_00151	-1.26901	6.94281	0.000870304	0.0100462		CCNA_00998	-1.2928	9.17596	0.00383916	0.0443168		CCNA_03175	0.759764
CCNA_01050	-1.07579	8.36774	0.00160546	0.018479		CCNA_02100	1.22331	6.22562	0.00157566	0.0180999		CCNA_03853	-1.41311	6.13744	0.00230945	0.026582		CCNA_00928	1.6572	3.14841	0.00378686	0.0435798		CCNA_00875	1.51773	4.64614	0.00167263	0.0192521		rplX	-1.59055	10.8231	0.00287451	0.0330859		CCNA_01895	3.61576	3.67362	0.000875091	0.0100724		CCNA_03816	-0.981957	8.84622	0.0039665	0.0456547		CCNA_02262	-1.74415
CCNA_02230	1.3882	5.21713	0.00162723	0.0186758		CCNA_02463	1.15474	6.77981	0.00157869	0.0180999		greA	-1.37284	9.4971	0.00235836	0.0269003		CCNA_02910	1.57691	12.7202	0.00379713	0.0435798		stpA	1.00492	7.30625	0.00168063	0.0192886		CCNA_01779	1.15258	6.24076	0.00290241	0.033311		CCNA_03535	1.87024	4.97563	0.000914615	0.0104699		CCNA_02994	-1.18202	9.64581	0.00398709	0.0457598		bacB	0.829031
CCNA_03260	-1.18975	5.55209	0.0016681	0.0190899		CCNA_00677	-1.41198	10.9735	0.00158158	0.0180999		CCNA_02750	-1.75547	5.85702	0.00235874	0.0269003		CCNA_00972	1.8519	2.71621	0.00385778	0.044149		CCNA_02259	-2.36157	5.0767	0.00170729	0.0195179		CCNA_03812	2.08148	4.08169	0.00298065	0.0340643		CCNA_01199	-1.20798	6.80384	0.000914869	0.0104699		relE-4	-2.15141	3.10558	0.00401626	0.0459626		CCNA_00725	-1.11397
CCNA_01561	-1.47615	6.51284	0.00168407	0.0192176		CCNA_00688	-1.56973	5.00572	0.00159111	0.0181569		CCNA_02371	1.77232	5.0711	0.00236352	0.0269003		CCNA_01962	-1.20946	5.22368	0.00390201	0.0443527		CCNA_01158	-1.07608	6.4326	0.00171038	0.0195179		CCNA_02849	1.33494	7.56742	0.00299245	0.0340643		CCNA_03993	1.33791	6.03353	0.000921752	0.0105185		CCNA_03804	-1.96948	4.6347	0.00404029	0.0461055		CCNA_00634	-0.864856
CCNA_03116	-2.12001	2.44206	0.00172671	0.01963		CCNA_01977	-1.04243	6.16433	0.00162831	0.0185284		CCNA_01995	-1.21285	8.17751	0.00236404	0.0269003		CCNA_02218	1.05867	5.85157	0.00390543	0.0443527		CCNA_00675	1.25344	5.10871	0.00173425	0.0197338		CCNA_01863	1.73274	3.5685	0.00299363	0.0340643		CCNA_00585	2.10849	4.86189	0.000928486	0.0105652		CCNA_01580	0.992118	6.82273	0.00416319	0.0473726		CCNA_02603	-1.56767
CCNA_03993	1.25505	6.03353	0.00173004	0.01963		CCNA_R0137	-2.66163	4.48788	0.00163866	0.0185932		CCNA_R0020	-2.35944	3.34502	0.00237881	0.0269881		CCNA_00135	1.95709	2.13035	0.0039089	0.0443527		rplB	-1.54445	12.0263	0.00174378	0.0197859		CCNA_03438	1.97376	3.5898	0.00301233	0.0341797		rpsS	-1.65616	10.2641	0.000940277	0.0106689		CCNA_R0019	-2.34799	4.92404	0.00424311	0.0481448		CCNA_00964	-1.42962
CCNA_02226	1.42822	6.69833	0.0017397	0.0196375		CCNA_02980	1.17374	6.63001	0.00168277	0.0190396		CCNA_03898	-1.4452	4.08493	0.00238771	0.0269881		cydD	1.7981	3.05485	0.00392418	0.0444		CCNA_02891	-1.0322	7.04674	0.00175885	0.0198998		CCNA_02734	1.02143	7.18438	0.00303236	0.0343094		CCNA_R0130	2.67331	2.20965	0.000948673	0.0107337		CCNA_03077	-1.53074	2.93307	0.00430969	0.0486451		CCNA_02215	0.807769
CCNA_00243	1.23925	6.54083	0.00174053	0.0196375		CCNA_00034	-1.31416	10.7667	0.00169738	0.0191247		CCNA_00721	-1.76091	12.2786	0.00239204	0.0269881		CCNA_02891	-0.966868	7.04674	0.00398181	0.0449247		CCNA_00705	1.40391	8.82641	0.00176378	0.0198998		CCNA_R0172	1.95497	3.62986	0.00316258	0.0356378		CCNA_01168	1.96784	3.09535	0.000985913	0.0111235		CCNA_01337	1.67935	5.19447	0.00431156	0.0486451		CCNA_00743	-1.18445
CCNA_01680	-1.12838	7.04067	0.00176698	0.0198798		CCNA_00610	-0.997109	7.78609	0.00169987	0.0191247		CCNA_R0184	-2.10138	1.66036	0.00243061	0.0273227		CCNA_02229	-2.89445	0.389418	0.00403336	0.0453781		CCNA_03206	-1.11264	5.98419	0.00178779	0.0201139		CCNA_R0049	1.49597	9.41118	0.00316761	0.0356378		CCNA_03852	-1.25506	7.14364	0.000989825	0.0111362		CCNA_00972	-1.83235	2.71621	0.00435506	0.0489087		CCNA_02762	-0.958842
CCNA_03632	-1.72871	6.23696	0.00178197	0.0199921		CCNA_01519	2.69627	6.53071	0.00170543	0.0191333		CCNA_03600	-1.16369	6.09039	0.00243537	0.0273227		CCNA_R0098	-1.44158	5.60676	0.00410415	0.0460449		CCNA_01981	-1.50652	5.55561	0.00180044	0.0201994		CCNA_00022	1.15838	5.28781	0.00320424	0.0359487		CCNA_00869	-1.02444	8.32204	0.000994274	0.0111549		CCNA_02423	-1.02944	6.93041	0.00435941	0.0489087		CCNA_00640	-1.46911
CCNA_03599	-1.53504	5.76641	0.00184289	0.0206177		hsp33	-1.17455	7.95877	0.00171832	0.019224		rplS	-1.3928	8.46535	0.00249385	0.0279004		CCNA_03766	-1.02519	6.79651	0.00417481	0.0467064		CCNA_01206	-2.20272	3.57128	0.00181993	0.0203608		rplC	-1.71074	12.2734	0.00322669	0.0360992		rplB	-1.65894	12.0263	0.00100053	0.0111936		gcrA	-1.21314	6.75552	0.00457721	0.0512084		CCNA_01290	-1.24469
CCNA_00877	1.24802	6.40409	0.00187056	0.0208553		CCNA_03065	2.01506	3.22549	0.00173354	0.0193401		CCNA_01579	1.03628	7.27223	0.00252126	0.0281282		stpX	1.07875	9.20178	0.00418712	0.0467133		CCNA_00081	1.30558	5.9249	0.0018307	0.0204241		rpmC	-1.62727	9.52098	0.00324431	0.0361723		CCNA_00220	1.37106	5.23282	0.00101012	0.0112693		CCNA_03611	-1.33096	5.99279	0.00460875	0.0514172		rsaA	0.870072
CCNA_01176	-1.35321	4.79971	0.00187458	0.0208553		CCNA_01437	1.25029	5.84052	0.00174091	0.0193682		CCNA_01447	-1.04936	7.41111	0.0025507	0.0283775		CCNA_02594	1.04526	5.84399	0.00420814	0.046817		CCNA_00365	-1.31001	9.53067	0.00188126	0.0209296		dnaQ	-1.04186	6.87549	0.00325134	0.0361723		CCNA_02684	2.2993	4.46996	0.00103671	0.011478		CCNA_02264	1.48061	3.43835	0.00478781	0.053266		CCNA_02829	-0.852699
CCNA_03838	0.971651	7.47461	0.00188988	0.020957		fljK	1.65928	10.2669	0.00177685	0.0197132		staR	1.04816	7.46333	0.00257161	0.0285306		CCNA_00160	-1.14249	5.52836	0.00436775	0.0484578		CCNA_02342	1.13896	8.04394	0.00191151	0.0212072		rplN	-1.6158	11.5292	0.00328554	0.0363587		CCNA_03915	2.71896	0.638869	0.00103731	0.011478		CCNA_03121	-1.28724	4.56806	0.00488266	0.0541704		CCNA_02340	0.717382
CCNA_03840	1.8128	6.92935	0.00189755	0.020957		CCNA_02462	1.11176	6.43973	0.00182082	0.020145		CCNA_02226	1.36066	6.69833	0.00258725	0.0285777		CCNA_00728	1.194	6.3306	0.00463489	0.051279		CCNA_03568	1.7323	5.58066	0.00191856	0.0212163		CCNA_00590	1.14299	5.86863	0.0032863	0.0363587		CCNA_02077	-1.16769	7.69278	0.00103745	0.011478		CCNA_03545	-1.2788	8.40814	0.00491315	0.0543577		CCNA_01231	-0.824352
CCNA_02238	1.58491	4.31249	0.00189946	0.020957		CCNA_01885	-3.01599	3.56582	0.00183793	0.0202782		CCNA_01446	-1.02999	7.27153	0.00259016	0.0285777		CCNA_03791	1.27478	8.67234	0.00477499	0.0526832		CCNA_00972	2.0319	2.71621	0.00192296	0.0212163		CCNA_01399	-1.1924	7.35041	0.00333899	0.0368116		CCNA_01778	-1.04279	7.41213	0.00105768	0.0116655		CCNA_03697	1.43199	3.01179	0.00494819	0.0544613		CCNA_00827	-1.18098
recF	-1.2175	8.28839	0.00190602	0.0209715		CCNA_03621	-1.75451	4.30208	0.00186073	0.0204212		ribH	1.81453	3.59673	0.00260072	0.0286151		CCNA_03867	-0.949488	6.84193	0.00478852	0.0526869		CCNA_02243	1.0456	8.16967	0.00194998	0.0214537		parD-4	1.40082	7.49341	0.00334567	0.0368116		CCNA_R0008	-2.37298	3.68766	0.00106328	0.0116655		CCNA_01335	-1.64995	3.48917	0.00494979	0.0544613		CCNA_00700	-0.962224
CCNA_00299	-1.18963	6.56454	0.00192302	0.0210954		CCNA_01985	1.12478	5.37825	0.00186112	0.0204212		CCNA_R0118	-1.62014	8.4825	0.00262172	0.0287669		CCNA_03840	1.599	6.92935	0.00490841	0.0537262		CCNA_01788	-2.8376	3.56088	0.00196163	0.0214537		CCNA_00318	0.966136	7.1396	0.00355014	0.038954		CCNA_01414	-1.03807	7.4599	0.00106448	0.0116655		CCNA_03992	2.28901	2.96298	0.0050343	0.055239		CCNA_00993	-1.39198
CCNA_02908	-1.09561	5.88359	0.00192785	0.0210954		CCNA_00531	-1.38632	10.0913	0.00187161	0.0204686		CCNA_02523	2.0897	3.04221	0.00264513	0.0289442		CCNA_01413	-0.995681	6.6036	0.00491632	0.0537262		rplW	-1.47478	10.9419	0.00196462	0.0214537		CCNA_00888	1.309	5.6875	0.00366106	0.040061		rpmC	-1.86919	9.52098	0.00106608	0.0116655		CCNA_00767	-1.27362	6.37208	0.00560657	0.0613497		CCNA_03254	-1.25895
CCNA_01189	1.74377	7.19774	0.00194733	0.0212503		CCNA_01038	1.07357	5.97879	0.0018801	0.0204686		gyrB	-1.16174	9.71488	0.00270146	0.0294799		CCNA_R0172	1.83545	3.62986	0.00492333	0.0537262		CCNA_03369	1.27633	5.71399	0.00196925	0.0214537		CCNA_R0152	1.06801	6.11476	0.00384788	0.0419902		srp	-1.28346	8.6133	0.00109633	0.0119638		CCNA_01805	-1.08515	9.61361	0.00590766	0.0644677		CCNA_00473	-1.44624
CCNA_00518	-1.47615	9.95798	0.00198175	0.0215671		CCNA_03540	-1.26264	5.82366	0.00188081	0.0204686		CCNA_02830	-1.21116	4.70672	0.00271347	0.0295303		CCNA_01361	1.59397	5.56944	0.00494033	0.0537333		CCNA_00590	1.20233	5.86863	0.00197134	0.0214537		CCNA_02462	1.03627	6.43973	0.00393309	0.0428031		CCNA_02693	1.62095	7.47666	0.00110178	0.0119872		CCNA_00433	-1.7613	2.98184	0.00594031	0.0646474		terB	1.12878
CCNA_03469	-1.22084	8.96714	0.00201367	0.0218549		CCNA_03171	-0.984975	7.48703	0.00190796	0.0207076		CCNA_R0021	-1.73914	4.03601	0.00273722	0.0297077		perP	1.33987	5.49011	0.00495089	0.0537333		CCNA_01845	1.16646	6.13579	0.00202371	0.0219638		CCNA_01740	-1.55732	9.2525	0.00411197	0.0446283		rpsQ	-1.97704	10.0165	0.00110448	0.0119872		CCNA_02818	-2.1153	2.57505	0.0060476	0.0656361		CCNA_01768	0.698577
CCNA_01263	-1.06103	6.61429	0.00203577	0.0220349		CCNA_01417	1.4551	10.5453	0.00192394	0.0207306		CCNA_03120	1.3022	7.46069	0.00275053	0.0297713		CCNA_00521	1.07854	6.37019	0.00501309	0.054261		mviN	-1.09662	6.74389	0.00205137	0.0222037		CCNA_00566	1.43055	5.97808	0.00416771	0.0451107		CCNA_03176	1.26351	5.12065	0.00111293	0.0120043		CCNA_02691	1.07225	6.82501	0.00613835	0.0662664		CCNA_00224	0.717004
CCNA_03097	1.13605	6.15127	0.00208158	0.0224698		CCNA_03851	-1.23056	7.20279	0.00192559	0.0207306		CCNA_02853	-1.19427	6.36653	0.00277443	0.0299488		CCNA_01418	0.981285	7.40914	0.00517326	0.0558432		CCNA_01785	1.22455	7.24586	0.00207995	0.0224522		CCNA_00686	1.393	4.9463	0.00419088	0.0452388		CCNA_02340	1.24894	8.07436	0.00111358	0.0120043		CCNA_00179	1.61748	5.19904	0.00613885	0.0662664		CCNA_00936	-1.23731
CCNA_00963	-1.28442	5.34364	0.00209318	0.0225341		CCNA_02273	-1.22317	8.43597	0.00192785	0.0207306		CCNA_03224	1.19505	5.82516	0.00279947	0.0301377		CCNA_R0081	2.2211	1.61658	0.00522177	0.0562149		CCNA_00733	1.07617	5.50809	0.00213859	0.023023		CCNA_02534	1.17369	8.37399	0.00427858	0.046061		CCNA_01255	2.22569	2.931	0.00111507	0.0120043		CCNA_03750	-0.951474	7.62923	0.00628338	0.0676437		CCNA_03419	-1.27499
CCNA_02714	-0.94462	7.45071	0.00209898	0.0225358		CCNA_02832	1.0382	7.70043	0.00193084	0.0207306		CCNA_03535	1.62993	4.97563	0.00282232	0.030302		CCNA_02805	1.0869	7.8897	0.00535611	0.0575062		katG	-1.23288	6.51082	0.00218378	0.0234418		CCNA_01690	-1.1649	7.10532	0.00429077	0.0460681		gyrB	-1.26634	9.71488	0.00112358	0.0120538		CCNA_01085	-0.9732	8.67008	0.00633116	0.0679749		CCNA_00027	-1.00252
CCNA_01393	1.24267	7.52168	0.00212554	0.0227598		CCNA_03766	-1.09838	6.79651	0.0019594	0.0209808		rplF	-1.57199	11.7332	0.00287819	0.030819		CCNA_01785	1.10706	7.24586	0.00546729	0.0585425		CCNA_01831	-2.21263	5.14497	0.00219488	0.0234418		CCNA_00288	-1.04591	6.81102	0.00433001	0.0463648		CCNA_00820	1.91777	4.52216	0.00112571	0.0120538		CCNA_00846	-1.07584	9.3183	0.00644227	0.0689824		CCNA_03602	0.714014
CCNA_02700	1.19239	4.83905	0.002169	0.023163		dnaA	-1.41249	10.0367	0.00197994	0.0211441		recJ	-0.963077	7.26727	0.0029145	0.0310467		fljM	1.39663	11.7185	0.00552368	0.0589515		CCNA_03933	1.86382	9.5831	0.00219688	0.0234418		CCNA_02496	1.2622	6.94225	0.00434558	0.0464071		CCNA_00511	1.12889	6.2742	0.00113087	0.0120564		CCNA_02156	0.998069	5.58153	0.00656337	0.0700453		CCNA_00608	-1.3716
CCNA_03369	1.26235	5.71399	0.00223726	0.0238283		CCNA_01606	3.45721	4.77681	0.00199114	0.0212069		rpsS	-1.4287	10.2641	0.002915	0.0310467		parE-3	1.05656	5.25812	0.00554698	0.0589515		CCNA_01639	-1.50111	5.00879	0.00220518	0.0234418		CCNA_01173	-1.11968	8.06634	0.00436936	0.0464963		CCNA_01691	-1.15584	7.14963	0.00113198	0.0120564		CCNA_R0108	-2.59497	3.44017	0.00657661	0.0700453		CCNA_03557	0.754641
CCNA_02751	-1.24993	5.40923	0.00228046	0.0242239		CCNA_03390	-1.34513	5.26731	0.00200454	0.0212719		CCNA_00776	2.13055	10.4867	0.00296035	0.0314458		CCNA_02849	1.2366	7.56742	0.00556158	0.0589515		glk	1.1623	8.09642	0.00220684	0.0234418		CCNA_01263	-0.99186	6.61429	0.00437722	0.0464963		CCNA_00529	2.08776	4.40467	0.00119101	0.0126513		CCNA_01361	-1.52133	5.56944	0.00664915	0.0706295		CCNA_01222	-0.770202
CCNA_01820	-1.05377	7.68801	0.00232299	0.0245516		CCNA_03321	-1.07542	5.94973	0.00200789	0.0212719		CCNA_01773	1.56053	5.4872	0.00296946	0.031459		nasT	-1.57557	3.40279	0.00556453	0.0589515		CCNA_01970	-1.08641	6.40946	0.00221519	0.0234681		CCNA_R0004	2.41466	1.12648	0.00440489	0.0466662		CCNA_00714	2.25951	2.95723	0.00124188	0.0131566		CCNA_00792	1.81243	3.52958	0.00673948	0.0713992		CCNA_03298	-1.66691
CCNA_02764	-1.3094	4.89295	0.00232361	0.0245516		CCNA_01065	-1.2189	7.13355	0.00201374	0.0212774		CCNA_02498	1.06949	5.61649	0.00302031	0.0318889		CCNA_02694	-1.79924	4.35592	0.00558591	0.0590215		CCNA_00677	-1.35592	10.9735	0.00222277	0.0234861		CCNA_02637	1.18717	6.06295	0.00441814	0.0466827		CCNA_03295	1.34339	6.40647	0.00124654	0.0131711		CCNA_00698	-1.1146	6.0562	0.00680347	0.0718864		CCNA_R0040	-0.935941
ribH	1.83446	3.59673	0.00240303	0.0253238		CCNA_02962	1.19946	6.25531	0.00202181	0.0213063		CCNA_00728	1.25579	6.3306	0.00302601	0.0318889		CCNA_02824	-3.29727	3.08443	0.0056693	0.0597446		CCNA_00339	-2.37033	5.30176	0.00227875	0.023953		xylD	-1.07415	9.50368	0.0044722	0.0470178		CCNA_03171	-1.01611	7.48703	0.00125311	0.0131803		CCNA_00497	1.2152	7.55697	0.0068354	0.0720332		CCNA_00332	-1.18082
dapA	-1.07139	7.99784	0.00243534	0.0255967		CCNA_00750	-1.26689	6.60733	0.00207731	0.0218087		CCNA_01745	1.14353	7.32455	0.00308204	0.0323939		CCNA_R0005	1.51609	3.6212	0.00568705	0.0597739		CCNA_03199	-1.11384	5.87951	0.00227895	0.023953		CCNA_03519	1.40597	6.2741	0.0044734	0.0470178		CCNA_00753	-1.26043	5.08238	0.00125401	0.0131803		CCNA_01153	1.37821	4.56753	0.00693556	0.0726796		CCNA_03610	0.7883
CCNA_03382	0.984045	7.17949	0.00244697	0.0256514		CCNA_01533	2.15575	6.63646	0.0020804	0.0218087		CCNA_03762	-1.5032	7.67759	0.00310789	0.0324662		CCNA_02416	-1.26644	11.4425	0.00573372	0.0601062		CCNA_03711	1.2864	9.97911	0.00230133	0.0241247		CCNA_03288	1.24206	4.64544	0.00449694	0.0470692		CCNA_02009	1.27632	5.79286	0.00127486	0.0133643		CCNA_00180	1.4645	6.26596	0.00693639	0.0726796		CCNA_00481	0.914324
recJ	-0.975222	7.26727	0.00247609	0.0258768		CCNA_00893	1.453	5.99426	0.00209504	0.0219046		CCNA_02057	1.78965	3.99825	0.00311794	0.0324662		CCNA_00700	-1.81227	3.03839	0.00579385	0.0605776		vanR	1.44397	5.16364	0.00231286	0.0241821		CCNA_00029	1.27188	4.06126	0.00452282	0.0470692		CCNA_02498	1.15138	5.61649	0.00131747	0.0137748		CCNA_00532	1.04409	4.96463	0.00696916	0.0726796		CCNA_R0175	-1.38964
CCNA_01038	1.04957	5.97879	0.00248143	0.0258768		CCNA_00518	-1.46396	9.95798	0.00211076	0.0220114		CCNA_00989	1.65017	6.31371	0.0031191	0.0324662		CCNA_01553	-1.03143	5.20129	0.00584803	0.0609844		CCNA_02416	-1.41943	11.4425	0.00235176	0.0245246		mviN	-1.0216	6.74389	0.00452402	0.0470692		CCNA_02925	-1.33275	8.5094	0.00133026	0.0138722		CCNA_00156	-1.33931	4.14658	0.00696953	0.0726796		CCNA_03881	-1.27896
CCNA_03745	-1.102	7.39305	0.00248844	0.0258823		mfd	-1.03016	8.58886	0.00212043	0.0220547		CCNA_02661	1.17607	9.98112	0.00312143	0.0324662		CCNA_00206	-1.05411	8.78586	0.00594862	0.0618718		CCNA_R0016	1.91088	1.74925	0.00236124	0.0245594		CCNA_02111	1.29298	5.95243	0.00452544	0.0470692		CCNA_03372	1.55343	4.8078	0.00134549	0.0139944		CCNA_01916	-1.04744	6.48527	0.00699919	0.0727988		CCNA_02631	-0.804148
CCNA_00176	1.99882	5.61775	0.00251091	0.0260483		CCNA_02815	-1.42518	6.29733	0.00212968	0.0220933		CCNA_01985	1.07386	5.37825	0.00313772	0.0325508		CCNA_03553	-1.19873	7.32515	0.00602517	0.0625		CCNA_01520	2.59714	5.36921	0.00237839	0.0246735		CCNA_02945	1.58836	4.6855	0.00456286	0.0473352		CCNA_00931	2.1192	5.78099	0.00135959	0.0140945		CCNA_01167	1.45405	4.52968	0.00715169	0.0741918		CCNA_00958	-0.966245
CCNA_02014	-1.12231	6.37024	0.00252563	0.0260705		CCNA_02272	-1.18883	5.56621	0.0021389	0.0221315		CCNA_03532	1.29751	4.73933	0.0032568	0.0336986		CCNA_00687	1.39615	3.73545	0.00604031	0.0625		CCNA_03747	-1.22833	5.81316	0.00238832	0.0247123		CCNA_01503	1.79449	3.39516	0.00469222	0.0485511		CCNA_03230	1.10882	6.8473	0.00136217	0.0140945		CCNA_01516	-0.964918	6.57941	0.00720118	0.0744724		CCNA_00181	0.986273
CCNA_03619	-1.2617	10.8497	0.00252611	0.0260705		CCNA_03460	-1.336	4.86012	0.00220938	0.0228018		yihA	-1.02801	7.41698	0.00328986	0.0339282		CCNA_03896	1.27567	8.30491	0.00607418	0.0626881		phyK	-1.22927	5.42984	0.00242612	0.0250386		CCNA_00884	1.28101	4.13344	0.00474421	0.0489622		CCNA_01625	1.52764	6.88752	0.00137572	0.014198		CCNA_03931	-1.08352	8.59588	0.00721991	0.0744724		CCNA_01188	0.717192
hdaA	-2.01973	2.62798	0.0025487	0.0261406		CCNA_01514	-2.9422	4.43832	0.00224833	0.0231439		rplX	-1.55865	10.8231	0.00329598	0.0339282		CCNA_02383	-1.12413	5.91284	0.00610772	0.0627169		CCNA_03766	-1.07511	6.79651	0.00244235	0.0251411		CCNA_01648	-1.00459	7.14571	0.00476599	0.049029		CCNA_00263	1.67531	4.58497	0.00138504	0.0142574		CCNA_01660	1.36325	4.40872	0.00723468	0.0744724		CCNA_02825	-1.69462
CCNA_01970	-1.07497	6.40946	0.00255557	0.0261406		CCNA_02407	-1.18456	4.93599	0.00226998	0.0233066		CCNA_02263	3.01875	1.73307	0.00336913	0.034592		CCNA_03212	1.73278	3.86318	0.00610838	0.0627169		CCNA_02460	1.42781	4.56107	0.00248237	0.0254685		rplF	-1.45847	11.7332	0.00477523	0.049029		CCNA_00542	1.32671	5.89707	0.00143532	0.0147369		CCNA_02822	-1.11498	6.4648	0.00738246	0.0757983		CCNA_01193	-1.13099
xylX	-1.2879	9.83077	0.00255788	0.0261406		stpD	1.00006	7.38231	0.00231022	0.023659		CCNA_00551	1.7731	4.80179	0.00342579	0.0350836		CCNA_02230	1.18428	5.21713	0.00620718	0.0634222		CCNA_02597	2.07845	3.95075	0.00249429	0.0254685		CCNA_02416	-1.29403	11.4425	0.00485618	0.0497322		CCNA_01985	1.15165	5.37825	0.00144666	0.0148153		pbpZ	1.10832	6.13792	0.00741121	0.0758984		CCNA_00488	-0.829649
CCNA_03543	-1.22016	5.44751	0.00255908	0.0261406		recJ	-0.979219	7.26727	0.00233726	0.0238747		CCNA_03390	-1.26529	5.26731	0.00344114	0.0351507		CCNA_03711	1.14899	9.97911	0.0062188	0.0634222		CCNA_02087	0.961303	7.7386	0.00250762	0.0254685		dnaA	-1.26325	10.0367	0.00486952	0.0497413		CCNA_00235	1.79156	3.63295	0.00147631	0.0150766		CCNA_02501	1.15099	6.82404	0.00743044	0.0759007		CCNA_03595	-0.99314
CCNA_03853	-1.39438	6.13744	0.00257446	0.0262305		CCNA_03767	-1.49301	8.83894	0.00244912	0.024912		CCNA_02684	1.94991	4.46996	0.00347927	0.0354495		hfsC	-1.15044	5.40459	0.00622471	0.0634222		dgrB	1.20946	5.12718	0.00250868	0.0254685		CCNA_R0171	1.087	6.12961	0.00497497	0.0506888		CCNA_00689	2.78214	4.67084	0.00147973	0.0150766		CCNA_03102	1.30004	4.0214	0.00751472	0.0764758		nrtB	-1.20627
CCNA_00076	1.4386	5.32515	0.00259922	0.0264155		rplW	-1.43338	10.9419	0.00245129	0.024912		relB-3	1.08615	6.11263	0.00353854	0.0359617		CCNA_02014	-1.02453	6.37024	0.00630374	0.0639173		CCNA_00635	1.01391	8.43826	0.0025089	0.0254685		CCNA_02274	2.58417	4.15877	0.00498837	0.0506961		CCNA_01563	-1.28485	7.84311	0.00148535	0.01509		CCNA_02925	-1.10144	8.5094	0.00752504	0.0764758		CCNA_02116	-1.50317
CCNA_02826	1.04887	7.12264	0.00261438	0.0264823		sppA	1.03939	8.24256	0.00252771	0.0256235		CCNA_03227	1.04655	8.59669	0.00359553	0.0364481		CCNA_03285	-1.24546	5.11695	0.00630531	0.0639173		CCNA_01462	-1.69171	4.57245	0.00251394	0.0254685		rpsE	-1.59384	10.3754	0.00508321	0.0514585		hfiA	-1.43523	6.70588	0.00148914	0.01509		CCNA_02698	1.05909	7.9282	0.0076432	0.0774795		CCNA_02672	-0.693184
CCNA_02588	-1.02446	6.77025	0.00262111	0.0264823		CCNA_03975	-2.74257	3.10368	0.00254494	0.0257157		CCNA_03808	-1.10653	5.68883	0.00363413	0.0367461		CCNA_03830	1.01895	6.18819	0.00633932	0.0640778		CCNA_03979	-2.07145	4.10167	0.00251879	0.0254685		CCNA_03874	1.07873	5.61885	0.00508916	0.0514585		CCNA_01950	-1.29974	8.5251	0.00149238	0.01509		CCNA_03681	0.90776	7.84071	0.00771034	0.0779623		CCNA_00620	-1.21115
CCNA_02051	1.32234	6.31449	0.00262568	0.0264823		CCNA_01255	1.98506	2.931	0.00254968	0.0257157		CCNA_00585	1.76209	4.86189	0.00367968	0.0371127		CCNA_02515	1.05942	6.06698	0.00635323	0.0640778		CCNA_03881	-2.82986	2.20372	0.00254712	0.0256897		rpsC	-1.53468	11.6962	0.00516377	0.052081		CCNA_03657	-1.11356	7.62236	0.00149776	0.0151062		CCNA_02962	-1.04048	6.25531	0.00778541	0.0785225		CCNA_03794	-0.819074
CCNA_02337	1.16913	9.76652	0.0026804	0.0269661		CCNA_02503	1.22372	5.90462	0.00256048	0.0257596		CCNA_01503	1.83051	3.39516	0.00368908	0.0371139		CCNA_03804	1.82498	4.6347	0.00650212	0.0654143		CCNA_03997	-1.07707	6.81646	0.00255353	0.0256897		CCNA_R0100	1.87449	1.91696	0.00521047	0.0524197		CCNA_02052	-1.18393	8.663	0.00150462	0.0151371		CCNA_03569	-1.31703	5.57849	0.00784243	0.0788984		CCNA_03457	-1.14425
CCNA_00899	-1.20125	7.47074	0.00275784	0.0276754		CCNA_02853	-1.203	6.36653	0.00257145	0.0257888		CCNA_01769	-0.970721	7.24208	0.00377231	0.0378558		rplW	-1.25331	10.9419	0.00683584	0.0685988		CCNA_00831	-1.42873	6.98009	0.00257073	0.0257977		rpsJ	-1.43297	10.7547	0.00524472	0.0526317		CCNA_01910	2.06728	3.34474	0.00151337	0.0151869		CCNA_01557	1.48579	5.99987	0.0078988	0.0792659		CCNA_02708	-1.44916
CCNA_01237	2.04058	2.29446	0.00277176	0.0277454		CCNA_03034	-1.68161	4.97684	0.00257629	0.0257888		CCNA_00531	-1.27464	10.0913	0.0037879	0.037917		CCNA_03915	2.01044	0.638869	0.0068613	0.0686818		CCNA_R0188	-1.35379	4.38509	0.00260958	0.0261219		ibpA	1.403	4.84195	0.00534003	0.0534538		rpsH	-1.96655	10.4717	0.00153634	0.0153788		CCNA_R0008	-1.78675	3.68766	0.00805274	0.0805617		CCNA_01270	-1.20315
CCNA_02906	-1.08572	5.95126	0.00281345	0.0280923		CCNA_02014	-1.11859	6.37024	0.0025989	0.02595		rplB	-1.39048	12.0263	0.00381451	0.0379841		CCNA_00029	1.20577	4.06126	0.00690968	0.0688281		CCNA_03252	1.45312	4.65543	0.00265133	0.0264438		CCNA_00154	3.73829	-0.407047	0.00560213	0.0559373		CCNA_01739	-1.44994	11.2054	0.00155692	0.0155458		CCNA_01270	2.24438	2.17904	0.00806827	0.0805617		CCNA_01053	-1.28748
CCNA_03494	1.23219	6.31974	0.00283233	0.0282103		CCNA_00083	1.10177	6.61091	0.00263419	0.0262368		CCNA_01175	-1.29677	5.50522	0.00382248	0.0379841		CCNA_03324	1.01613	6.23069	0.00691038	0.0688281		CCNA_02697	-1.60488	5.94659	0.00265856	0.0264438		shpA	1.28372	5.20798	0.00563075	0.0560829		CCNA_03892	-1.17387	8.28665	0.00157294	0.0156666		CCNA_R0172	-1.70457	3.62986	0.00816849	0.0813589		CCNA_R0078	0.789351
stpD	0.984138	7.38231	0.00284576	0.0282218		ftsI	-1.1106	7.08	0.00266577	0.0264853		CCNA_00885	-1.061	6.31554	0.00382313	0.0379841		CCNA_R0103	-1.46025	3.25346	0.00698185	0.0692009		CCNA_02432	-1.46727	5.53754	0.0026616	0.0264438		rpsH	-1.64945	10.4717	0.00566602	0.0562938		CCNA_01048	4.59794	3.41695	0.00160615	0.0159243		CCNA_02703	-1.24888	4.65736	0.00822541	0.0817221		CCNA_03519	0.774158
CCNA_00210	1.50362	13.5793	0.00284762	0.0282218		CCNA_03176	1.15519	5.12065	0.00269792	0.0267382		CCNA_03906	-1.80681	8.4938	0.00388388	0.0384919		CCNA_00539	-1.01282	6.46301	0.00698246	0.0692009		bacA	1.19947	6.29816	0.00270318	0.0267071		CCNA_03324	1.03457	6.23069	0.00577172	0.0572017		CCNA_01784	1.70398	6.01589	0.00160679	0.0159243		CCNA_02076	-1.13912	8.46775	0.00837981	0.0830496		CCNA_00192	-0.91945
CCNA_02737	-1.26069	7.35726	0.00286346	0.0283085		CCNA_R0049	1.53002	9.41118	0.00272747	0.0269312		CCNA_02114	3.75084	1.95853	0.0040373	0.0399133		CCNA_01462	-1.45034	4.57245	0.00725567	0.0717306		CCNA_00266	-2.68823	3.81229	0.00271081	0.0267071		cspD	1.23866	5.02577	0.00585779	0.0579109		CCNA_03348	1.19439	7.77413	0.0016283	0.0160976		CCNA_01844	-2.14483	4.73409	0.00843642	0.0834036		parD-1	0.698311
CCNA_03681	0.983943	7.84071	0.00293758	0.0289696		CCNA_00042	-1.13822	7.34502	0.00273088	0.0269312		CCNA_00714	1.91326	2.95723	0.00406353	0.0400734		CCNA_00547	-1.48427	4.33328	0.0074451	0.0734216		CCNA_01166	-2.7195	2.20499	0.00271322	0.0267071		CCNA_02000	-1.15645	10.2473	0.0058847	0.0580333		CCNA_00417	1.27415	7.00549	0.00164707	0.016243		CCNA_01802	-1.10508	5.71424	0.00884853	0.0870516		CCNA_00613	-0.778759
CCNA_00597	3.33891	5.8552	0.00295613	0.0290724		CCNA_02637	1.24727	6.06295	0.002807	0.0276137		rpsK	-1.29013	11.094	0.00409856	0.0403193		CCNA_03077	1.39448	2.93307	0.00760291	0.0747932		CCNA_03912	-1.97178	5.0588	0.00271754	0.0267071		CCNA_02052	-1.03732	8.663	0.00591579	0.0581962		CCNA_03097	1.15898	6.15127	0.00167394	0.0164673		CCNA_03932	-1.08708	8.2138	0.00884901	0.0870516		CCNA_R0111	-1.02572
CCNA_03390	-1.28724	5.26731	0.00296256	0.0290724		CCNA_02837	-1.55172	5.36684	0.00288629	0.0283239		CCNA_02937	1.57089	4.70737	0.00413859	0.0406131		bacB	1.33315	3.74889	0.00767202	0.0752876		CCNA_03349	-4.20443	2.36708	0.00272153	0.0267071		CCNA_01637	-1.07612	9.26942	0.00594027	0.0582934		CCNA_00022	1.23815	5.28781	0.0016818	0.0164896		CCNA_02340	1.01342	8.07436	0.00896526	0.0879279		CCNA_03084	-0.841061
clpA	1.0492	9.27284	0.00297818	0.0291541		CCNA_02089	-1.77596	3.86228	0.0029601	0.028977		CCNA_00510	1.19666	4.92108	0.00416039	0.040727		CCNA_R0009	1.43634	4.23093	0.00769371	0.0753154		CCNA_R0187	-2.47811	1.89314	0.00274614	0.0268826		CCNA_R0189	2.89174	2.8418	0.00603185	0.0590471		CCNA_01441	-1.97822	8.81892	0.00168447	0.0164896		CCNA_02859	-2.013	2.5229	0.00898212	0.0879279		CCNA_02882	-1.74257
CCNA_02523	2.0554	3.04221	0.00299614	0.0292582		cydB	1.95418	7.42107	0.00298436	0.0291431		rpmC	-1.56702	9.52098	0.00423582	0.041364		CCNA_01076	1.05007	6.41062	0.00778232	0.0759252		CCNA_00184	-3.51434	1.59064	0.00275677	0.0269206		pssY	1.41428	5.20909	0.00610584	0.0596252		rplR	-1.85201	10.8978	0.00169438	0.0165461		CCNA_02363	-1.02292	6.45295	0.00906796	0.0884024		CCNA_03960	-1.18011
CCNA_01738	-1.0311	8.2601	0.00310624	0.0302593		ribH	1.76684	3.59673	0.00300633	0.029286		CCNA_03556	-1.21464	6.60406	0.00429994	0.0418877		CCNA_00929	2.35455	1.9087	0.00779402	0.0759252		CCNA_R0172	1.98747	3.62986	0.0027791	0.0270725		CCNA_02114	3.59211	1.95853	0.00617198	0.0601241		CCNA_01153	1.68649	4.56753	0.00170963	0.0166504		CCNA_00750	-1.07543	6.60733	0.00907486	0.0884024		CCNA_00632	-1.02296
CCNA_01199	-1.08122	6.80384	0.00313293	0.030445		CCNA_02423	-1.06291	6.93041	0.00306974	0.029831		rpsU	-1.25166	7.14901	0.00446939	0.0433984		CCNA_00147	1.33237	4.22952	0.00784002	0.0761874		CCNA_00147	1.54464	4.22952	0.00279441	0.0271554		CCNA_00515	-1.52971	8.83119	0.00635587	0.0617648		CCNA_01551	1.89339	3.23597	0.00171339	0.0166504		ibpA	-1.29832	4.84195	0.00918769	0.0892838		CCNA_00300	0.766084
CCNA_02499	1.37163	3.84824	0.00314101	0.0304495		hfsC	-1.24462	5.40459	0.00310843	0.0301336		rplR	-1.63108	10.8978	0.00447675	0.0433984		CCNA_00967	1.22271	6.93127	0.00805886	0.078124		CCNA_01579	1.02346	7.27223	0.0028469	0.0275681		CCNA_00767	1.24967	6.37208	0.00641196	0.0619671		CCNA_R0048	-1.99327	4.71448	0.00172074	0.0166811		chvG	0.952352	6.67237	0.00951247	0.0922156		CCNA_03459	-1.01979
CCNA_01691	-1.05672	7.14963	0.00315173	0.0304794		CCNA_03083	1.33987	4.39547	0.00312564	0.0302272		CCNA_02001	1.26509	6.63188	0.00451645	0.043658		CCNA_03940	3.65159	2.96253	0.00811729	0.0782622		CCNA_03580	1.84344	4.60072	0.00285068	0.0275681		CCNA_00081	1.13521	5.9249	0.00641596	0.0619671		CCNA_00365	-1.31541	9.53067	0.00181464	0.0175489		CCNA_00476	2.45189	3.02339	0.00954011	0.0922596		CCNA_01843	-1.03446
CCNA_03901	1.09439	6.28782	0.00325468	0.0313525		CCNA_01846	1.00856	7.18076	0.00317801	0.0306594		CCNA_02797	2.29877	1.654	0.00452539	0.043658		CCNA_02961	1.05708	6.56715	0.00813489	0.0782622		CCNA_00734	1.11253	6.98891	0.00291185	0.0280916		CCNA_01769	-0.926305	7.24208	0.0064322	0.0619671		CCNA_01660	1.66026	4.40872	0.00187304	0.0180699		higB	-1.65444	6.25485	0.0096767	0.0933545		CCNA_01852	-0.86208
rpsU	-1.30049	7.14901	0.0032577	0.0313525		CCNA_00076	1.39622	5.32515	0.00321891	0.0309791		CCNA_02503	1.15151	5.90462	0.00454035	0.0436968		CCNA_01805	1.04775	9.61361	0.00813744	0.0782622		CCNA_02700	-1.16345	4.83905	0.00292968	0.0281399		CCNA_00035	-1.17132	12.0851	0.00643874	0.0619671		CCNA_01740	-1.72989	9.2525	0.00187871	0.0180809		CCNA_R0049	-1.27273	9.41118	0.00972837	0.0934364		CCNA_02418	-1.18278
CCNA_02637	1.2273	6.06295	0.00327188	0.0314132		miaA	1.07742	5.03076	0.00322885	0.0310001		CCNA_00722	-1.46821	10.2105	0.00459176	0.0439735		CCNA_00514	0.956975	5.77481	0.0081515	0.0782622		CCNA_02205	1.23611	6.34495	0.00293094	0.0281399		CCNA_01224	-0.986035	6.35268	0.00650031	0.062299		CCNA_00958	2.17332	4.14158	0.00190386	0.0182789		CCNA_01301	0.966806	6.51451	0.00973198	0.0934364		CCNA_02905	-1.21295
CCNA_03995	-1.25858	6.70182	0.00330999	0.0317029		CCNA_00201	1.12672	5.61436	0.00334435	0.032032		CCNA_03488	1.37211	5.0228	0.00459219	0.0439735		CCNA_00426	1.06423	6.54778	0.00822817	0.0787122		CCNA_01263	-1.02528	6.61429	0.00297365	0.0282622		CCNA_00636	0.977447	8.87522	0.00650442	0.062299		CCNA_01139	-1.07758	8.79754	0.00193683	0.0185508		CCNA_01186	1.1179	9.90937	0.00998141	0.0956013		CCNA_03010	-1.19721
CCNA_03766	-1.04846	6.79651	0.00333193	0.0318366		CCNA_03949	-1.32382	5.75653	0.00336401	0.032071		CCNA_R0108	-2.75624	3.44017	0.00460213	0.0439735		CCNA_00036	-1.00563	6.31063	0.00823778	0.0787122		CCNA_00843	-1.23528	5.76084	0.00298043	0.0282622		fixK	1.96449	7.66677	0.00652846	0.0623796		CCNA_01269	1.91432	3.25636	0.00195232	0.0186545		qor	1.01831	5.70565	0.010042	0.0959515		CCNA_00187	-0.706863
CCNA_03889	1.51539	3.76166	0.00336088	0.0320366		CCNA_00895	1.19799	5.44523	0.00336448	0.032071		nusG	-1.2974	9.42962	0.0046236	0.0440732		CCNA_00734	1.002	6.98891	0.00837171	0.079801		CCNA_02824	-3.67537	3.08443	0.00298072	0.0282622		dnaE	-0.932252	8.76701	0.00655501	0.0624838		rplX	-1.66966	10.8231	0.00198018	0.0188755		CCNA_00968	-1.06044	6.34433	0.0101806	0.0970441		CCNA_02277	-1.3802
CCNA_02628	-0.997397	7.53971	0.00342185	0.0325401		CCNA_03881	-2.762	2.20372	0.00338906	0.0322284		CCNA_02599	1.05971	6.21123	0.00465056	0.0442246		pleC	-0.922126	7.38951	0.00855034	0.0810984		CCNA_02815	-1.36216	6.29733	0.00298234	0.0282622		CCNA_00214	-1.13052	5.94089	0.00658125	0.0625846		clpS	1.1522	7.40329	0.00199046	0.0189283		CCNA_02124	-1.0202	6.56488	0.0102722	0.0976837		CCNA_02782	-1.34887
CCNA_02312	1.20108	8.86829	0.00346644	0.0328854		fixT	3.09943	3.42478	0.00340325	0.0322864		CCNA_01632	1.1602	5.8975	0.00467885	0.0443879		CCNA_00510	1.09665	4.92108	0.00855068	0.0810984		CCNA_03433	1.71201	4.00728	0.00298559	0.0282622		CCNA_00026	1.81193	5.93143	0.00681172	0.0646223		CCNA_00326	-1.00743	7.06105	0.00201347	0.0191016		CCNA_01371	-1.16587	4.73693	0.0103241	0.0979441		CCNA_R0174	-1.2945
CCNA_03395	1.39706	7.17373	0.00347462	0.0328854		CCNA_02097	1.27175	8.36037	0.0034176	0.0323457		CCNA_03602	1.08521	5.74058	0.00472099	0.0446816		CCNA_03597	-1.05762	6.32942	0.0085844	0.0810984		CCNA_R0178	-1.46269	5.35934	0.00298614	0.0282622		CCNA_01553	-1.0141	5.20129	0.00691052	0.0654043		CCNA_00042	-1.17213	7.34502	0.00202202	0.0191373		CCNA_02522	1.15816	4.8002	0.0103559	0.0980128		CCNA_03440	-1.39024
CCNA_R0009	1.62353	4.23093	0.00352563	0.0332893		CCNA_02714	-0.9118	7.45071	0.00342941	0.0323808		rfaE	-0.988284	7.6033	0.00479221	0.0452484		CCNA_03596	-1.12005	5.47152	0.00860765	0.0810984		CCNA_02106	-0.907069	7.32977	0.00303633	0.028614		CCNA_00580	1.71031	5.26528	0.00697796	0.0658816		CCNA_03806	-1.32766	6.77821	0.00203073	0.0191743		ftsN	-1.06326	6.55157	0.0104005	0.0982022		CCNA_00149	0.70412
CCNA_01139	-1.02171	8.79754	0.00358626	0.0337819		CCNA_01389	-1.35428	5.97487	0.00347542	0.0327378		CCNA_00629	1.85516	4.98009	0.00480511	0.0452632		CCNA_00619	2.47805	6.01276	0.00860934	0.0810984		CCNA_02053	-2.16308	3.18195	0.00303764	0.028614		CCNA_02788	2.26933	1.22424	0.00699394	0.0658816		rplO	-1.4015	9.58612	0.00205747	0.0193809		CCNA_02759	-0.941061	7.25437	0.0104571	0.0985041		CCNA_01496	0.687107
miaA	1.0665	5.03076	0.00364785	0.0342011		CCNA_00636	1.03428	8.87522	0.00352371	0.0331146		CCNA_03468	2.39183	4.46096	0.00482017	0.0452979		CCNA_02604	3.17485	3.74962	0.00864184	0.081213		CCNA_00465	1.21195	10.8659	0.00310435	0.0291736		CCNA_01608	2.17069	2.56494	0.0070283	0.0660495		CCNA_03613	-1.37018	5.04258	0.00206566	0.0194124		CCNA_02272	-1.0076	5.56621	0.0105122	0.0987896		CCNA_00148	0.759069
CCNA_03311	-1.1406	8.74128	0.00365374	0.0342011		rplB	-1.40407	12.0263	0.00354751	0.033122		CCNA_02230	1.22111	5.21713	0.00483669	0.0452979		CCNA_00169	-1.60096	12.9464	0.0087065	0.0814828		fzlA	-1.17965	7.56817	0.00312223	0.0292728		parE-3	1.03013	5.25812	0.0070652	0.0662404		CCNA_03468	2.73264	4.46096	0.00207145	0.0194176		CCNA_01822	1.09803	5.59984	0.0105827	0.0992194		CCNA_00402	-1.06102
CCNA_01741	-1.35919	10.3514	0.00365894	0.0342011		fljM	1.4887	11.7185	0.00354806	0.033122		CCNA_03240	1.03335	6.20552	0.00484282	0.0452979		CCNA_03537	0.88382	6.66502	0.00872721	0.0814828		CCNA_02816	-2.02221	4.29178	0.00316686	0.0296216		CCNA_00808	-1.18839	9.25627	0.00712348	0.0663605		CCNA_02047	-1.36778	10.4777	0.00207594	0.0194176		iolR	-1.0749	5.99471	0.0106202	0.0993377		CCNA_01882	-1.43059
CCNA_03372	1.36317	4.8078	0.00366502	0.0342011		CCNA_00243	1.15114	6.54083	0.00354938	0.033122		CCNA_01636	0.991736	9.35436	0.004859	0.0453431		CCNA_01224	-0.958368	6.35268	0.00873176	0.0814828		CCNA_00550	-1.7523	4.68805	0.00317917	0.02964		CCNA_01441	-1.62007	8.81892	0.00712715	0.0663605		qoxD	1.22126	5.87204	0.00210072	0.0196034		CCNA_03116	-1.62844	2.44206	0.0109483	0.102167		CCNA_R0091	0.779874
CCNA_00957	-0.939737	7.26798	0.00368248	0.034284		CCNA_02936	1.27893	4.91088	0.0035992	0.0335086		CCNA_03704	-1.10867	7.23131	0.00490009	0.04562		CCNA_01466	3.97053	4.20145	0.00880672	0.0819908		CCNA_00848	1.46603	5.81354	0.00318883	0.02964		CCNA_00419	1.75042	3.82096	0.00712785	0.0663605		CCNA_02596	-1.35321	11.1252	0.00211317	0.0196526		CCNA_02129	1.5664	2.73876	0.01115	0.103807		CCNA_02481	-1.4126
CCNA_02693	1.37846	7.47666	0.00371981	0.0345272		CCNA_R0078	-1.54134	3.50001	0.00378188	0.0351275		CCNA_00869	-0.909714	8.32204	0.00493297	0.0458192		CCNA_01641	-1.34867	4.37529	0.00887104	0.0822163		CCNA_03981	1.3475	4.20212	0.00319109	0.02964		CCNA_03468	2.25287	4.46096	0.00714544	0.0663695		qoxC	1.19744	6.87095	0.00211583	0.0196526		CCNA_R0092	-1.31556	3.91609	0.0112118	0.104139		CCNA_R0168	-1.2512
mraZ	-1.15479	5.19206	0.0037259	0.0345272		CCNA_01660	1.49482	4.40872	0.00389068	0.0359919		dapA	-1.00432	7.99784	0.00500029	0.0463368		CCNA_00807	1.06261	6.66629	0.00887513	0.0822163		CCNA_00079	1.33359	4.75075	0.0032279	0.029863		CCNA_00138	1.19825	6.475	0.00722218	0.066796		CCNA_03193	1.74476	4.2017	0.00212086	0.0196537		CCNA_02321	-0.96799	7.49727	0.0116614	0.108064		trwB	-1.35658
CCNA_00822	2.15459	3.82188	0.00374985	0.03463		CCNA_01168	1.64404	3.09535	0.00389296	0.0359919		CCNA_03238	1.47023	5.57965	0.005041	0.0466059		CCNA_02130	0.949926	5.91359	0.0088927	0.0822163		CCNA_02270	1.29054	4.07581	0.00323005	0.029863		CCNA_01095	-1.02537	8.35385	0.00725472	0.066796		CCNA_02371	1.79568	5.0711	0.00212658	0.019661		CCNA_01968	-1.01714	6.47659	0.0118263	0.109339		CCNA_02922	0.677261
ftsA	-0.974338	6.81663	0.00376555	0.03463		CCNA_03348	1.09686	7.77413	0.00390652	0.0360338		recF	-1.10125	8.28839	0.00507885	0.0467569		CCNA_R0102	2.63811	1.43322	0.00896298	0.0825612		CCNA_03092	1.04059	6.36698	0.00332424	0.0306628		CCNA_01386	0.990906	6.40676	0.00726186	0.066796		CCNA_00093	1.42955	4.60042	0.00215265	0.0198561		CCNA_00957	-0.853317	7.26798	0.0119504	0.110231		CCNA_03014	-0.726789
fljM	1.47596	11.7185	0.00376786	0.03463		CCNA_R0181	-2.07967	1.79706	0.00393723	0.0362292		CCNA_01263	-0.980518	6.61429	0.00508313	0.0467569		CCNA_02378	0.975898	6.46494	0.00897135	0.0825612		CCNA_01521	0.945405	7.66477	0.00336231	0.0309426		CCNA_03212	1.68463	3.86318	0.00726635	0.066796		CCNA_01337	1.84586	5.19447	0.0021603	0.0198623		CCNA_00484	1.16488	5.25032	0.0127209	0.117067		CCNA_03573	-1.00833
CCNA_03673	1.13998	5.50719	0.00377167	0.03463		CCNA_03146	-0.938798	7.87121	0.00395158	0.0362292		CCNA_00927	1.93	3.30954	0.00509245	0.0467569		fljN	1.24081	10.5405	0.0091472	0.083986		CCNA_01219	-1.15727	5.35367	0.00337131	0.030954		CCNA_00454	1.24086	4.97808	0.00727498	0.066796		CCNA_00182	1.99603	5.70104	0.00216327	0.0198623		CCNA_03535	1.28681	4.97563	0.0128303	0.117803		CCNA_03269	-1.43156
CCNA_00337	-1.04343	5.91899	0.0038214	0.0350061		CCNA_00529	1.77354	4.40467	0.00395491	0.0362292		CCNA_01546	-1.15612	6.47471	0.00514125	0.0470967		CCNA_00034	-1.08582	10.7667	0.00917829	0.0840782		CCNA_00530	-1.48641	11.1306	0.00343611	0.0314438		CCNA_02472	-0.916838	6.46328	0.0073526	0.0673539		qoxA	1.3982	9.45631	0.00218183	0.0199867		CCNA_00300	-1.20776	4.23767	0.0130013	0.118984		CCNA_00138	-0.71733
CCNA_03488	1.40461	5.0228	0.003865	0.0352696		CCNA_00490	1.28419	6.24021	0.00398401	0.0364122		CCNA_00888	1.25029	5.6875	0.00516779	0.0472314		CCNA_01225	-1.02381	5.83242	0.00936586	0.0856001		nasT	-1.68201	3.40279	0.00344039	0.0314438		CCNA_02172	0.867978	7.32473	0.00739136	0.0674235		CCNA_02881	1.38051	6.9251	0.00219637	0.0200739		CCNA_R0188	-1.11982	4.38509	0.0130186	0.118984		CCNA_02881	0.715887
CCNA_01219	-1.14411	5.35367	0.00386782	0.0352696		CCNA_03437	1.44685	3.86585	0.00410471	0.0374297		CCNA_02061	1.06945	8.03972	0.00521661	0.0475394		CCNA_01521	0.870791	7.66477	0.00939468	0.0856674		CCNA_03926	1.73423	3.16651	0.00349391	0.0317894		CCNA_01741	-1.23819	10.3514	0.00739397	0.0674235		rplD	-1.70078	11.2832	0.00223923	0.0203908		CCNA_00779	-2.17311	1.34747	0.0130619	0.119108		CCNA_01916	0.679957
CCNA_01255	1.87549	2.931	0.00389796	0.035428		CCNA_01561	-1.31643	6.51284	0.00415378	0.0377426		lpxI	-1.0085	7.01087	0.00523598	0.0475394		CCNA_01176	-1.11142	4.79971	0.00945386	0.0860107		CCNA_00984	-1.21478	6.94956	0.00349413	0.0317894		CCNA_03396	0.885443	6.90104	0.00748983	0.0681421		qoxB	1.29944	9.84321	0.00224125	0.0203908		CCNA_03098	-1.49098	5.0566	0.0131581	0.119712		CCNA_02228	-0.989558
perB	-1.07715	6.90819	0.00390293	0.035428		CCNA_00220	1.17548	5.23282	0.00415792	0.0377426		ileS	-1.0827	9.45879	0.00523719	0.0475394		CCNA_01745	1.01604	7.32455	0.00958739	0.0870273		CCNA_00614	-1.61074	5.5218	0.00350724	0.0318362		CCNA_01226	-1.07572	4.91761	0.00751364	0.0682034		CCNA_02831	1.06524	7.78245	0.00225131	0.0204357		CCNA_01021	1.40698	6.65448	0.0133125	0.120841		CCNA_03549	-1.46963
CCNA_02352	0.971162	8.19684	0.00401766	0.0363867		CCNA_02309	1.79481	3.3172	0.00421294	0.0380791		nusA	-1.19704	10.0456	0.00533379	0.0482982		CCNA_00733	0.938646	5.50809	0.00967219	0.0875981		CCNA_01417	1.34665	10.5453	0.00353986	0.0320594		CCNA_00698	1.09957	6.0562	0.00755715	0.0684029		nusA	-1.3235	10.0456	0.00225731	0.0204437		CCNA_03313	-1.41458	5.486	0.0137633	0.12465		CCNA_01051	-1.22746
CCNA_R0051	1.52259	3.47768	0.00403153	0.0364297		CCNA_R0196	-2.50728	1.1388	0.00421406	0.0380791		CCNA_03108	-1.52778	13.3799	0.00534497	0.0482982		CCNA_01952	1.01658	7.13664	0.00971581	0.087794		CCNA_01138	-2.49083	1.19039	0.00366647	0.0331309		rplR	-1.50285	10.8978	0.00756987	0.0684029		CCNA_R0115	-2.70439	0.754942	0.00227064	0.0205179		CCNA_00038	1.25656	4.15856	0.0146379	0.132271		CCNA_03217	-0.911775
CCNA_01481	-0.943987	7.32403	0.00405567	0.0365651		xylA	-1.20576	9.44645	0.00426208	0.0384261		CCNA_03702	-1.40429	12.1465	0.00536455	0.0483657		CCNA_01039	-1.25949	5.07427	0.00975948	0.0879609		CCNA_00389	-1.20214	5.37009	0.00372642	0.0335788		CCNA_03545	1.20643	8.40814	0.00767699	0.0692142		CCNA_02737	-1.29285	7.35726	0.0022826	0.0205794		ftsK	0.878372	8.28801	0.0151851	0.136906		CCNA_00026	-0.901417
CCNA_01558	0.990672	6.26257	0.00409124	0.0368027		CCNA_01175	-1.27762	5.50522	0.00428364	0.0385335		CCNA_00931	1.74832	5.78099	0.00546152	0.0488686		CCNA_02854	1.19849	4.80919	0.00977832	0.0879609		CCNA_02409	1.17876	7.93502	0.00373285	0.0335788		CCNA_03434	1.13448	5.20547	0.00777616	0.0699504		CCNA_02967	1.28234	4.7639	0.00229876	0.0206785		CCNA_03034	-1.27689	4.97684	0.015512	0.139538		CCNA_01161	-0.700492
CCNA_R0092	1.58936	3.91609	0.00412975	0.0370656		CCNA_R0162	2.66896	0.534545	0.00438505	0.0393571		CCNA_00689	2.27424	4.67084	0.00546322	0.0488686		CCNA_01406	1.04697	9.27291	0.0100031	0.0897808		moaA	0.976045	6.07227	0.00375604	0.0336712		CCNA_03760	-0.990337	6.80491	0.00788759	0.0707933		CCNA_R0038	-1.5801	5.34624	0.0023304	0.0209008		CCNA_00235	1.24954	3.63295	0.0163837	0.147048		CCNA_03324	-0.67025
CCNA_00808	-1.26904	9.25627	0.00422964	0.0378763		CCNA_01548	-0.996464	6.02767	0.00443562	0.0397216		CCNA_01247	2.11666	2.89751	0.00547068	0.0488686		dnaE	-0.897521	8.76701	0.0100341	0.0898566		CCNA_R0181	1.79043	1.79706	0.00375998	0.0336712		CCNA_01521	0.882955	7.66477	0.00794804	0.0711759		recA	-1.17743	9.62784	0.00233394	0.0209008		CCNA_R0180	-2.21254	0.516808	0.0165405	0.148123		CCNA_03368	-1.24435
CCNA_01711	1.10026	6.00966	0.00423903	0.0378763		CCNA_00984	-1.18392	6.94956	0.00445719	0.0398255		CCNA_03568	1.50605	5.58066	0.00547351	0.0488686		CCNA_03928	1.29949	4.6865	0.0100607	0.0898934		CCNA_03735	1.08165	9.27414	0.00379319	0.0338926		CCNA_03367	1.39871	4.3866	0.00819736	0.0731647		CCNA_01680	-1.09966	7.04067	0.00235191	0.0210146		CCNA_02640	-1.0861	8.49077	0.0167517	0.149604		CCNA_03594	-0.899951
CCNA_02945	1.59992	4.6855	0.00426172	0.037994		CCNA_R0187	-2.3568	1.89314	0.00447264	0.0398495		CCNA_00280	-0.975008	6.13217	0.00548398	0.0488686		CCNA_R0178	1.24596	5.35934	0.010089	0.0899452		CCNA_02215	-1.41511	6.08802	0.00381795	0.0340232		CCNA_02671	1.22695	5.03389	0.00821582	0.0731647		CCNA_02341	-1.19395	7.29596	0.00236807	0.021103		CCNA_01016	-1.00277	4.58596	0.0167808	0.149604		CCNA_02382	-1.03894
CCNA_01440	-1.33173	11.9241	0.00428743	0.0381381		CCNA_00210	1.41087	13.5793	0.00447982	0.0398495		CCNA_00930	2.16582	4.38448	0.00549374	0.0488686		CCNA_01545	-1.09365	5.5693	0.0101317	0.0901245		CCNA_02980	1.08467	6.63001	0.00382484	0.0340232		CCNA_02381	2.32357	2.55031	0.00822507	0.0731647		CCNA_02275	2.49179	2.67384	0.00237237	0.021103		CCNA_00065	-0.963164	7.41422	0.0168867	0.150213		CCNA_00588	-1.45616
CCNA_01520	2.39636	5.36921	0.00430487	0.0382081		CCNA_02749	-1.39016	5.73867	0.00450586	0.039992		CCNA_03930	1.46273	3.354	0.00551784	0.0489739		CCNA_01243	-0.881479	6.65519	0.0101899	0.0904412		CCNA_03830	1.0683	6.18819	0.00387762	0.034416		CCNA_02858	1.20695	6.32535	0.0082564	0.0732802		CCNA_02628	-1.02742	7.53971	0.00239257	0.0212353		CCNA_00240	-0.984472	8.5714	0.0170061	0.150939		CCNA_00484	0.725151
CCNA_02925	-1.1703	8.5094	0.00442207	0.0391613		CCNA_02877	-2.10642	3.67092	0.00454442	0.0401316		CCNA_00627	2.42955	2.42442	0.00559325	0.0495331		CCNA_00476	-2.40873	3.02339	0.0102476	0.0907512		CCNA_02614	1.16249	4.81339	0.00391146	0.0346394		CCNA_03753	-0.936003	6.43919	0.00831298	0.0736187		CCNA_00157	-1.12142	5.44838	0.00240077	0.0212609		CCNA_03433	-1.30188	4.00728	0.0170544	0.151031		CCNA_03263	-1.63803
CCNA_02685	1.8523	2.70318	0.00450837	0.0398373		CCNA_02353	0.972163	6.92102	0.00454801	0.0401316		pssZ	1.02809	8.37303	0.00564269	0.049759		CCNA_02053	-1.79442	3.18195	0.0104521	0.092358		CCNA_00687	1.48027	3.73545	0.00393542	0.0347745		CCNA_00529	1.59303	4.40467	0.00855752	0.0755333		rpsN	-1.78456	10.6583	0.00243521	0.0215182		CCNA_03290	0.847437	5.972	0.0172925	0.152649		CCNA_03954	-0.868408
CCNA_02590	0.953691	7.13035	0.00453506	0.0399846		CCNA_00207	1.07626	7.12611	0.00455384	0.0401316		CCNA_03257	-0.975655	7.09746	0.00564367	0.049759		CCNA_01773	1.30682	5.4872	0.0106254	0.093537		CCNA_01048	-3.90835	3.41695	0.00394742	0.0348035		CCNA_02854	1.21936	4.80919	0.00858464	0.0755333		CCNA_02353	1.02495	6.92102	0.00244133	0.0215247		CCNA_03969	-1.36266	2.38825	0.0173346	0.152649		CCNA_03896	0.718909
CCNA_00609	-1.11547	5.74234	0.00455773	0.040096		CCNA_02497	1.18975	7.1327	0.00456178	0.0401316		CCNA_00297	1.74222	3.14567	0.0056837	0.0500015		CCNA_02759	0.939067	7.25437	0.0106324	0.093537		CCNA_03874	1.10573	5.61885	0.00396004	0.0348379		CCNA_02238	1.28614	4.31249	0.00858762	0.0755333		CCNA_02057	1.84494	3.99825	0.00247242	0.0217179		CCNA_03094	0.998887	5.91923	0.0173559	0.152649		CCNA_03086	-0.688612
CCNA_00179	1.68949	5.19904	0.00457231	0.0401359		CCNA_03062	-1.07511	7.19127	0.00463038	0.0406455		rplD	-1.48197	11.2832	0.00588554	0.0516634		CCNA_02695	-1.56743	2.33111	0.0107387	0.0942648		CCNA_01576	-1.75347	4.72988	0.00398917	0.0349799		CCNA_02254	-0.931618	8.20856	0.00862285	0.0755333		CCNA_03597	-1.2154	6.32942	0.00247535	0.0217179		CCNA_02616	1.02504	8.88153	0.0173899	0.152649		CCNA_02594	0.663045
CCNA_03915	2.15314	0.638869	0.0046047	0.0403315		perP	1.35345	5.49011	0.0046773	0.0408076		CCNA_01153	1.41342	4.56753	0.00592483	0.0518942		CCNA_03992	-2.01138	2.96298	0.0109727	0.0958088		CCNA_R0196	-2.4269	1.1388	0.00400498	0.0349799		CCNA_02876	1.47092	4.23077	0.00862374	0.0755333		CCNA_02460	1.44343	4.56107	0.00247956	0.0217179		CCNA_02191	-1.46966	3.74563	0.0177507	0.155475		CCNA_00437	-0.928741
CCNA_01632	1.16134	5.8975	0.00463569	0.0405141		mraZ	-1.12619	5.19206	0.00467892	0.0408076		CCNA_03308	-1.26919	3.87985	0.00597654	0.0521386		CCNA_03262	-0.946169	6.2275	0.0109812	0.0958088		CCNA_03621	-1.57936	4.30208	0.00400532	0.0349799		CCNA_02235	-0.965899	6.49466	0.00881195	0.0768498		CCNA_02914	-0.987689	7.51325	0.00249776	0.0218294		CCNA_02881	1.05327	6.9251	0.0179948	0.157267		CCNA_03053	-1.00447
CCNA_02126	-1.31733	3.94754	0.0047126	0.0410964		CCNA_00069	-1.23829	4.87561	0.00469347	0.0408076		CCNA_03369	1.13181	5.71399	0.00597884	0.0521386		xylA	-1.07612	9.44645	0.0109866	0.0958088		CCNA_03149	-1.07119	8.98788	0.00401121	0.0349799		rpmD	-1.44382	8.15151	0.00882765	0.0768498		CCNA_02752	1.26904	6.4786	0.00251509	0.0219329		CCNA_02695	1.43072	2.33111	0.0180766	0.157638		CCNA_03904	-1.19742
CCNA_R0176	2.54229	2.40118	0.00473612	0.0412115		CCNA_R0118	-1.48525	8.4825	0.00469896	0.0408076		CCNA_R0063	3.81124	3.12699	0.00602028	0.0523856		CCNA_R0035	2.37317	0.093147	0.0111101	0.0964692		CCNA_02392	-2.36094	3.31357	0.00403091	0.0350751		CCNA_02236	-1.13261	5.82862	0.00883176	0.0768498		rpsC	-1.69545	11.6962	0.00254108	0.0221113		parD-4	-1.10713	7.49341	0.0181238	0.157705		CCNA_02955	-1.21463
CCNA_01985	1.0316	5.37825	0.00481506	0.0417678		nagA	-1.23829	7.33898	0.00470917	0.0408076		CCNA_00334	2.44557	3.81806	0.00603958	0.0524394		xylX	-1.08169	9.83077	0.0111106	0.0964692		CCNA_01145	-2.2851	4.54598	0.00406352	0.035282		CCNA_02159	1.25737	3.74564	0.00890275	0.0772991		rpsU	-1.33851	7.14901	0.00255231	0.0221607		CCNA_R0126	-1.25528	3.73844	0.0184244	0.159826		CCNA_03349	-1.62881
CCNA_R0022	-1.60016	3.34357	0.00482499	0.0417678		CCNA_01236	1.93031	1.31895	0.00471515	0.0408076		CCNA_02685	1.77238	2.70318	0.00609642	0.052818		dgcB	1.033	9.43437	0.0112683	0.097626		CCNA_01137	-1.55938	4.22725	0.00410242	0.0354528		CCNA_01042	-0.926917	8.02105	0.00896527	0.0773762		CCNA_03234	1.60031	4.94286	0.00257142	0.0221912		CCNA_02274	-2.04419	4.15877	0.0184476	0.159826		CCNA_01284	-1.15108
CCNA_02840	1.14345	5.19943	0.00483143	0.0417678		CCNA_00816	-1.76067	3.9717	0.00472036	0.0408076		rplV	-1.55667	10.9881	0.00613897	0.0530715		CCNA_02433	1.7731	2.78861	0.0114054	0.0986001		CCNA_02669	1.02834	7.23126	0.00410377	0.0354528		CCNA_03945	1.38265	3.86187	0.00897296	0.0773762		CCNA_03635	-1.57853	4.47295	0.00257735	0.0221912		CCNA_03228	0.931438	6.50287	0.0185408	0.160286		alkB	-0.856326
CCNA_01352	0.940963	8.28414	0.00484762	0.0418173		CCNA_02659	1.07291	7.82243	0.00473676	0.040861		CCNA_03597	-1.10174	6.32942	0.00620578	0.0535332		CCNA_R0031	-0.995297	6.51135	0.0114502	0.0987735		qoxA	1.29278	9.45631	0.00410983	0.0354528		CCNA_02700	-1.03444	4.83905	0.00898253	0.0773762		rplF	-1.59786	11.7332	0.00257801	0.0221912		CCNA_02400	2.07956	4.97985	0.018626	0.160674		CCNA_02818	-0.998233
CCNA_02680	1.30041	6.04755	0.00487111	0.0419293		CCNA_01440	-1.31328	11.9241	0.00476954	0.0409732		miaA	1.01257	5.03076	0.00623985	0.0537112		CCNA_01546	-1.04939	6.47471	0.0114953	0.0989105		CCNA_01511	-2.05649	4.60793	0.00413602	0.0355345		CCNA_00033	-1.15836	11.3304	0.00898913	0.0773762		CCNA_01632	1.23837	5.8975	0.00257805	0.0221912		CCNA_00520	-0.943203	9.06943	0.0191575	0.164903		CCNA_01879	-1.4217
CCNA_01288	-1.18989	5.76044	0.00497048	0.0426681		CCNA_03907	-1.08476	6.82154	0.00477876	0.0409732		CCNA_03779	-1.18826	5.7645	0.00627629	0.0539086		CCNA_01995	-1.01927	8.17751	0.0115156	0.0989105		socB	0.964819	7.3459	0.0041371	0.0355345		qoxD	1.04459	5.87204	0.00902767	0.0775409		CCNA_R0188	-1.3756	4.38509	0.00263564	0.0226382		CCNA_01784	1.17777	6.01589	0.0192738	0.165389		CCNA_00424	0.649783
ruvC	-1.13936	5.47435	0.0049783	0.0426681		CCNA_00822	2.06679	3.82188	0.00478055	0.0409732		CCNA_01813	-0.98919	6.95544	0.00631444	0.0541199		CCNA_03891	1.30376	3.95517	0.0115686	0.0990486		CCNA_00827	-2.35727	6.11202	0.00416206	0.0355606		CCNA_00080	1.16983	3.89391	0.00911503	0.0781232		CCNA_00823	1.26532	8.40812	0.00264702	0.0226871		CCNA_02641	-1.00231	8.18831	0.0192967	0.165389		CCNA_02517	0.681708
CCNA_03113	1.30779	4.08823	0.00507567	0.0432756		CCNA_03102	1.38339	4.0214	0.00482643	0.0412779		CCNA_03569	-1.35911	5.57849	0.00633959	0.0542005		ctaG	1.09296	9.96835	0.0115813	0.0990486		CCNA_01952	1.11211	7.13664	0.00416313	0.0355606		CCNA_03053	1.96757	3.43231	0.00919467	0.0785369		CCNA_01605	1.64831	2.86771	0.00267963	0.0227867		CCNA_03177	1.10012	6.46696	0.019703	0.168509		CCNA_01136	-1.49289
CCNA_02501	1.20625	6.82404	0.00507797	0.0432756		CCNA_R0175	-2.67899	0.76796	0.00484416	0.041341		CCNA_00320	-1.1722	11.2013	0.00635098	0.0542005		CCNA_00754	3.07111	1.82248	0.0119117	0.101656		CCNA_02604	3.63801	3.74962	0.00417231	0.0355606		CCNA_00733	0.94281	5.50809	0.00920262	0.0785369		CCNA_03306	-1.38463	10.2691	0.00268064	0.0227867		CCNA_00250	0.841912	8.39677	0.0200349	0.170981		uxaA	-0.867348
CCNA_00364	1.20101	10.2355	0.00508168	0.0432756		CCNA_01301	1.03491	6.51451	0.00491712	0.0418741		CCNA_01784	1.40285	6.01589	0.00640605	0.0545539		CCNA_00359	1.25538	5.09851	0.0120741	0.102823		CCNA_00929	2.60054	1.9087	0.00417574	0.0355606		CCNA_00316	-1.00041	5.96172	0.00923573	0.0786514		CCNA_03697	1.57158	3.01179	0.00268173	0.0227867		CCNA_03324	-0.903645	6.23069	0.0203984	0.173466		CCNA_01906	-0.809829
CCNA_01338	1.21728	5.49649	0.00516132	0.0438093		CCNA_03048	-1.52957	4.6346	0.00494849	0.0420516		CCNA_03658	-1.04019	9.11448	0.00663805	0.0564093		xerD	-1.11032	4.22745	0.0122174	0.103822		CCNA_02672	1.04891	6.14137	0.00419842	0.0356776		CCNA_02937	1.3784	4.70737	0.00926681	0.0787481		CCNA_02114	4.11999	1.95853	0.00268429	0.0227867		CCNA_R0185	-1.09654	5.05974	0.0204129	0.173466		sigU	0.660156
CCNA_01098	-1.237	10.5933	0.00517607	0.0438093		CCNA_02527	-1.43729	4.65405	0.00499868	0.042388		CCNA_02632	1.19657	4.5597	0.00670953	0.0568957		glk	0.974811	8.09642	0.0122485	0.103866		CCNA_02319	-2.1587	3.13285	0.00421253	0.0357216		CCNA_01823	1.36862	5.00982	0.00934643	0.0792561		CCNA_00920	-1.19098	7.83016	0.00268716	0.0227867		CCNA_00995	1.10346	6.28147	0.020786	0.176262		CCNA_02823	-1.03451
CCNA_00248	0.956679	6.81512	0.00517727	0.0438093		CCNA_01820	-0.985082	7.68801	0.00501841	0.0424651		CCNA_02254	-0.953599	8.20856	0.00675102	0.0571263		CCNA_03060	1.1074	7.77495	0.0123586	0.104462		dnaE2	-2.00865	5.88104	0.00423048	0.0357977		CCNA_00687	1.30362	3.73545	0.00941558	0.0796734		CCNA_02202	2.41695	1.62605	0.00269878	0.0228367		CCNA_00725	1.63405	3.8057	0.0208704	0.176603		bamD	0.67689
greA	-1.24607	9.4971	0.00519234	0.043844		adk	-1.19225	10.5752	0.00504443	0.0425951		CCNA_02938	1.66373	4.18756	0.00678626	0.057303		CCNA_01138	-2.06422	1.19039	0.0123712	0.104462		CCNA_00263	1.43726	4.58497	0.00428696	0.0361989		CCNA_03311	-1.02902	8.74128	0.00943646	0.0796812		CCNA_01690	-1.22616	7.10532	0.00272694	0.0230262		CCNA_00171	1.60183	3.12238	0.0214082	0.18077		CCNA_01696	-1.10433
rfaE	-0.980797	7.6033	0.00521785	0.0439664		CCNA_00478	-1.47336	5.42672	0.00513112	0.0432356		CCNA_01206	1.85691	3.57128	0.00686903	0.057823		CCNA_02243	0.889275	8.16967	0.0124513	0.104917		CCNA_02823	-2.29118	2.38497	0.00430469	0.036272		CCNA_02822	1.07803	6.4648	0.0096826	0.0815872		CCNA_02435	-1.29713	8.09553	0.0027608	0.0232314		CCNA_01868	2.03084	2.97589	0.0215676	0.181732		CCNA_02410	-0.906161
gyrB	-1.08604	9.71488	0.0052298	0.0439744		CCNA_02523	1.88629	3.04221	0.0051683	0.0434573		CCNA_00777	0.981209	5.95876	0.00687679	0.057823		CCNA_02774	0.968128	7.62709	0.0125712	0.105704		CCNA_02217	1.00035	5.89333	0.00436705	0.03672		qoxA	1.15779	9.45631	0.00971568	0.0816935		CCNA_00959	1.62373	4.27912	0.00276287	0.0232314		CCNA_03774	0.920263	5.47769	0.0216277	0.181854		CCNA_02173	-0.665071
CCNA_01203	-0.929596	6.802	0.005263	0.0440811		CCNA_01847	1.55049	3.80827	0.00530125	0.0444815		CCNA_R0008	-1.83071	3.68766	0.00696093	0.0584075		CCNA_02409	1.02467	7.93502	0.0127284	0.106634		CCNA_01337	-1.67295	5.19447	0.00438137	0.036763		CCNA_03926	1.48509	3.16651	0.00982755	0.0824465		CCNA_03745	-1.09075	7.39305	0.00277943	0.0233215		CCNA_03660	-1.25825	3.82776	0.0216768	0.181885		CCNA_01515	-1.04675
CCNA_00931	1.75759	5.78099	0.0052668	0.0440811		CCNA_01828	1.13694	4.52265	0.00531636	0.0445148		ftsL	-1.04744	5.62342	0.00701956	0.058776		CCNA_R0176	2.14578	2.40118	0.0127352	0.106634		CCNA_00429	-2.58289	3.86679	0.00440614	0.0368933		CCNA_02427	-1.29209	5.05538	0.00984652	0.0824465		CCNA_01175	-1.34593	5.50522	0.00281266	0.0235252		CCNA_02858	-1.05212	6.32535	0.0217946	0.18249		CCNA_00364	0.685608
imuA	-1.66466	6.58873	0.0052756	0.0440811		CCNA_02499	1.27538	3.84824	0.00540948	0.0451997		hfsJ	1.02365	8.41205	0.00706059	0.0589958		CCNA_00042	-0.967455	7.34502	0.0128703	0.10754		CCNA_R0143	2.45998	2.62868	0.00441844	0.0369189		CCNA_02277	2.62116	4.35931	0.0100068	0.083613		CCNA_03702	-1.5412	12.1465	0.00281548	0.0235252		CCNA_02310	1.46441	4.42147	0.021867	0.182713		CCNA_01572	0.796974
CCNA_01955	0.978267	7.80975	0.0053084	0.0442625		CCNA_01535	-1.07934	8.50701	0.00546013	0.0455277		CCNA_00316	-1.02921	5.96172	0.00718578	0.0599165		CCNA_00846	0.992161	9.3183	0.0131776	0.109878		CCNA_00471	0.977687	8.93445	0.00449143	0.0374504		ccoS	2.9677	2.47782	0.010281	0.0857254		CCNA_03898	-1.41211	4.08493	0.00285649	0.0237874		CCNA_01869	1.26699	6.53733	0.0220785	0.184095		malA	-0.994797
CCNA_00900	1.16279	5.54948	0.00549071	0.0456873		CCNA_00989	1.51478	6.31371	0.00552698	0.045938		acrB5	1.45896	5.60444	0.00729315	0.060685		CCNA_02851	1.28807	3.54151	0.0132378	0.110095		CCNA_00644	-3.6017	4.16076	0.00454622	0.0378283		CCNA_02160	1.40508	4.9425	0.0103306	0.0859594		CCNA_03120	1.29561	7.46069	0.00286659	0.0237874		CCNA_R0178	-1.10487	5.35934	0.0222838	0.18542		CCNA_02570	-0.938707
CCNA_02715	1.06478	5.59334	0.00560936	0.0465446		xylD	-1.05175	9.50368	0.00554126	0.045938		CCNA_02563	1.49654	5.22861	0.0073666	0.0611141		CCNA_03880	-1.26783	4.72843	0.0132588	0.110095		CCNA_03945	1.53245	3.86187	0.00460726	0.0382565		CCNA_R0122	2.63591	1.1598	0.0104902	0.0871059		CCNA_03543	-1.20522	5.44751	0.00286874	0.0237874		CCNA_00929	-1.92603	1.9087	0.0226434	0.187289		CCNA_01788	-1.09874
CCNA_02816	-1.8929	4.29178	0.00561705	0.0465446		CCNA_03455	0.971553	7.73754	0.00554385	0.045938		CCNA_R0009	1.44596	4.23093	0.00737532	0.0611141		ccoO	4.01801	6.42167	0.0136321	0.112959		dinB	-1.35724	4.89899	0.00469516	0.0389055		vanA	1.76437	3.40614	0.0105489	0.0874115		secY	-1.305	9.76394	0.00287069	0.0237874		CCNA_01022	2.17895	4.1803	0.0226454	0.187289		CCNA_03377	0.908681
CCNA_01623	-1.14499	6.58942	0.00566652	0.0468573		xylB	-1.17484	9.40604	0.00561283	0.0464134		CCNA_R0051	1.38546	3.47768	0.00743942	0.0615177		CCNA_03745	-0.930779	7.39305	0.0136635	0.112985		CCNA_02082	1.23019	9.17725	0.0047227	0.0390528		perP	1.20409	5.49011	0.0106276	0.0878812		CCNA_00359	1.53993	5.09851	0.0029093	0.0240472		CCNA_01390	0.896423	5.19359	0.0226492	0.187289		CCNA_03671	-0.907982
CCNA_01074	1.80745	3.12433	0.00574996	0.0474491		CCNA_03831	-1.10609	6.38026	0.00562805	0.046443		CCNA_01443	1.047	4.86201	0.00746802	0.0616266		CCNA_02614	1.00763	4.81339	0.0138163	0.1139		CCNA_01873	-3.02488	1.56209	0.00473686	0.0390889		CCNA_01446	-0.904373	7.27153	0.0109425	0.0902978		CCNA_02632	1.32564	4.5597	0.00291408	0.0240472		CCNA_00211	0.879952	7.8093	0.0227053	0.187366		CCNA_03706	0.692646
CCNA_02395	-1.24172	8.26058	0.00579087	0.0476881		CCNA_01705	-1.28878	5.16695	0.00564822	0.0464644		CCNA_03459	1.96473	5.48149	0.00750147	0.061775		CCNA_02697	-1.25246	5.94659	0.0138311	0.1139		CCNA_00050	-1.03634	6.47489	0.00478815	0.0394307		CCNA_02070	-1.14378	9.15081	0.0110109	0.0906756		CCNA_02840	1.20639	5.19943	0.00293939	0.024206		CCNA_00877	0.93844	6.40409	0.0229479	0.188697		CCNA_03074	-1.18679
CCNA_03856	-0.985612	7.37852	0.00581299	0.0477717		pilA	1.68557	8.47977	0.0056539	0.0464644		CCNA_01847	1.4664	3.80827	0.00763643	0.062757		CCNA_R0139	-1.43836	2.52973	0.0141049	0.115916		cspB	1.35808	4.36753	0.00483683	0.0397496		CCNA_01896	1.35451	4.15294	0.0110596	0.0908894		CCNA_02640	-1.36568	8.49077	0.00297509	0.0244496		CCNA_02313	0.968925	4.61975	0.0229612	0.188697		CCNA_02880	-1.10207
CCNA_02002	-1.25353	5.36557	0.00589232	0.0482365		pal	1.29169	7.7438	0.00580983	0.0476478		CCNA_03234	1.35938	4.94286	0.00769039	0.0630706		clpA	0.904426	9.27284	0.0142358	0.116751		CCNA_01773	1.46461	5.4872	0.00491163	0.0402814		CCNA_03667	2.37194	1.72809	0.0111401	0.0913622		rpmD	-1.70099	8.15151	0.00300349	0.0245964		CCNA_03105	-0.973551	6.99559	0.0230606	0.189125		CCNA_01138	-1.04521
CCNA_03565	1.3011	6.32529	0.0058937	0.0482365		CCNA_02495	-2.22996	4.38302	0.00585372	0.0479094		CCNA_02076	-1.14989	8.46775	0.00777864	0.0636637		CCNA_03359	1.00656	9.82383	0.0144222	0.118037		CCNA_01065	-1.1086	7.13355	0.00494224	0.0404494		CCNA_00250	0.890277	8.39677	0.011316	0.0924587		CCNA_01533	2.04934	6.63646	0.00300527	0.0245964		CCNA_00363	1.22833	3.51989	0.0231738	0.189604		CCNA_R0167	-1.43246
CCNA_03475	-0.945917	7.8154	0.00595387	0.0486294		CCNA_02344	-0.99032	6.78725	0.00587621	0.0479951		CCNA_00895	1.09141	5.44523	0.00781682	0.0638453		CCNA_03326	0.936108	8.02808	0.0144618	0.11812		CCNA_03094	-1.1572	5.91923	0.00507407	0.0412337		rplV	-1.40383	10.9881	0.0113359	0.0924587		CCNA_03896	1.39605	8.30491	0.00304263	0.0248513		CCNA_03975	-1.88706	3.10368	0.023214	0.189604		CCNA_01878	-1.29883
CCNA_00313	0.912161	8.11628	0.00600247	0.0489262		CCNA_03149	-1.03181	8.98788	0.00589931	0.0480854		CCNA_02446	-0.955984	7.68077	0.00786263	0.0639864		ccoP	3.57086	6.32898	0.014527	0.118234		CCNA_00080	1.26044	3.89391	0.00507407	0.0412337		CCNA_00709	1.31035	3.79045	0.0113432	0.0924587		mraZ	-1.17696	5.19206	0.00309536	0.0252304		CCNA_03667	-2.06716	1.72809	0.0232821	0.189773		CCNA_00754	1.55508
CCNA_01625	1.26319	6.88752	0.00601701	0.0489449		CCNA_03745	-1.01449	7.39305	0.00596057	0.0484858		rpsH	-1.57265	10.4717	0.00786612	0.0639864		lpxD	-0.94528	8.33381	0.014535	0.118234		CCNA_03110	1.3497	5.62704	0.00507479	0.0412337		CCNA_03369	1.04753	5.71399	0.0113874	0.0926298		CCNA_00721	-1.70197	12.2786	0.00310777	0.0252799		CCNA_R0074	-1.27136	4.67814	0.0234041	0.190379		CCNA_02777	-0.926078
CCNA_02699	1.0914	6.68108	0.00604984	0.0491119		CCNA_00711	-1.66757	5.36341	0.00608822	0.0494234		CCNA_03233	1.02415	6.85688	0.00797929	0.064775		CCNA_03379	1.0618	5.38646	0.0148581	0.12021		CCNA_00992	-1.18859	5.35163	0.00507937	0.0412337		rpsK	-1.1294	11.094	0.0114934	0.0933018		fljN	1.43708	10.5405	0.00314254	0.0255108		CCNA_R0170	-1.19828	3.67603	0.0235678	0.191321		CCNA_02671	0.702249
CCNA_01367	-1.14983	5.19034	0.00606427	0.0491292		CCNA_03986	1.30167	3.77025	0.00631647	0.0511643		CCNA_02680	1.21764	6.04755	0.00800513	0.0647763		CCNA_01579	0.880875	7.27223	0.0148614	0.12021		CCNA_02234	1.36971	4.17248	0.00511029	0.0414006		CCNA_02922	0.971121	7.37348	0.0115684	0.0937205		yihA	-1.03041	7.41698	0.00319941	0.0259198		CCNA_00930	-1.62374	4.38448	0.0240142	0.194549		narK	-0.845312
CCNA_00678	-1.2432	10.7857	0.00610113	0.0493278		CCNA_00552	1.15306	5.47015	0.00632828	0.0511643		CCNA_00920	-1.0597	7.83016	0.0080119	0.0647763		CCNA_03951	-1.2387	4.8335	0.0148682	0.12021		fljM	1.40936	11.7185	0.00518661	0.0419338		CCNA_00682	1.29716	2.75902	0.0117107	0.0946811		CCNA_03066	1.53077	5.35473	0.00329208	0.0266165		CCNA_03082	0.856778	7.41612	0.0241215	0.195023		CCNA_02770	-1.09838
CCNA_01442	-1.18981	6.75155	0.00612374	0.0494105		CCNA_01263	-0.960608	6.61429	0.00635177	0.0512504		CCNA_01065	-1.05288	7.13355	0.00812381	0.0655485		CCNA_02487	-1.50705	4.83965	0.0149323	0.120409		CCNA_02061	1.06952	8.03972	0.00523107	0.0422079		CCNA_00779	2.17442	1.34747	0.0118113	0.0953016		CCNA_03658	-1.11576	9.11448	0.00331504	0.026748		CCNA_01694	2.01593	4.63098	0.0242629	0.195314		CCNA_02945	-0.759078
CCNA_R0021	-1.55148	4.03601	0.006215	0.0500458		CCNA_00982	1.09278	9.03816	0.00648725	0.052238		CCNA_00481	-1.65317	5.59054	0.00817778	0.0658009		CCNA_01603	1.0244	9.85147	0.0149531	0.120409		CCNA_03379	1.20944	5.38646	0.00528579	0.0425634		CCNA_03933	1.45021	9.5831	0.0119236	0.0960142		CCNA_02501	1.26634	6.82404	0.00336015	0.0270574		CCNA_02694	1.40565	4.35592	0.0243277	0.195314		hprK	0.785045
CCNA_03795	1.18366	5.90296	0.00623567	0.0501112		CCNA_00326	-0.915828	7.06105	0.00654501	0.0525972		CCNA_01906	1.58008	3.75251	0.00818804	0.0658009		CCNA_03728	1.18467	4.99176	0.0150715	0.121118		lovK	-1.31251	6.05797	0.0053497	0.0429521		CCNA_00928	1.37278	3.14841	0.0120085	0.0965032		rpsJ	-1.52645	10.7547	0.00341921	0.0274775		CCNA_03971	-0.935657	7.45269	0.0243421	0.195314		CCNA_01495	-0.805397
CCNA_03779	-1.18788	5.7645	0.00630235	0.0505453		CCNA_00426	1.09025	6.54778	0.00668686	0.0536291		CCNA_01417	1.20526	10.5453	0.00830412	0.0665997		CCNA_03097	0.931034	6.15127	0.0151417	0.121438		CCNA_01077	-2.44372	4.82286	0.00536184	0.0429521		CCNA_03097	0.953961	6.15127	0.012123	0.0972277		CCNA_02599	1.08999	6.21123	0.0034606	0.0277007		CCNA_01910	1.32374	3.34474	0.0243898	0.195314		CCNA_00745	-1.17319
CCNA_00636	0.980039	8.87522	0.00635168	0.0508389		CCNA_01442	-1.17116	6.75155	0.00692013	0.0553513		CCNA_02791	1.0039	6.26255	0.00837192	0.0670089		ccoN	4.19234	8.23323	0.0153193	0.122616		CCNA_03885	-1.98304	4.52037	0.00537567	0.0429521		CCNA_02202	1.90622	1.62605	0.0122073	0.0976953		CCNA_03438	1.94276	3.5898	0.00346085	0.0277007		CCNA_00123	1.00519	5.84369	0.024402	0.195314		CCNA_02606	-0.786789
CCNA_02009	1.08055	5.79286	0.006366	0.0508516		CCNA_01970	-0.980193	6.40946	0.00692931	0.0553513		CCNA_03901	0.995709	6.28782	0.00841728	0.0672373		CCNA_00347	-1.00595	6.15736	0.0155214	0.123776		CCNA_00161	1.44766	8.39866	0.00539462	0.0429521		CCNA_02840	1.02637	5.19943	0.0122353	0.0976953		CCNA_01260	1.52757	5.08799	0.00356795	0.0285008		CCNA_R0053	-2.05431	0.852108	0.0247125	0.197404		CCNA_01902	-0.808687
CCNA_02460	1.27358	4.56107	0.00639558	0.0509859		CCNA_02339	1.10105	7.91652	0.00697847	0.0556327		CCNA_02610	-1.49738	3.25966	0.0084613	0.0674539		CCNA_02111	1.09625	5.95243	0.0155262	0.123776		CCNA_03490	-2.12618	3.46028	0.00539583	0.0429521		rplO	-1.11748	9.58612	0.0122639	0.0976953		CCNA_00045	-1.2714	9.2245	0.00359046	0.0286233		CCNA_03390	-0.980289	5.26731	0.0251882	0.200802		CCNA_01505	0.694865
dnaQ	-0.981153	6.87549	0.00642661	0.0511312		CCNA_02051	1.1728	6.31449	0.00700671	0.0557466		nusB	-0.961647	7.92652	0.00849186	0.0675628		CCNA_00490	1.07931	6.24021	0.0155589	0.12379		CCNA_01632	1.13868	5.8975	0.00541258	0.0429521		CCNA_R0052	-1.35781	4.61984	0.0122792	0.0976953		CCNA_01822	1.25178	5.59984	0.00362986	0.0288798		CCNA_03771	0.851396	5.81576	0.0255611	0.203369		CCNA_02106	-0.626098
CCNA_03596	-1.1638	5.47152	0.00645975	0.0512927		CCNA_00248	-0.928881	6.81512	0.00706395	0.0560903		CCNA_02050	0.968983	8.34499	0.00851789	0.0676351		CCNA_01539	0.952916	4.91505	0.0157378	0.124957		CCNA_R0103	-1.51674	3.25346	0.00541356	0.0429521		CCNA_02859	1.8819	2.5229	0.012492	0.0991912		CCNA_03437	1.47502	3.86585	0.00365215	0.0289994		CCNA_03949	-1.00814	5.75653	0.0256766	0.203882		CCNA_01709	-0.908811
fixT	2.79129	3.42478	0.0065737	0.052094		CCNA_03184	1.03088	5.90923	0.00716711	0.0567965		rpsC	-1.41466	11.6962	0.00859995	0.0681512		gcrA	1.03859	6.75552	0.0157682	0.124957		CCNA_01745	1.07951	7.32455	0.0054201	0.0429521		CCNA_01617	1.71529	4.65632	0.0125614	0.0995439		ppx1	-1.34764	5.7101	0.00370109	0.0293297		CCNA_03495	0.821428	7.96453	0.0259731	0.205624		CCNA_00689	-1.01759
rplS	-1.23112	8.46535	0.00661166	0.0522881		CCNA_01580	0.944717	6.82273	0.00719791	0.0569277		CCNA_01021	1.51759	6.65448	0.00874194	0.0691392		pleD	1.10234	7.81854	0.0158066	0.125006		CCNA_03288	1.21138	4.64544	0.00547112	0.0432706		CCNA_03267	0.968304	6.62688	0.0127738	0.100981		CCNA_00484	1.38186	5.25032	0.00371115	0.0293511		CCNA_02498	0.858449	5.61649	0.0259991	0.205624		CCNA_02858	0.690238
CCNA_01218	-1.06283	6.35944	0.00662438	0.0522881		CCNA_03948	-2.12068	1.17521	0.00728799	0.0575262		chvG	-0.957954	6.67237	0.00877731	0.0692818		CCNA_03313	1.37518	5.486	0.015842	0.125006		CCNA_02923	-1.32201	6.58449	0.00549588	0.0432981		CCNA_01905	1.55338	5.1567	0.0127932	0.100981		hdaA	-1.91558	2.62798	0.00373969	0.0295184		hprK	1.27441	3.3863	0.0261573	0.206467		CCNA_01007	-1.56527
CCNA_R0108	-2.59927	3.44017	0.00663947	0.0523038		relB-4	1.16243	4.72337	0.00735982	0.0579786		CCNA_01220	-1.15345	8.88303	0.00881433	0.0694367		cspB	1.14696	4.36753	0.0158683	0.125006		CCNA_02470	-2.53343	4.54887	0.00549628	0.0432981		rpsQ	-1.38561	10.0165	0.0130859	0.103087		CCNA_01946	-1.19479	9.05165	0.00379758	0.0299163		CCNA_03952	-0.852238	6.25857	0.026455	0.208405		CCNA_00957	-0.63017
CCNA_03435	0.986015	6.50689	0.00671646	0.0528062		CCNA_00762	1.09005	4.69587	0.00743467	0.0584529		terB	-2.07198	2.77448	0.00889381	0.069925		CCNA_01749	1.19985	10.9085	0.0159327	0.125267		CCNA_03227	1.00374	8.59669	0.00555984	0.0437126		CCNA_R0038	-1.22025	5.34624	0.0131611	0.103349		CCNA_02641	-1.22387	8.18831	0.00382733	0.0300913		CCNA_02660	1.31361	3.00413	0.0265316	0.208579		CCNA_03503	0.661171
CCNA_02465	0.887675	7.19558	0.00676969	0.0531201		srp	-1.054	8.6133	0.00750079	0.0587645		CCNA_02435	-1.12718	8.09553	0.00892354	0.0700209		CCNA_03690	0.990869	4.9275	0.0159836	0.125419		CCNA_03986	1.31846	3.77025	0.00564437	0.0442267		CCNA_02874	2.28874	3.33625	0.0131765	0.103349		CCNA_02446	-1.02103	7.68077	0.00384834	0.0301863		CCNA_00028	-1.05341	7.4593	0.0265816	0.208579		CCNA_01991	0.690119
CCNA_03949	-1.21401	5.75653	0.00678536	0.0531387		CCNA_02429	-1.47674	4.10588	0.00750373	0.0587645		CCNA_03212	-1.64789	3.86318	0.00905519	0.0709146		CCNA_R0050	1.58868	1.69921	0.0162073	0.126925		CCNA_03396	0.905681	6.90104	0.00564737	0.0442267		CCNA_R0009	1.31231	4.23093	0.0132165	0.103349		CCNA_03830	-1.07501	6.18819	0.00385454	0.0301863		CCNA_00879	1.01648	5.90513	0.0269269	0.210782		CCNA_03758	-0.929767
fzeB	1.05045	7.58566	0.00686288	0.0536406		CCNA_03505	1.20028	9.60318	0.00756965	0.0591648		ftsA	-0.902875	6.81663	0.0091238	0.071162		hemN	3.19459	6.15999	0.0162947	0.127127		CCNA_03811	1.15529	4.51801	0.00570957	0.0446262		CCNA_02088	1.03282	5.34419	0.0132429	0.103349		CCNA_02648	2.51467	2.97125	0.00386679	0.030223		CCNA_01269	1.24849	3.25636	0.0269678	0.210782		CCNA_01890	-1.50415
CCNA_R0181	-1.93775	1.79706	0.00694513	0.0541774		CCNA_01155	-1.13398	10.434	0.00761471	0.0594007		CCNA_R0089	-1.67259	2.75966	0.00912397	0.071162		CCNA_00246	-0.997097	5.97371	0.0162967	0.127127		CCNA_03940	3.90932	2.96253	0.00573604	0.0447456		rplS	-1.11928	8.46535	0.0132485	0.103349		ileS	-1.11548	9.45879	0.00391903	0.0305715		CCNA_R0084	-1.19037	8.26305	0.0273092	0.213033		exbD	0.743556
CCNA_02683	1.9938	4.32669	0.00700423	0.0545319		CCNA_00376	-1.11888	4.4815	0.00768493	0.0598316		CCNA_03949	-1.16782	5.75653	0.00914392	0.071162		ftrB	3.36297	5.80035	0.0164615	0.128162		CCNA_00477	-2.67558	3.76845	0.00576496	0.0448836		CCNA_03077	1.27325	2.93307	0.0133477	0.103919		CCNA_02734	0.998074	7.18438	0.00399487	0.0311023		bacB	-1.09012	3.74889	0.0273913	0.21325		flgH	0.659502
CCNA_03146	-0.895651	7.87121	0.00710424	0.055203		CCNA_00364	1.14196	10.2355	0.00770837	0.0598973		CCNA_02642	-1.05081	5.66544	0.00918036	0.071162		CCNA_02488	-1.48573	4.57967	0.0166513	0.129054		CCNA_00928	1.54692	3.14841	0.00578286	0.0449353		CCNA_03285	-1.12414	5.11695	0.0134698	0.104666		CCNA_02906	-1.05013	5.95126	0.00402178	0.031251		sidA	-1.14661	4.02015	0.0274578	0.21325		CCNA_03711	0.665089
CCNA_02309	1.66715	3.3172	0.00714911	0.0554437		CCNA_03450	-2.34453	4.27765	0.00782595	0.0606195		CCNA_03988	1.00349	5.66092	0.00918446	0.071162		ftsQ	-0.898439	7.77863	0.0166709	0.129054		CCNA_01768	1.00017	6.46716	0.00581988	0.0451352		CCNA_00171	1.83854	3.12238	0.0135139	0.104699		CCNA_02606	1.7364	5.35782	0.00406829	0.031551		CCNA_01801	-0.962911	9.3809	0.0274972	0.21325		CCNA_R0190	-1.00129
CCNA_00207	1.028	7.12611	0.00717904	0.055568		CCNA_03892	-1.00495	8.28665	0.00783166	0.0606195		CCNA_00284	-1.0729	7.34233	0.00921898	0.071162		CCNA_01863	1.3186	3.5685	0.016673	0.129054		CCNA_03077	1.4473	2.93307	0.00584654	0.045196		CCNA_01096	-0.983467	8.38694	0.0135264	0.104699		CCNA_03434	1.22647	5.20547	0.00408357	0.0316081		CCNA_01089	0.953743	5.8036	0.0279082	0.216018		CCNA_03380	0.678789
CCNA_03697	1.35524	3.01179	0.00732561	0.0565928		CCNA_02035	1.50848	5.9566	0.00789375	0.060919		CCNA_03306	-1.18099	10.2691	0.00922149	0.071162		CCNA_01417	1.0921	10.5453	0.0168074	0.129843		CCNA_00543	1.03408	6.60529	0.00585129	0.045196		CCNA_00718	0.991351	7.11327	0.0135644	0.104789		CCNA_03459	2.15791	5.48149	0.00412532	0.0318695		CCNA_03095	0.92629	5.1688	0.0283843	0.219278		CCNA_01197	-2.15736
CCNA_02435	-1.14787	8.09553	0.00771673	0.0594993		rplC	-1.49878	12.2734	0.00790223	0.060919		CCNA_00076	1.21394	5.32515	0.00922933	0.071162		CCNA_00280	-0.873402	6.13217	0.0168723	0.129862		CCNA_01405	1.12937	7.50658	0.00586168	0.045196		CCNA_02709	1.13139	6.15531	0.0136369	0.105147		CCNA_01494	1.04661	6.13537	0.00414856	0.0319871		CCNA_03725	1.49876	4.58107	0.0285695	0.220283		CCNA_00627	-1.08495
CCNA_03176	1.03755	5.12065	0.00780369	0.0600538		CCNA_01641	-1.37031	4.37529	0.00792408	0.060919		cheAII	1.85649	5.62967	0.00943196	0.0725843		fixH	2.87428	2.74728	0.0168971	0.129862		ctaG	1.18846	9.96835	0.00593345	0.0456613		crfA	1.75137	3.04775	0.0137135	0.105438		chlI	1.30471	5.02033	0.0041901	0.0322452		CCNA_02495	1.71084	4.38302	0.0286787	0.220699		CCNA_R0142	-0.91366
CCNA_00223	1.06971	5.96558	0.00787971	0.0605222		CCNA_03116	-1.71192	2.44206	0.00793535	0.060919		CCNA_03365	2.31866	2.97544	0.00946248	0.0726791		CCNA_00316	-0.935295	5.96172	0.0169074	0.129862		CCNA_00700	-1.79668	3.03839	0.00608439	0.0466735		CCNA_03587	1.54137	3.26338	0.0137275	0.105438		cydB	1.86253	7.42107	0.00422	0.0324128		CCNA_00347	-0.9321	6.15736	0.028779	0.221045		CCNA_03561	0.667059
CCNA_03437	1.31942	3.86585	0.00791836	0.0607023		rplN	-1.41005	11.5292	0.00794662	0.060919		CCNA_02341	-1.02988	7.29596	0.00956567	0.0733306		CCNA_01637	-0.954912	9.26942	0.0170952	0.130852		CCNA_02429	-1.51832	4.10588	0.00608835	0.0466735		CCNA_03690	1.00904	4.9275	0.0137557	0.105452		CCNA_01747	-1.221	8.80279	0.00433452	0.0331698		CCNA_01238	1.48777	2.20514	0.0288841	0.221426		CCNA_03725	-0.880595
CCNA_03557	1.1649	9.55571	0.00796995	0.0609808		CCNA_R0090	-1.13483	8.27226	0.0080397	0.0615145		CCNA_00147	-1.30182	4.22952	0.00961662	0.07358		stpA	0.831315	7.30625	0.0171018	0.130852		CCNA_02775	1.03393	5.56552	0.00623658	0.0477182		CCNA_02978	1.36489	5.15291	0.013809	0.105463		CCNA_03402	-1.18669	4.78814	0.00433516	0.0331698		CCNA_00181	1.43946	3.6061	0.0292064	0.223468		CCNA_R0022	-0.727673
CCNA_00968	-1.09049	6.34433	0.00807809	0.0616536		CCNA_02318	1.2456	4.13937	0.0081548	0.0622758		CCNA_01038	0.928217	5.97879	0.00966513	0.0738098		CCNA_03917	1.02268	7.06115	0.0173301	0.132345		CCNA_01128	1.10167	5.01657	0.00629904	0.0481039		perB	-0.944293	6.90819	0.01381	0.105463		CCNA_01842	2.4511	1.6603	0.00434994	0.0332192		CCNA_01535	-0.885254	8.50701	0.0299275	0.228377		CCNA_00680	-0.768809
CCNA_01656	1.04312	6.29978	0.00808875	0.0616536		CCNA_02925	-1.08986	8.5094	0.00823452	0.0627647		CCNA_00478	1.35274	5.42672	0.0097548	0.0743524		CCNA_00854	1.54193	4.60774	0.0174757	0.133202		CCNA_02631	1.3692	4.15642	0.00632412	0.0482033		CCNA_02775	0.950288	5.56552	0.0138471	0.105545		CCNA_01367	-1.19287	5.19034	0.00439197	0.0334762		CCNA_02648	1.71922	2.97125	0.0299624	0.228377		CCNA_02174	-0.665074
CCNA_03331	-0.991739	6.81072	0.00810431	0.0616545		CCNA_01739	-1.17805	11.2054	0.00826826	0.0628786		CCNA_03245	1.18225	5.57838	0.00985082	0.0749412		CCNA_01414	-0.827512	7.4599	0.0175443	0.133319		staR	0.967179	7.46333	0.00635385	0.0483377		CCNA_00175	0.906304	7.20202	0.0139201	0.105899		CCNA_00035	-1.22596	12.0851	0.00440241	0.0334919		CCNA_00208	2.01343	2.28866	0.0301684	0.229135		ybgT	0.710085
cckA	-0.955383	8.06134	0.00829031	0.0629496		CCNA_03918	2.14902	1.46533	0.00828096	0.0628786		CCNA_03915	1.88762	0.638869	0.00992144	0.075335		CCNA_00383	-1.32074	4.55402	0.0175578	0.133319		CCNA_01233	-2.07269	4.86994	0.00637903	0.048437		CCNA_03333	1.29175	6.56683	0.0140121	0.106396		fixK	2.08249	7.66677	0.00451148	0.0342564		CCNA_01806	-0.872769	7.11293	0.0301765	0.229135		CCNA_00723	-0.75267
CCNA_02619	1.1306	8.87458	0.0083343	0.0630962		CCNA_02259	-1.86555	5.0767	0.00843193	0.0639034		CCNA_00375	-1.12303	8.88513	0.0100081	0.0758487		CCNA_03487	1.6741	5.49	0.0176739	0.133725		CCNA_R0062	1.52672	3.09861	0.00639138	0.0484387		CCNA_02791	0.950389	6.26255	0.0140839	0.106738		CCNA_01437	1.13018	5.84052	0.00461079	0.0348527		CCNA_R0042	-7.39964	-0.886769	0.0306959	0.232636		CCNA_00339	-0.910316
CCNA_01546	-1.0934	6.47471	0.00834121	0.0630962		CCNA_00151	-1.01397	6.94281	0.00850613	0.0643437		CCNA_03724	2.46785	3.59324	0.0100644	0.0761307		CCNA_03128	-1.22694	4.571	0.0176783	0.133725		CCNA_01051	-2.60407	5.92053	0.00641554	0.0485297		CCNA_03804	1.60644	4.6347	0.0141955	0.10738		CCNA_00722	-1.46721	10.2105	0.00461277	0.0348527		CCNA_02710	-0.823047	6.28608	0.030762	0.232696		CCNA_00458	-1.16032
CCNA_R0115	-2.24596	0.754942	0.00849735	0.0638257		CCNA_00678	-1.18953	10.7857	0.00854056	0.064482		CCNA_03378	-0.959105	8.23728	0.0100856	0.0761476		CCNA_02893	-1.46139	5.27768	0.018053	0.136302		CCNA_02961	1.08286	6.56715	0.00649625	0.0489772		CCNA_02699	-0.990494	6.68108	0.0146187	0.110373		nusG	-1.29765	9.42962	0.00461619	0.0348527		CCNA_00375	-0.957742	8.88513	0.0310271	0.234257		CCNA_02463	0.638651
CCNA_02253	1.11571	6.08037	0.00850146	0.0638257		CCNA_02500	1.14737	4.88758	0.00858839	0.0647208		CCNA_02648	2.13786	2.97125	0.0101167	0.0762376		CCNA_03881	-2.04456	2.20372	0.0181155	0.136516		CCNA_02014	-1.02081	6.37024	0.00649923	0.0489772		CCNA_02851	1.26334	3.54151	0.0147471	0.111052		rplP	-1.52025	11.2419	0.00466559	0.0350467		CCNA_01382	0.910646	6.17621	0.0313777	0.236457		CCNA_01743	-1.18661
CCNA_00539	-0.99417	6.46301	0.00850429	0.0638257		bapE	-1.86904	3.89503	0.008612	0.0647765		CCNA_01222	-1.18495	6.95714	0.0101636	0.0763792		CCNA_01405	0.984489	7.50658	0.0182961	0.137617		CCNA_03791	1.22252	8.67234	0.00652976	0.0490515		CCNA_01442	-1.05796	6.75155	0.0147643	0.111052		CCNA_01656	1.10635	6.29978	0.00466565	0.0350467		CCNA_03418	0.983594	4.37946	0.0322814	0.24281		CCNA_02212	-1.0263
CCNA_03767	-1.25859	8.83894	0.00850586	0.0638257		CCNA_02699	1.04825	6.68108	0.00864055	0.0648691		CCNA_03335	-1.04959	6.06997	0.0101737	0.0763792		CCNA_03812	1.55546	4.08169	0.0183613	0.137847		CCNA_02175	-2.70576	5.64887	0.00654273	0.0490515		CCNA_02288	-1.21569	3.81766	0.0148753	0.111617		ftsN	-1.16739	6.55157	0.00466821	0.0350467		CCNA_03137	-0.931103	6.13039	0.0323534	0.242894		CCNA_03188	-0.977299
CCNA_03452	-1.5967	7.81558	0.00854335	0.0638257		CCNA_00280	-0.934296	6.13217	0.00867091	0.064895		CCNA_01842	2.12498	1.6603	0.0102029	0.0764544		CCNA_02597	1.52296	3.95075	0.0185088	0.138501		CCNA_00208	-2.67465	2.28866	0.00654593	0.0490515		CCNA_02473	-0.854924	7.30773	0.0148952	0.111617		CCNA_02253	1.19682	6.08037	0.00471516	0.0353034		CCNA_00546	0.978074	4.72759	0.0326051	0.244325		CCNA_01229	-0.77073
CCNA_01417	1.20056	10.5453	0.00854941	0.0638257		CCNA_01139	-0.941931	8.79754	0.00869431	0.064895		CCNA_02606	1.50818	5.35782	0.0102437	0.0764781		CCNA_02340	0.934112	8.07436	0.0185177	0.138501		CCNA_R0171	1.05505	6.12961	0.00657015	0.0491408		CCNA_00743	1.87539	3.56776	0.0149485	0.111806		CCNA_02936	1.23901	4.91088	0.00472009	0.0353034		CCNA_01873	2.13191	1.56209	0.0326943	0.244533		CCNA_01043	0.685846
CCNA_02504	1.13575	5.38845	0.00854952	0.0638257		CCNA_01566	1.47952	3.25963	0.00871045	0.064895		CCNA_03146	-0.868396	7.87121	0.0102484	0.0764781		CCNA_02892	-1.24572	3.70044	0.0185979	0.138561		CCNA_R0139	-1.62399	2.52973	0.00672012	0.0501685		recJ	-0.839851	7.26727	0.0150641	0.11246		CCNA_00627	2.49384	2.42442	0.00473181	0.0353249		CCNA_01255	1.28603	2.931	0.0328299	0.245089		imuB	0.881101
CCNA_03211	-1.26795	6.36687	0.0086099	0.0641566		CCNA_01605	1.37162	2.86771	0.0087246	0.064895		CCNA_02243	0.905623	8.16967	0.0102798	0.0764781		CCNA_00065	0.95117	7.41422	0.0186189	0.138561		CCNA_03003	1.00107	5.95064	0.00675535	0.05025		CCNA_03745	-0.91953	7.39305	0.0152734	0.113809		CCNA_02750	-1.60146	5.85702	0.00474839	0.0353826		CCNA_00064	-1.74209	4.85852	0.0330268	0.246099		CCNA_00688	-0.681909
CCNA_02500	1.14787	4.88758	0.00863812	0.0642471		CCNA_R0108	-2.47476	3.44017	0.00872524	0.064895		CCNA_00214	-1.07756	5.94089	0.0102826	0.0764781		CCNA_02544	0.935049	5.8862	0.0186297	0.138561		CCNA_03048	-1.44949	4.6346	0.0067562	0.05025		CCNA_R0118	-1.22951	8.4825	0.0157272	0.116973		CCNA_02217	0.995059	5.89333	0.00476309	0.035426		CCNA_00080	-0.97065	3.89391	0.0331384	0.246471		CCNA_00186	-0.668351
CCNA_03532	1.14983	4.73933	0.00866971	0.0643621		CCNA_00465	1.07858	10.8659	0.00874996	0.0649579		CCNA_01895	2.35062	3.67362	0.010421	0.0772118		CCNA_02427	-1.16852	5.05538	0.0187477	0.139179		higA	1.05376	5.53953	0.00680097	0.050489		CCNA_00502	-0.881608	5.72148	0.0157995	0.117292		CCNA_03706	1.25633	5.68353	0.00478258	0.0355049		vanA	-1.42678	3.40614	0.0333163	0.247333		CCNA_01498	-0.816098
rplW	-1.21191	10.9419	0.00876825	0.0649729		CCNA_03475	-0.913259	7.8154	0.00880865	0.0652723		CCNA_03850	-0.974125	8.45193	0.0104219	0.0772118		CCNA_02160	1.26562	4.9425	0.0188952	0.140014		CCNA_00405	-1.25308	5.14657	0.00684179	0.0506246		CCNA_03066	1.2049	5.35473	0.0160241	0.118739		CCNA_03390	-1.21543	5.26731	0.00483202	0.0357936		CCNA_00213	0.913523	5.25338	0.0336578	0.249405		CCNA_R0159	-0.702491
CCNA_01168	1.44827	3.09535	0.00884738	0.0653971		CCNA_03898	-1.21292	4.08493	0.0089867	0.0664683		CCNA_03856	-0.931834	7.37852	0.0104393	0.0772118		CCNA_03851	-0.951383	7.20279	0.0192285	0.14222		CCNA_00430	-2.75373	1.91744	0.00685444	0.0506246		CCNA_R0145	1.12637	5.99057	0.0160838	0.118961		CCNA_02504	1.2177	5.38845	0.0048394	0.0357936		CCNA_02849	-0.960482	7.56742	0.0337878	0.249905		CCNA_03972	0.654399
CCNA_01161	-1.13085	5.23353	0.00885824	0.0653971		CCNA_00180	1.39909	6.26596	0.00918293	0.0677941		CCNA_03854	-1.42508	4.92094	0.0104932	0.077467		CCNA_R0198	-1.77865	1.37071	0.0194893	0.143882		CCNA_02365	-1.36081	5.68464	0.00685727	0.0506246		CCNA_02737	-1.02164	7.35726	0.0161879	0.119509		CCNA_02337	1.10008	9.76652	0.00485212	0.0358214		CCNA_02535	0.831866	9.1525	0.0339188	0.25041		CCNA_R0183	1.18702
pal	1.21959	7.7438	0.00891223	0.0656742		CCNA_01784	1.32401	6.01589	0.00927508	0.0683481		CCNA_00604	1.18362	4.26749	0.0105914	0.0780477		CCNA_00220	0.978011	5.23282	0.0196791	0.14491		CCNA_02922	1.02526	7.37348	0.00690916	0.0508424		CCNA_01128	0.983986	5.01657	0.0164893	0.12151		CCNA_02005	-0.959916	6.16793	0.00488462	0.0359948		CCNA_00982	0.889091	9.03816	0.034072	0.251077		CCNA_01333	-1.39338
CCNA_01847	1.42939	3.80827	0.00893468	0.0657184		CCNA_01852	-1.54622	4.4476	0.00932107	0.0685605		ruvC	-1.04402	5.47435	0.0106919	0.0786436		CCNA_01079	-1.32662	2.92079	0.019701	0.14491		CCNA_01863	1.53044	3.5685	0.00691222	0.0508424		CCNA_03255	1.19939	4.32349	0.0165706	0.121884		CCNA_03235	1.24953	5.86918	0.00492998	0.0362622		CCNA_R0160	-1.53304	3.38424	0.0342297	0.251774		CCNA_03291	0.780268
rplN	-1.38313	11.5292	0.00897286	0.0658779		nrtB	-2.15197	4.20651	0.00938443	0.0688143		CCNA_01442	-1.10827	6.75155	0.0107724	0.07909		dinB	-1.10457	4.89899	0.0198316	0.145602		CCNA_00893	1.24314	5.99426	0.00694104	0.0509605		CCNA_02805	0.955606	7.8897	0.0168332	0.123588		rplV	-1.60807	10.9881	0.00496296	0.0364376		CCNA_02273	-0.877948	8.43597	0.0347936	0.255451		CCNA_R0057	-1.54017
CCNA_03613	-1.14549	5.04258	0.00905819	0.0663011		CCNA_02405	0.883573	6.67337	0.00939004	0.0688143		CCNA_00958	1.67542	4.14158	0.0108574	0.0795678		CCNA_00848	1.12108	5.81354	0.0201449	0.147631		malA	-2.09449	5.71246	0.00699022	0.0511819		CCNA_03906	1.42532	8.4938	0.0170611	0.125032		CCNA_03435	1.01375	6.50689	0.00500367	0.0366691		CCNA_01298	-2.14424	0.788229	0.0350878	0.256659		CCNA_01771	-1.66785
hfsB	-1.08427	5.04082	0.0090637	0.0663011		CCNA_03508	-1.20203	5.44353	0.00941188	0.0688481		CCNA_03981	1.15595	4.20212	0.0109164	0.079854		CCNA_01639	-1.10124	5.00879	0.0201937	0.147717		CCNA_00753	-1.05185	5.08238	0.00699682	0.0511819		CCNA_01292	1.88567	1.87888	0.0172003	0.125821		CCNA_02254	-0.979295	8.20856	0.00502446	0.036754		CCNA_02488	1.27744	4.57967	0.0351023	0.256659		CCNA_01205	-1.33921
CCNA_01572	1.53087	3.79965	0.00912968	0.0666617		CCNA_00761	1.07513	4.93439	0.00955548	0.0696924		CCNA_R0106	1.00679	7.11545	0.0109532	0.0799761		CCNA_02840	0.963432	5.19943	0.0202412	0.147794		CCNA_02096	1.12623	4.96083	0.00705411	0.0515066		CCNA_00721	-1.29622	12.2786	0.0172529	0.125974		CCNA_00178	2.29465	3.70603	0.00504114	0.0368086		CCNA_R0167	2.30326	1.94605	0.0351712	0.256659		CCNA_02216	0.719913
sppA	0.926746	8.24256	0.00919785	0.0670369		CCNA_00682	-1.33462	2.75902	0.0095622	0.0696924		CCNA_03628	-0.98862	6.35972	0.0110429	0.080484		CCNA_03673	0.941173	5.50719	0.0203223	0.148116		CCNA_00334	-2.29964	3.81806	0.00708569	0.0516428		CCNA_R0089	1.45083	2.75966	0.0173001	0.126089		CCNA_03446	1.8619	4.86549	0.00510774	0.0372268		CCNA_01696	-1.67036	4.827	0.0352151	0.256659		CCNA_R0133	-1.60476
CCNA_03240	0.968062	6.20552	0.00935942	0.0680769		CCNA_R0077	1.35269	10.6913	0.00958809	0.0697538		CCNA_00740	-1.00022	6.94967	0.0111416	0.0810559		CCNA_02741	1.11673	8.41816	0.0203748	0.148228		CCNA_00135	1.769	2.13035	0.00711473	0.0517374		CCNA_02818	1.73658	2.57505	0.0175061	0.127332		CCNA_00758	-1.17421	9.05015	0.00513897	0.0373862		CCNA_03711	0.909689	9.97911	0.0362752	0.263903		CCNA_00575	-0.805368
xylD	-0.995848	9.50368	0.00937464	0.0680769		CCNA_02878	-1.6633	3.63663	0.00962489	0.0698007		CCNA_00587	2.1655	3.68023	0.0113516	0.0824335		CCNA_00843	-0.981579	5.76084	0.0204234	0.148311		CCNA_02596	-1.16976	11.1252	0.00712914	0.0517374		CCNA_02743	1.42279	6.25346	0.0175345	0.127332		CCNA_00899	-1.1228	7.47074	0.0051853	0.0376547		CCNA_02503	0.887909	5.90462	0.0363717	0.263992		CCNA_03545	0.661896
flgA	1.44799	4.50026	0.00941064	0.0682143		CCNA_01632	1.06645	5.8975	0.00962949	0.0698007		CCNA_02900	-0.894161	8.4746	0.011428	0.0828373		CCNA_02446	-0.866623	7.68077	0.0205316	0.148658		CCNA_00785	-1.77457	3.24494	0.00713754	0.0517374		CCNA_01895	2.24727	3.67362	0.0176847	0.128068		CCNA_00076	1.31161	5.32515	0.00520064	0.0376752		CCNA_01852	1.20314	4.4476	0.036478	0.263992		CCNA_03973	0.682412
CCNA_00056	-1.14074	4.17669	0.00946939	0.0685159		CCNA_03863	1.06556	7.84532	0.00968544	0.0700791		CCNA_01176	-1.0908	4.79971	0.0114549	0.0828817		CCNA_02737	-0.989487	7.35726	0.0205456	0.148658		CCNA_01410	-1.65583	5.09052	0.00716959	0.0518756		CCNA_00038	-1.21518	4.15856	0.0177	0.128068		CCNA_00515	-1.58216	8.83119	0.00520699	0.0376752		CCNA_00919	-0.870431	8.58194	0.0364856	0.263992		CCNA_03815	-0.671811
CCNA_02962	1.02149	6.25531	0.00952626	0.0688027		CCNA_00162	1.17181	12.6102	0.00971974	0.0702001		CCNA_00509	1.42506	3.69076	0.0116152	0.0838584		CCNA_R0071	1.31043	2.92263	0.0208049	0.14992		CCNA_02288	-1.35615	3.81766	0.00718811	0.0519156		CCNA_02759	0.889562	7.25437	0.0178141	0.128661		CCNA_02352	0.949879	8.19684	0.00521705	0.0376797		CCNA_R0007	-1.25761	3.48137	0.0367612	0.265505		CCNA_03312	-1.16328
CCNA_00714	1.67524	2.95723	0.00958072	0.0690711		CCNA_03697	1.29277	3.01179	0.00979267	0.0705992		CCNA_01181	0.910539	6.92342	0.0116318	0.0838584		CCNA_03907	-0.919027	6.82154	0.0208052	0.14992		CCNA_02851	1.41498	3.54151	0.00721558	0.0520199		CCNA_03863	0.986523	7.84532	0.0178948	0.12901		CCNA_00426	1.12068	6.54778	0.00525134	0.037859		CCNA_02263	1.84165	1.73307	0.0368309	0.265528		CCNA_00215	0.636017
CCNA_03308	1.20452	3.87985	0.00959915	0.0690793		CCNA_00161	1.32033	8.39866	0.00989714	0.0712237		CCNA_02702	-1.05725	6.53818	0.011682	0.0840682		CCNA_02916	-1.20701	4.56575	0.0208327	0.14992		CCNA_03083	1.20241	4.39547	0.00730467	0.0525409		CCNA_01841	2.03358	5.4028	0.0179759	0.129293		rpsK	-1.24806	11.094	0.00534159	0.0384181		CCNA_01346	1.1661	5.01497	0.0371898	0.267633		CCNA_01077	-1.0274
CCNA_01239	-0.914989	6.00191	0.00967201	0.0694784		CCNA_02588	-0.910144	6.77025	0.0100308	0.0720557		CCNA_03235	1.11704	5.86918	0.0117831	0.0846436		CCNA_02822	0.975642	6.4648	0.0210968	0.151548		CCNA_03255	-1.34671	4.32349	0.00731416	0.0525409		CCNA_02982	0.888493	5.37258	0.0179987	0.129293		CCNA_03495	0.95447	7.96453	0.00535148	0.0384181		fixT	-1.85994	3.42478	0.0373614	0.268384		CCNA_01282	-0.997549
CCNA_01260	1.31203	5.08799	0.00977889	0.0700328		CCNA_00867	-0.990082	6.29402	0.0100674	0.0720775		CCNA_00867	-0.972462	6.29402	0.0119103	0.0853692		CCNA_00635	0.835944	8.43826	0.0215514	0.154535		CCNA_02598	1.71315	3.66044	0.00733793	0.052617		CCNA_R0021	-1.26795	4.03601	0.018058	0.129486		CCNA_03177	1.32869	6.46696	0.00536174	0.0384181		CCNA_03940	-2.57995	2.96253	0.037585	0.269505		CCNA_01023	-0.791099
CCNA_02057	1.50635	3.99825	0.00978426	0.0700328		CCNA_00869	-0.858562	8.32204	0.0100925	0.0720775		thiS	-1.34217	6.16749	0.0119269	0.0853692		CCNA_02254	-0.849177	8.20856	0.0218732	0.156562		CCNA_01333	-3.28797	4.32463	0.00745767	0.0533798		CCNA_03306	-1.07194	10.2691	0.0183472	0.131324		CCNA_02000	-1.16911	10.2473	0.00536738	0.0384181		CCNA_01479	-0.768587	7.93026	0.0377553	0.270242		CCNA_02371	-0.722879
CCNA_R0182	-1.70319	2.31466	0.00997584	0.0712764		CCNA_R0199	2.09415	4.616	0.0101052	0.0720775		CCNA_02499	1.14661	3.84824	0.0120628	0.0860359		CCNA_03325	1.05186	9.62361	0.0220589	0.157609		rpsN	-1.52107	10.6583	0.00748899	0.0535081		CCNA_00627	1.96262	2.42442	0.0187913	0.134262		CCNA_02801	2.5753	3.83459	0.00539554	0.0385506		bamF	1.07227	6.10085	0.0378291	0.270285		CCNA_R0124	-0.672494
CCNA_03704	-1.0215	7.23131	0.0103443	0.0737769		CCNA_02218	0.964623	5.85157	0.010106	0.0720775		CCNA_02058	1.09253	4.12479	0.0120631	0.0860359		CCNA_01583	0.917658	7.86917	0.0224081	0.159818		CCNA_00244	-2.90887	4.73278	0.0075433	0.0537999		CCNA_02130	0.879068	5.91359	0.018857	0.134491		CCNA_00375	-1.21275	8.88513	0.0054161	0.0386284		sufE	-1.01694	4.4703	0.0379606	0.270664		CCNA_02002	-0.659409
CCNA_03568	1.35596	5.58066	0.0105029	0.0747743		CCNA_02948	-1.53877	3.1626	0.0101803	0.0724779		cckA	-0.919435	8.06134	0.0122116	0.0869396		CCNA_00080	1.03049	3.89391	0.0224718	0.159987		CCNA_02786	-1.55123	5.79227	0.00763868	0.054383		CCNA_02173	0.928801	5.99183	0.019129	0.135964		CCNA_01922	1.24878	4.75214	0.0055549	0.0395087		CCNA_03898	-0.973547	4.08493	0.0380176	0.270664		CCNA_00722	0.689608
CCNA_01946	-1.06188	9.05165	0.0105452	0.0748342		CCNA_00404	-1.5479	2.07463	0.0102082	0.0725471		CCNA_00108	1.08998	4.7138	0.0123061	0.0874179		CCNA_01769	-0.824853	7.24208	0.0225664	0.160374		CCNA_03678	-2.45734	4.43337	0.00765652	0.0544131		CCNA_00896	1.60249	3.94408	0.0191316	0.135964		CCNA_02978	1.59353	5.15291	0.00555932	0.0395087		CCNA_02693	0.977714	7.47666	0.0381196	0.270907		CCNA_03192	-1.29322
CCNA_R0188	-1.15364	4.38509	0.0105487	0.0748342		CCNA_01915	-0.980365	5.49615	0.0102362	0.0726169		CCNA_01439	0.94631	8.8874	0.0123225	0.0874179		nuoK	1.17622	7.622	0.0229615	0.162691		CCNA_02837	-1.3394	5.36684	0.00768396	0.0545111		CCNA_01689	-0.949413	9.51724	0.0194898	0.138129		CCNA_01823	1.48642	5.00982	0.00557769	0.0395689		CCNA_01166	1.7112	2.20499	0.0384115	0.272497		CCNA_01145	-0.919345
CCNA_02661	1.02717	9.98112	0.0107283	0.0759676		CCNA_03840	1.41383	6.92935	0.0103024	0.0728822		fzeB	0.984116	7.58566	0.0124005	0.0878146		CCNA_00210	1.10418	13.5793	0.0229739	0.162691		CCNA_02926	1.22065	3.85369	0.00772773	0.0546813		CCNA_01097	-1.21234	10.0118	0.0195358	0.138129		CCNA_00551	1.65386	4.80179	0.0055976	0.0396398		CCNA_00138	-0.940754	6.475	0.0386902	0.273987		CCNA_01699	-0.662563
CCNA_02892	-1.37764	3.70044	0.0107465	0.0759676		CCNA_01074	1.64281	3.12433	0.0103101	0.0728822		CCNA_02480	1.81391	3.57745	0.012442	0.0879525		CCNA_02495	-1.78078	4.38302	0.02315	0.163439		CCNA_03415	1.20416	9.88174	0.00773533	0.0546813		CCNA_03723	2.20635	2.94931	0.0195434	0.138129		CCNA_01846	0.960451	7.18076	0.00561904	0.0397212		adk	-0.90478	10.5752	0.0397163	0.280755		CCNA_02763	-0.665405
CCNA_R0031	-1.00365	6.51135	0.010844	0.0764898		rplE	-1.32067	11.7188	0.0104454	0.0737084		CCNA_03452	-1.49455	7.81558	0.0125919	0.0887392		CCNA_03735	0.891746	9.27414	0.0231613	0.163439		bacB	1.32626	3.74889	0.00776928	0.0548242		CCNA_R0030	-1.04529	8.3276	0.0195746	0.138129		CCNA_02982	0.999452	5.37258	0.00564834	0.0398127		CCNA_03282	0.888382	5.72085	0.0406845	0.286672		CCNA_01554	-0.795876
CCNA_02181	-0.974146	5.99508	0.0108605	0.0764898		CCNA_00056	-1.12443	4.17669	0.0104926	0.0738297		CCNA_01269	1.44761	3.25636	0.0125977	0.0887392		CCNA_02174	0.994635	6.27296	0.0234541	0.165213		CCNA_02095	-1.36636	4.84769	0.0077845	0.0548347		CCNA_02068	-1.03163	5.06876	0.0196783	0.138381		CCNA_03532	1.21268	4.73933	0.00565193	0.0398127		CCNA_R0101	2.93723	-0.980202	0.0406967	0.286672		CCNA_01533	0.799949
CCNA_03064	-0.952771	5.7283	0.0108779	0.0764898		CCNA_01520	2.0522	5.36921	0.010501	0.0738297		CCNA_02065	0.869289	8.45274	0.012715	0.0894083		CCNA_02386	-0.788112	6.75027	0.0235803	0.165801		CCNA_02203	0.940607	7.79095	0.00781594	0.0549593		CCNA_00722	-1.17125	10.2105	0.0196797	0.138381		CCNA_03259	-0.980369	6.78767	0.00569904	0.0400739		CCNA_03812	-1.31471	4.08169	0.0409123	0.287683		CCNA_02816	-0.799467
CCNA_00495	-1.03861	7.17812	0.0109176	0.0766342		CCNA_00497	1.14803	7.55697	0.010518	0.0738297		stpC	1.83903	3.0675	0.0128073	0.0898984		CCNA_01188	0.933574	6.7817	0.0236206	0.165801		CCNA_02944	1.06167	8.18038	0.00788137	0.055225		CCNA_02466	0.84568	7.02563	0.0198704	0.139477		CCNA_01431	-0.96565	7.4722	0.00571591	0.0401219		CCNA_02824	2.22936	3.08443	0.0409931	0.287744		CCNA_01015	-0.64118
CCNA_00547	-1.39838	4.33328	0.0109476	0.0767098		CCNA_02961	1.02608	6.56715	0.0105674	0.0740459		CCNA_01512	1.72564	3.68735	0.0130219	0.0911277		srp	-0.919234	8.6133	0.0237114	0.166146		CCNA_03595	-1.80303	1.50395	0.00788139	0.055225		CCNA_01810	-1.04644	4.59818	0.0199813	0.14001		ftsL	-1.06896	5.62342	0.00578117	0.0405088		CCNA_00851	-0.89114	6.34562	0.0413709	0.289831		CCNA_00856	-1.12489
CCNA_00918	-0.940828	6.36408	0.0110057	0.076982		ftsQ	-0.941954	7.77863	0.0107623	0.0752794		CCNA_03355	0.919626	9.44632	0.0130299	0.0911277		CCNA_01847	1.20472	3.80827	0.0238634	0.166918		CCNA_02893	-1.67969	5.27768	0.00794235	0.0555548		CCNA_03887	0.91622	5.59077	0.0200391	0.140168		CCNA_01206	1.9067	3.57128	0.00579767	0.0405532		CCNA_01217	-0.874367	7.90073	0.0414355	0.289831		CCNA_00568	-0.812138
CCNA_03911	-1.34512	7.42303	0.0111511	0.0777533		CCNA_R0115	-2.14911	0.754942	0.0107946	0.075352		CCNA_02352	0.875066	8.19684	0.0130549	0.0911277		CCNA_03853	-1.02766	6.13744	0.0239713	0.16738		CCNA_02875	-2.72947	2.59746	0.00806805	0.0563353		moaA	0.838415	6.07227	0.0202353	0.141233		CCNA_R0009	1.4995	4.23093	0.00583308	0.0407296		CCNA_R0005	-1.07003	3.6212	0.0418501	0.291867		CCNA_R0170	-0.699663
CCNA_00365	-1.06721	9.53067	0.0111549	0.0777533		CCNA_02823	-1.98577	2.38497	0.0108104	0.075352		ftsN	-1.03428	6.55157	0.0130737	0.0911277		CCNA_01198	-0.875199	5.93545	0.0240304	0.1675		CCNA_R0118	-1.36499	8.4825	0.00811645	0.0565743		CCNA_01773	1.17383	5.4872	0.020262	0.141233		CCNA_01868	2.61579	2.97589	0.00588073	0.0409449		CCNA_02791	0.82862	6.26255	0.0418728	0.291867		CCNA_02953	-0.893737
CCNA_02671	1.18026	5.03389	0.0111991	0.0779254		CCNA_02465	0.853072	7.19558	0.0109116	0.0759252		CCNA_01218	-0.984959	6.35944	0.0130978	0.0911371		CCNA_03348	0.897148	7.77413	0.0244033	0.169803		CCNA_01548	-0.940509	6.02767	0.00821004	0.057127		CCNA_02515	0.927791	6.06698	0.0203188	0.141382		CCNA_R0040	1.73537	3.6409	0.00588441	0.0409449		CCNA_03402	-0.883118	4.78814	0.0422479	0.292685		CCNA_00721	0.710338
CCNA_00591	0.950461	8.18125	0.0112604	0.0782154		CCNA_02829	-1.35114	4.65087	0.0110179	0.0764929		CCNA_03088	2.08718	2.76336	0.0132894	0.0921681		CCNA_00436	-0.989376	4.97748	0.0246076	0.170927		CCNA_03880	-1.36421	4.72843	0.00824112	0.0572436		CCNA_03621	1.23033	4.30208	0.0204285	0.141898		CCNA_02762	1.73932	5.3162	0.00590021	0.0409834		CCNA_02229	1.92936	0.389418	0.042294	0.292685		CCNA_01017	-0.725204
CCNA_02427	-1.27277	5.05538	0.0113198	0.0784915		CCNA_03825	0.935744	6.57458	0.0110315	0.0764929		CCNA_02432	1.18133	5.53754	0.0132921	0.0921681		CCNA_00288	-0.870009	6.81102	0.025091	0.173982		nuoF	1.12905	9.79896	0.0082569	0.0572536		CCNA_00510	0.979125	4.92108	0.0207513	0.14389		CCNA_02191	1.80369	3.74563	0.0059253	0.0410862		CCNA_02314	0.989798	4.63471	0.0423128	0.292685		CCNA_01581	0.657514
CCNA_01910	1.53795	3.34474	0.0114663	0.0793696		CCNA_00592	0.893403	7.34463	0.0110953	0.0766886		CCNA_03745	-0.934675	7.39305	0.013339	0.0921994		CCNA_02750	-1.19199	5.85702	0.0253587	0.175533		CCNA_R0071	1.53978	2.92263	0.008381	0.0580134		CCNA_02061	0.91796	8.03972	0.0207892	0.143903		CCNA_02230	1.18997	5.21713	0.00596349	0.0412385		CCNA_00297	1.19126	3.14567	0.0423817	0.292685		CCNA_03773	0.622118
CCNA_02980	0.970028	6.63001	0.0115024	0.0794818		CCNA_00571	-1.8609	3.7936	0.0110981	0.0766886		CCNA_R0030	-1.1058	8.3276	0.0133428	0.0921994		CCNA_01608	1.70883	2.56494	0.0254169	0.175632		CCNA_03725	-1.85987	4.58107	0.00844363	0.0582811		ileS	-0.925347	9.45879	0.0209995	0.145107		CCNA_02432	1.32515	5.53754	0.00596792	0.0412385		CCNA_01572	1.13564	3.79965	0.0423891	0.292685		CCNA_R0156	-0.944824
CCNA_03658	-0.978746	9.11448	0.011695	0.0806732		CCNA_02052	-0.96989	8.663	0.0113153	0.0780542		CCNA_01841	2.16047	5.4028	0.013387	0.0922236		CCNA_01696	1.78502	4.827	0.0255353	0.176145		CCNA_01608	2.09311	2.56494	0.00844887	0.0582811		CCNA_01223	-0.878219	6.63652	0.021065	0.145108		CCNA_01697	1.95924	3.4731	0.00598405	0.0412786		CCNA_03706	0.921776	5.68353	0.0424298	0.292685		CCNA_02337	0.629652
CCNA_02426	-0.953901	6.08495	0.0117243	0.0807358		CCNA_03804	-1.68045	4.6347	0.0113573	0.0782087		CCNA_02858	-1.13062	6.32535	0.013396	0.0922236		CCNA_03156	1.18327	3.77634	0.0255876	0.176202		ccoS	3.05298	2.47782	0.00860107	0.0592288		CCNA_03702	-1.13851	12.1465	0.0210723	0.145108		CCNA_02427	-1.39634	5.05538	0.00608057	0.0418721		CCNA_03880	1.03351	4.72843	0.0425746	0.293177		CCNA_03752	0.62453
CCNA_03578	-1.02573	5.16936	0.0117471	0.0807535		CCNA_02901	-1.29609	3.9378	0.0113974	0.0783496		CCNA_02500	1.0834	4.88758	0.0134402	0.0922236		CCNA_00535	1.28762	3.85103	0.0260577	0.17891		CCNA_02628	-0.918033	7.53971	0.00864174	0.0594064		CCNA_00714	1.47367	2.95723	0.0211245	0.145217		CCNA_00181	1.90334	3.6061	0.00613094	0.0421462		glk	-0.833311	8.09642	0.0429736	0.295416		CCNA_01841	-1.03705
CCNA_02386	-0.837796	6.75027	0.0118047	0.08101		CCNA_03626	-1.31793	4.36296	0.0114351	0.0784741		CCNA_03276	2.30088	6.67095	0.0134572	0.0922236		CCNA_00326	-0.805353	7.06105	0.0260812	0.17891		CCNA_02394	-1.22903	4.95017	0.0087037	0.0596925		CCNA_03896	1.06649	8.30491	0.0213506	0.146519		CCNA_02046	-1.19892	8.75743	0.00615538	0.0422416		CCNA_02572	-0.850778	7.50035	0.0442048	0.303357		CCNA_02934	-0.63993
CCNA_01660	1.26555	4.40872	0.0118718	0.0813308		CCNA_02077	-0.934982	7.69278	0.0115389	0.0790503		CCNA_03996	-2.0368	3.14403	0.0134618	0.0922236		CCNA_02166	-1.09562	3.40453	0.0261504	0.17891		fixH	3.29429	2.74728	0.00871325	0.0596925		CCNA_02680	1.05939	6.04755	0.02147	0.147086		CCNA_02714	-0.872641	7.45071	0.00621431	0.0425728		CCNA_02970	-1.08687	2.67925	0.0443584	0.303889		CCNA_01875	-0.995141
CCNA_03988	0.974827	5.66092	0.0119616	0.0818059		rplS	-1.14195	8.46535	0.0115881	0.0791811		CCNA_02701	-0.939063	7.52763	0.0135743	0.0928353		CCNA_00279	2.79345	6.05912	0.0261711	0.17891		CCNA_00486	-2.32897	11.3592	0.00875158	0.0598524		CCNA_01579	0.847687	7.27223	0.0215692	0.147513		CCNA_03330	-1.0132	6.20195	0.00623792	0.0426614		CCNA_03543	-0.859688	5.44751	0.0446237	0.305183		CCNA_00151	-0.625637
CCNA_01079	-1.47042	2.92079	0.0119949	0.0818931		CCNA_00724	-1.52786	3.03994	0.0115976	0.0791811		CCNA_02631	1.22172	4.15642	0.0140409	0.095824		CCNA_02980	0.880955	6.63001	0.0262085	0.17891		CCNA_00170	-1.97123	11.8734	0.00879183	0.0600249		CCNA_01776	-0.980109	8.29889	0.0216298	0.147674		acrB2	-1.12333	9.05612	0.00626464	0.0427709		CCNA_01881	2.72459	0.842825	0.0448536	0.306231		CCNA_02929	-0.788561
CCNA_01113	-0.951249	5.83875	0.0122013	0.0830391		CCNA_00530	-1.24183	11.1306	0.0117757	0.0802596		CCNA_00321	-1.16496	10.9135	0.0141193	0.095824		CCNA_02426	-0.868942	6.08495	0.0262497	0.17891		CCNA_01962	-1.09885	5.22368	0.00882199	0.0601281		CCNA_02057	1.30498	3.99825	0.0217711	0.148385		CCNA_02564	1.50876	3.98476	0.0063161	0.0429441		CCNA_R0050	1.21825	1.69921	0.0458766	0.312681		CCNA_02470	-1.04254
CCNA_03951	-1.28716	4.8335	0.0122043	0.0830391		CCNA_00877	1.01911	6.40409	0.0118767	0.0806829		rpsJ	-1.23241	10.7547	0.0141238	0.095824		CCNA_02126	-1.02512	3.94754	0.0264502	0.179936		CCNA_00038	-1.35343	4.15856	0.00898559	0.0611088		CCNA_01507	-0.891917	5.30589	0.022364	0.152167		CCNA_01142	1.08084	6.93642	0.00632204	0.0429441		CCNA_R0103	-1.08377	3.25346	0.0461642	0.313651		CCNA_00583	-1.07968
rsaA	1.37736	15.8791	0.0122518	0.0830981		CCNA_03955	1.43728	3.20347	0.0118782	0.0806829		CCNA_00600	0.936635	5.68409	0.0141684	0.095824		CCNA_02859	1.63225	2.5229	0.0265445	0.179936		smpB	-0.925841	6.70482	0.00899648	0.0611088		CCNA_00129	-1.12148	4.23785	0.0224554	0.152336		CCNA_01820	-0.964878	7.68801	0.00632226	0.0429441		CCNA_00285	-0.835252	8.9698	0.0461759	0.313651		CCNA_00383	-0.710216
CCNA_01153	1.2645	4.56753	0.0122546	0.0830981		CCNA_02390	-1.09972	4.26629	0.0120571	0.0817588		CCNA_03565	1.14911	6.32529	0.0141786	0.095824		CCNA_00502	-0.834394	5.72148	0.0265454	0.179936		CCNA_02368	1.23407	5.72534	0.0091771	0.0622298		CCNA_02426	-0.885044	6.08495	0.0224754	0.152336		CCNA_02563	1.53115	5.22861	0.0063855	0.0432077		CCNA_R0021	-1.07608	4.03601	0.0466413	0.316252		CCNA_00480	-0.995588
CCNA_01533	1.64753	6.63646	0.0123363	0.0834764		CCNA_01416	-0.929559	5.8452	0.0121722	0.0823998		rplO	-1.09562	9.58612	0.0142065	0.095824		CCNA_03428	-0.953524	8.00737	0.0265805	0.179936		CCNA_03191	1.1808	7.67568	0.00933484	0.0631921		CCNA_00753	-0.919492	5.08238	0.0225033	0.152336		CCNA_00460	-1.60286	3.75764	0.00638872	0.0432077		CCNA_01559	0.923143	4.96485	0.0467173	0.316252		CCNA_03669	-0.88551
CCNA_03659	-0.933683	5.79849	0.0123522	0.0834764		CCNA_03826	0.967611	7.89148	0.0122498	0.0826653		CCNA_03632	-1.27335	6.23696	0.0142161	0.095824		CCNA_02395	-1.00326	8.26058	0.0266796	0.180301		CCNA_02878	-1.65978	3.63663	0.00940565	0.0635638		CCNA_00972	1.37052	2.71621	0.022879	0.154617		CCNA_00686	1.31706	4.9463	0.00639353	0.0432077		rpoH	-0.80984	9.05717	0.0472181	0.319102		CCNA_01570	-0.854987
CCNA_03854	-1.38555	4.92094	0.0124083	0.0835865		CCNA_03374	-1.07473	5.0808	0.0122528	0.0826653		CCNA_00842	0.911266	6.57202	0.0142364	0.095824		CCNA_01203	-0.800784	6.802	0.0270314	0.182257		CCNA_02130	0.943651	5.91359	0.00943443	0.0636505		iolD	1.06655	4.75402	0.0229897	0.155103		CCNA_02472	-0.927522	6.46328	0.00654036	0.0440517		CCNA_02053	1.34072	3.18195	0.0473986	0.319781		CCNA_02569	-0.64967
CCNA_02900	-0.887194	8.4746	0.0124103	0.0835865		CCNA_01964	1.02877	8.16187	0.0126945	0.0854896		CCNA_02581	1.2948	4.55975	0.0142507	0.095824		CCNA_02087	0.788279	7.7386	0.0270601	0.182257		CCNA_01816	0.871413	7.60291	0.00945387	0.0636741		CCNA_R0124	1.07449	6.03225	0.0232345	0.15649		cspD	1.22402	5.02577	0.00654047	0.0440517		CCNA_02853	-0.844227	6.36653	0.0477842	0.321838		CCNA_02939	1.048
cheY	1.74844	3.78015	0.0125242	0.0842117		CCNA_03230	0.906183	6.8473	0.0127295	0.0854896		imuB	-1.74818	5.50335	0.0142512	0.095824		CCNA_R0150	2.18489	0.518239	0.0272429	0.18308		CCNA_00895	1.06427	5.44523	0.00951941	0.0640076		CCNA_02694	-1.41421	4.35592	0.0232754	0.156501		CCNA_03568	1.46018	5.58066	0.00663302	0.0445998		CCNA_00718	-0.837462	7.11327	0.0480186	0.322873		CCNA_01582	-1.20138
CCNA_00761	1.04022	4.93439	0.0126653	0.0850171		CCNA_01237	1.59896	2.29446	0.0127357	0.0854896		CCNA_02801	2.15529	3.83459	0.0143902	0.0965955		CCNA_00001	0.855407	7.2893	0.027274	0.18308		CCNA_02532	1.57832	3.8024	0.00953824	0.0640264		CCNA_02049	0.904151	4.92559	0.0235582	0.158042		CCNA_01223	-0.989182	6.63652	0.00683899	0.0459074		CCNA_02270	-0.891133	4.07581	0.0485088	0.325144		CCNA_03834	-0.688362
nusG	-1.13377	9.42962	0.0127211	0.0852485		CCNA_01485	-1.27661	5.42021	0.012797	0.085652		CCNA_00223	0.99528	5.96558	0.0145142	0.0971242		CCNA_01022	-2.08525	4.1803	0.0275701	0.184757		CCNA_00466	1.02701	10.3531	0.00958517	0.0642186		CCNA_01899	-0.872958	5.32342	0.0235836	0.158042		CCNA_03774	1.05004	5.47769	0.00689303	0.0461926		CCNA_00619	1.69066	6.01276	0.04859	0.325144		CCNA_02202	0.884093
CCNA_02254	-0.896854	8.20856	0.0129013	0.0863115		CCNA_03662	-1.14151	4.84885	0.0128028	0.085652		CCNA_01557	1.34121	5.99987	0.0145176	0.0971242		CCNA_00644	-2.51045	4.16076	0.0279077	0.186706		CCNA_03019	-3.35204	10.5585	0.00959903	0.0642186		CCNA_01417	1.03739	10.5453	0.0236338	0.15811		CCNA_02309	1.67269	3.3172	0.00695048	0.0464334		CCNA_01074	1.19762	3.12433	0.0486006	0.325144		CCNA_00160	-0.625855
CCNA_02961	1.0003	6.56715	0.013207	0.0882086		CCNA_00428	1.22661	4.92428	0.0128767	0.0860024		CCNA_01223	-0.916027	6.63652	0.0145783	0.0973673		CCNA_00207	-0.880732	7.12611	0.0280688	0.187469		CCNA_02741	1.25074	8.41816	0.00967984	0.0646102		CCNA_03354	1.04947	4.88581	0.0237466	0.15811		CCNA_02229	3.0592	0.389418	0.00695222	0.0464334		CCNA_02311	1.01699	3.90106	0.0489602	0.327002		CCNA_03370	-0.780891
CCNA_03184	0.964847	5.90923	0.0132592	0.0883953		CCNA_R0170	-1.32993	3.67603	0.0129143	0.0860777		CCNA_00508	1.29794	3.4957	0.0146579	0.0976005		CCNA_01099	-0.837561	5.79797	0.0282151	0.188132		CCNA_01148	-4.13404	1.82539	0.00968991	0.0646102		CCNA_03488	1.08054	5.0228	0.0237499	0.15811		CCNA_01054	1.69281	5.52709	0.00700156	0.0466281		CCNA_03989	0.977977	5.32634	0.049404	0.328959		CCNA_03912	-0.753988
CCNA_00517	-1.00536	5.69966	0.013287	0.0883953		CCNA_03657	-0.913411	7.62236	0.012931	0.0860777		CCNA_00542	1.01789	5.89707	0.0146818	0.0976005		CCNA_03587	1.33179	3.26338	0.0283862	0.18865		CCNA_01510	-2.71682	1.79601	0.00971361	0.0646603		CCNA_03392	0.93734	6.44359	0.0237522	0.15811		CCNA_01647	-1.06091	6.22732	0.00700473	0.0466281		CCNA_00149	-0.861427	4.45879	0.049418	0.328959		CCNA_02937	-0.68032
CCNA_02672	0.934049	6.14137	0.0133014	0.0883953		CCNA_02914	-0.859854	7.51325	0.0130941	0.0870182		CCNA_02936	1.07157	4.91088	0.0146865	0.0976005		CCNA_R0187	-1.6823	1.89314	0.0283873	0.18865		CCNA_03326	0.974428	8.02808	0.00994464	0.066088		CCNA_03034	1.18003	4.97684	0.0238948	0.158756		CCNA_00930	2.07507	4.38448	0.00701939	0.046648		CCNA_03239	0.823133	7.64518	0.0495884	0.329544		CCNA_00913	1.06076
CCNA_02762	1.52837	5.3162	0.0133705	0.0887074		CCNA_03485	0.877065	7.96479	0.0131216	0.0870557		bapE	-1.70875	3.89503	0.0147515	0.0978036		CCNA_00677	-0.97361	10.9735	0.0285289	0.189277		CCNA_02100	1.01017	6.22562	0.0100596	0.0667408		CCNA_00867	-0.894635	6.29402	0.0239512	0.158756		CCNA_02588	-0.939515	6.77025	0.0071218	0.0472499		CCNA_01138	1.58259	1.19039	0.0498652	0.330547		CCNA_03778	0.625336
CCNA_00982	1.00487	9.03816	0.0134103	0.088824		CCNA_00179	1.41987	5.19904	0.0131745	0.0872619		CCNA_01520	1.93285	5.36921	0.014766	0.0978036		CCNA_01788	-1.78973	3.56088	0.0289536	0.19159		CCNA_02097	1.11299	8.36037	0.0101655	0.0672286		CCNA_03297	0.928495	5.26016	0.0239685	0.158756		CCNA_00867	-1.0268	6.29402	0.00716629	0.0474663		gyrB	-0.824098	9.71488	0.0499047	0.330547		CCNA_00519	0.614846
CCNA_01813	-0.917115	6.95544	0.0135181	0.0893898		CCNA_00079	1.11413	4.75075	0.0132039	0.0873117		CCNA_03475	-0.870023	7.8154	0.0148017	0.0978194		CCNA_01048	-2.67844	3.41695	0.0289736	0.19159		CCNA_R0184	1.63516	1.66036	0.0101709	0.0672286		CCNA_01539	0.904617	4.91505	0.0240292	0.158895		CCNA_01746	-1.13861	7.65496	0.00720874	0.0476684		CCNA_01197	3.59166	-0.914644	0.0500037	0.330654		CCNA_03364	-0.95368
CCNA_03863	1.02307	7.84532	0.0135798	0.0896489		CCNA_00635	0.876677	8.43826	0.0133178	0.0879198		CCNA_01516	-0.898801	6.57941	0.0148174	0.0978194		CCNA_00822	1.51928	3.82188	0.0290906	0.192004		CCNA_03152	1.14938	4.88438	0.0101916	0.0672286		srp	-0.917023	8.6133	0.0241485	0.15942		cydA	1.71906	8.75121	0.0072343	0.0477375		CCNA_00830	1.22054	4.95949	0.0504407	0.332482		CCNA_00734	0.61445
CCNA_03635	-1.23171	4.47295	0.0138816	0.0913895		CCNA_02775	0.954356	5.56552	0.0134008	0.0883215		CCNA_02372	-1.268	4.43109	0.0149213	0.0983425		CCNA_01517	-1.22986	4.83141	0.0291322	0.192004		CCNA_03759	-1.12431	5.60769	0.0102004	0.0672286		CCNA_R0198	-1.70289	1.37071	0.0244022	0.160829		CCNA_01514	2.58332	4.43832	0.0072431	0.0477375		CCNA_03227	-0.787052	8.59669	0.0504466	0.332482		CCNA_02579	-0.899425
CCNA_03262	-0.924407	6.2275	0.0138892	0.0913895		CCNA_00532	-0.966759	4.96463	0.013502	0.0887669		CCNA_00983	1.40981	4.71988	0.015142	0.0995827		CCNA_00262	-1.25332	2.85897	0.0292899	0.192725		CCNA_03456	-2.15787	3.05018	0.0102991	0.0677668		CCNA_02230	0.986049	5.21713	0.0245694	0.161665		CCNA_03853	-1.22142	6.13744	0.00726757	0.0478199		CCNA_02212	1.54725	3.36672	0.0508063	0.3343		CCNA_02878	-0.754074
CCNA_02876	-1.37187	4.23077	0.0140518	0.0923073		CCNA_03597	-1.00632	6.32942	0.0135128	0.0887669		CCNA_00899	-0.992142	7.47074	0.0151593	0.0995827		CCNA_02790	0.999858	4.90906	0.0296954	0.195071		CCNA_02766	-1.64604	4.28439	0.0103178	0.0677783		CCNA_01414	-0.800855	7.4599	0.0247797	0.162718		lon	-1.03299	9.82059	0.00730657	0.0479974		CCNA_01023	1.18965	5.17383	0.0513394	0.337252		CCNA_00935	-0.755388
CCNA_00157	-0.938761	5.44838	0.0142094	0.0931891		CCNA_03469	-0.992756	8.96714	0.0135984	0.0891823		CCNA_01496	-0.963111	7.99786	0.0152093	0.0997473		CCNA_01440	-1.00957	11.9241	0.0297538	0.195134		CCNA_02883	-2.03155	3.75186	0.0105366	0.0690268		CCNA_00284	-0.944188	7.34233	0.024811	0.162718		CCNA_03735	-1.01365	9.27414	0.00732533	0.0480417		CCNA_00817	0.988669	5.27343	0.0514636	0.337513		CCNA_03116	-0.728748
CCNA_02716	0.907415	6.73134	0.0142411	0.0932439		CCNA_R0084	-1.3487	8.26305	0.0136878	0.0896211		CCNA_03435	0.907169	6.50689	0.0152895	0.100102		CCNA_02418	-1.78076	4.44987	0.0299697	0.196228		CCNA_02318	1.19892	4.13937	0.0105424	0.0690268		CCNA_01606	2.3394	4.77681	0.0250853	0.164162		CCNA_03401	-1.10898	9.30977	0.00735045	0.0480727		CCNA_01639	0.935885	5.00879	0.0518536	0.339513		CCNA_03417	-0.786135
CCNA_01646	-0.994828	4.84353	0.0143041	0.0935033		CCNA_01665	1.10792	4.65324	0.0138249	0.0903708		CCNA_02780	1.29575	5.8985	0.0153139	0.100102		CCNA_01659	-0.775334	7.28063	0.0300496	0.196429		CCNA_00359	1.27726	5.09851	0.0105802	0.0691606		CCNA_00987	1.10707	4.44315	0.0251135	0.164162		CCNA_02500	1.17133	4.88758	0.00735413	0.0480727		CCNA_02571	1.77926	4.18519	0.0522855	0.341058		CCNA_01577	-1.03741
CCNA_03600	-0.965518	6.09039	0.014351	0.0936569		CCNA_03259	-0.899403	6.78767	0.0139172	0.0908255		CCNA_01219	-0.980434	5.35367	0.0153539	0.100102		CCNA_01576	-1.24069	4.72988	0.0303516	0.198079		CCNA_03224	1.03764	5.82516	0.0106091	0.0692362		CCNA_00875	1.04316	4.64614	0.0251621	0.164212		CCNA_03838	0.876163	7.47461	0.00737114	0.0481051		flgA	1.04385	4.50026	0.0523158	0.341058		CCNA_R0097	-0.835438
rpsQ	-1.36181	10.0165	0.014503	0.0944944		CCNA_01446	-0.884931	7.27153	0.0139462	0.0908664		CCNA_02737	-1.03108	7.35726	0.0153637	0.100102		CCNA_02923	-1.0234	6.58449	0.0308272	0.200854		CCNA_03887	0.984551	5.59077	0.0106292	0.0692545		CCNA_03917	0.969689	7.06115	0.0252649	0.164613		CCNA_03331	-1.00045	6.81072	0.00742317	0.0483657		CCNA_01478	0.830521	5.27641	0.0524293	0.341058		CCNA_R0116	0.619707
CCNA_02642	-0.994832	5.66544	0.0145912	0.0949141		CCNA_03812	-1.63352	4.08169	0.0140001	0.0910689		CCNA_03066	1.21179	5.35473	0.0154282	0.100359		stpB	0.816994	7.04276	0.0308844	0.2009		CCNA_03689	1.25282	9.77539	0.0106677	0.0693924		hlyD	0.87436	7.00576	0.0254415	0.165164		CCNA_01792	-1.25524	5.54761	0.00748272	0.0486743		CCNA_03445	-0.839227	4.84108	0.0525679	0.341058		CCNA_03165	-1.18308
CCNA_02967	1.03045	4.7639	0.0147138	0.0953666		CCNA_02755	0.960302	5.52858	0.0140238	0.0910752		secY	-1.0577	9.76394	0.015464	0.100428		CCNA_02113	-0.885285	5.52844	0.0310085	0.201379		pilA	1.52547	8.47977	0.0107512	0.0697927		CCNA_R0090	-0.971368	8.27226	0.0254668	0.165164		CCNA_00974	-1.19799	10.9215	0.00750161	0.0487178		CCNA_01136	2.12415	3.4827	0.0526593	0.341058		cydA	0.741253
CCNA_02754	0.883478	7.21821	0.0147279	0.0953666		CCNA_03646	-0.995048	5.3688	0.0141281	0.0916035		CCNA_01981	1.13322	5.55561	0.0155635	0.10091		CCNA_R0171	0.87874	6.12961	0.0311242	0.201489		CCNA_00807	1.03791	6.66629	0.0107642	0.0697927		CCNA_02047	-0.990705	10.4777	0.0254735	0.165164		greA	-1.18886	9.4971	0.00752217	0.048772		CCNA_01480	-0.83922	7.97777	0.0526748	0.341058		CCNA_01514	-1.048
CCNA_02202	1.81335	1.62605	0.0147324	0.0953666		rpoH	0.939161	9.05717	0.0142684	0.0923029		CCNA_00622	1.82002	2.97601	0.0156464	0.101228		CCNA_03107	-0.901348	5.17821	0.0311264	0.201489		CCNA_03065	1.55144	3.22549	0.0108364	0.0701468		CCNA_02909	1.04048	3.84784	0.0257291	0.166551		CCNA_00517	-1.07263	5.69966	0.00759572	0.0491691		CCNA_R0048	-1.1153	4.71448	0.0526872	0.341058		CCNA_01124	-0.923309
CCNA_00898	-0.940497	5.88089	0.0148573	0.0960193		pulF	1.35738	5.7163	0.0142822	0.0923029		mraW	-1.10086	4.583	0.0156632	0.101228		CCNA_00428	1.05926	4.92428	0.0313323	0.202494		CCNA_00347	-1.04965	6.15736	0.0109782	0.0709498		CCNA_02272	-0.89726	5.56621	0.0258636	0.167068		CCNA_R0051	1.37797	3.47768	0.00765067	0.0494446		CCNA_01137	1.00529	4.22725	0.0532044	0.343848		CCNA_01955	0.605962
CCNA_03750	-0.877526	7.62923	0.0149175	0.0961319		flgH	1.00606	7.27537	0.014336	0.0925007		trmD	-1.0408	11.9359	0.0157895	0.101635		CCNA_00794	-1.29378	5.3461	0.031444	0.202887		CCNA_00672	-1.9192	2.65232	0.0110211	0.0711117		CCNA_R0132	-1.89683	0.575539	0.0258926	0.167068		CCNA_03750	-0.934354	7.62923	0.00769515	0.0496517		alkB	1.15718	4.42978	0.053388	0.344478		CCNA_02219	0.607749
rplC	-1.34377	12.2734	0.0149228	0.0961319		CCNA_03023	-0.872914	6.59209	0.0145402	0.0936672		CCNA_03439	1.31836	4.55192	0.0157923	0.101635		CCNA_03730	-1.10191	3.41329	0.0322837	0.20797		CCNA_01027	-2.87245	2.16051	0.0110992	0.0715006		CCNA_02856	1.50311	4.57934	0.0259867	0.167405		CCNA_03352	-1.00983	8.53663	0.00771224	0.0496818		CCNA_00454	-0.910105	4.97808	0.0534799	0.344514		tonB1	0.653297
CCNA_02076	-1.05677	8.46775	0.0149632	0.0962371		CCNA_03668	-2.45873	2.16506	0.0146614	0.0942953		CCNA_00808	-1.06978	9.25627	0.015826	0.101635		crfA	1.482	3.04775	0.032397	0.208363		alkB	-1.59127	4.42978	0.0111836	0.0719281		CCNA_00042	-0.889427	7.34502	0.0260656	0.167426		CCNA_00299	-1.03304	6.56454	0.00775108	0.0498515		CCNA_03400	-0.908645	5.15694	0.054133	0.347908		CCNA_00567	-0.784441
CCNA_00201	0.959697	5.61436	0.0150663	0.0966934		crfA	-1.78241	3.04775	0.0146849	0.0942953		CCNA_02596	-1.05436	11.1252	0.0158459	0.101635		CCNA_01362	0.981124	4.00018	0.0325351	0.208494		CCNA_00609	-1.00574	5.74234	0.0113194	0.0726842		CCNA_03573	1.60075	3.81882	0.0260739	0.167426		CCNA_03825	0.969248	6.57458	0.00777736	0.0499401		CCNA_00974	-0.888913	10.9215	0.0541809	0.347908		CCNA_00619	-1.06774
CCNA_02113	-0.97221	5.52844	0.0150919	0.0966934		CCNA_00223	0.992682	5.96558	0.0147547	0.094591		CCNA_00632	1.73217	3.18862	0.0158534	0.101635		CCNA_R0132	-1.81568	0.575539	0.0325494	0.208494		CCNA_01193	-1.94592	3.60276	0.011366	0.0728663		CCNA_00147	1.0977	4.22952	0.026277	0.168159		CCNA_03982	1.12393	4.66035	0.00779539	0.0499756		CCNA_00758	-0.851675	9.05015	0.0543742	0.348562		CCNA_03923	0.718692
CCNA_00762	1.00254	4.69587	0.0151068	0.0966934		CCNA_03389	-1.12102	4.53344	0.0148789	0.0952342		CCNA_03596	-1.0383	5.47152	0.0159304	0.101965		CCNA_00044	-0.848327	7.87695	0.032574	0.208494		CCNA_00436	-1.09804	4.97748	0.0115204	0.073691		CCNA_03379	0.978194	5.38646	0.0263173	0.168159		CCNA_03260	-1.02095	5.55209	0.00781208	0.0500023		CCNA_02764	-0.860783	4.89295	0.0544573	0.348562		CCNA_03738	-0.624514
lpxI	-0.90621	7.01087	0.0153421	0.0979999		CCNA_01176	-1.05181	4.79971	0.0150055	0.0958911		CCNA_02460	1.11875	4.56107	0.0159897	0.102181		CCNA_00690	0.892638	7.5367	0.0327377	0.209207		CCNA_R0101	-3.55167	-0.980202	0.0115315	0.073691		CCNA_02115	1.27094	6.11874	0.0263645	0.168159		stpB	0.938442	7.04276	0.00785447	0.0501932		CCNA_R0010	-1.29475	1.96591	0.0553026	0.353406		CCNA_03189	-0.880418
CCNA_03556	-1.03882	6.60406	0.01536	0.0979999		CCNA_03479	-1.17865	4.76468	0.0150407	0.0959623		CCNA_03330	-0.917574	6.20195	0.016178	0.103133		CCNA_03030	0.977908	7.46157	0.032874	0.209451		CCNA_02910	1.32248	12.7202	0.0116219	0.0741501		CCNA_02683	1.59068	4.32669	0.0263665	0.168159		CCNA_00918	-0.972568	6.36408	0.00788886	0.0503324		CCNA_03274	1.93415	0.746723	0.05556	0.35445		CCNA_00433	-0.746253
CCNA_R0098	-1.18929	5.60676	0.0153918	0.0980109		terB	-1.8899	2.77448	0.0150896	0.0959941		CCNA_02764	-1.03555	4.89295	0.0161903	0.103133		CCNA_02234	1.03083	4.17248	0.0328808	0.209451		CCNA_01794	-1.62431	3.79046	0.0116678	0.0742365		CCNA_R0098	-1.08716	5.60676	0.0263986	0.168159		CCNA_R0078	-1.3836	3.50001	0.00793542	0.0505488		CCNA_03365	1.57515	2.97544	0.055707	0.35445		nrtD	-0.802491
CCNA_00531	-1.06604	10.0913	0.0154108	0.0980109		CCNA_03384	-1.21263	8.99194	0.0150937	0.0959941		CCNA_02000	-1.01928	10.2473	0.0163578	0.104034		CCNA_R0126	1.12309	3.73844	0.0330655	0.210292		CCNA_00909	-0.979558	6.23917	0.0116726	0.0742365		CCNA_01563	-0.922689	7.84311	0.0266503	0.169493		CCNA_01284	2.34706	3.77643	0.00796604	0.050663		CCNA_03724	1.68807	3.59324	0.0557323	0.35445		CCNA_03574	-0.749177
CCNA_02502	1.00896	5.07826	0.0157047	0.0997214		CCNA_03984	1.23764	7.35054	0.0151956	0.0964882		CCNA_01912	-0.990134	4.90997	0.0164402	0.104385		CCNA_01142	0.882045	6.93642	0.0333127	0.211528		recF	1.00185	8.28839	0.0117248	0.0744499		CCNA_02382	1.65839	3.86585	0.026835	0.170396		CCNA_02181	-1.00595	5.99508	0.00800118	0.0508056		CCNA_01554	1.18611	4.13164	0.0559263	0.355119		CCNA_00085	0.609101
CCNA_03753	-0.879831	6.43919	0.0157767	0.100019		CCNA_00284	-1.00834	7.34233	0.0152442	0.0965895		CCNA_R0176	2.01522	2.40118	0.0164706	0.104385		CCNA_01669	-0.811474	5.9303	0.0334324	0.211951		CCNA_03767	-1.1982	8.83894	0.0118327	0.0750158		CCNA_01706	1.05117	6.34573	0.0272998	0.172799		CCNA_01034	-1.18415	10.834	0.00802418	0.0508708		CCNA_00912	-0.951522	5.18653	0.0560347	0.355242		CCNA_03288	0.621852
CCNA_01562	-0.889683	7.58411	0.0159296	0.100829		CCNA_00050	-0.921778	6.47489	0.0152737	0.0965895		CCNA_00935	1.53061	3.81751	0.0164915	0.104385		pilA	1.22425	8.47977	0.0335117	0.211962		CCNA_03867	-0.875788	6.84193	0.0120205	0.0760854		CCNA_03171	-0.788768	7.48703	0.0273	0.172799		CCNA_03369	1.09291	5.71399	0.00805671	0.0509961		CCNA_02494	1.00372	3.84739	0.0561284	0.355272		CCNA_03224	0.612191
CCNA_00376	-1.02209	4.4815	0.0159772	0.10097		CCNA_00575	-1.56332	5.56346	0.0152841	0.0965895		CCNA_01074	1.5156	3.12433	0.0168174	0.10628		CCNA_03267	0.860683	6.62688	0.0335879	0.211962		CCNA_03587	1.57216	3.26338	0.0120482	0.07614		CCNA_00741	-0.879805	6.53096	0.0274028	0.173041		CCNA_01053	2.43446	3.67169	0.00811223	0.0512662		fljN	0.919933	10.5405	0.0563007	0.355523		CCNA_03864	0.612045
CCNA_01842	1.94379	1.6603	0.0160417	0.101094		lovK	-1.13433	6.05797	0.015328	0.0967139		CCNA_02049	0.942776	4.92559	0.0168553	0.106351		CCNA_03923	1.24652	4.24512	0.0335984	0.211962		CCNA_02170	-1.47868	4.15144	0.0120974	0.0762151		CCNA_02184	1.03269	3.69734	0.0274672	0.173041		CCNA_00553	0.998308	5.62211	0.00820253	0.0516767		CCNA_02065	0.743981	8.45274	0.0563461	0.355523		CCNA_R0143	0.989095
ppx1	-1.10629	5.7101	0.0160474	0.101094		CCNA_03568	1.27146	5.58066	0.0153579	0.0967497		CCNA_R0186	-1.77901	2.49787	0.0168994	0.106375		CCNA_03113	0.991315	4.08823	0.0336465	0.211962		CCNA_01881	-3.55214	0.842825	0.0120982	0.0762151		CCNA_03611	1.02698	5.99279	0.0274682	0.173041		CCNA_02502	1.09277	5.07826	0.00820306	0.0516767		CCNA_03520	-0.867181	5.1691	0.0566547	0.356491		rplW	0.629203
CCNA_01869	1.34451	6.53733	0.0160818	0.101151		CCNA_03689	1.18243	9.77539	0.0155712	0.0979393		CCNA_00056	-1.05511	4.17669	0.0169374	0.106375		CCNA_02748	-1.46382	2.00153	0.0337524	0.212295		CCNA_R0190	-1.97981	4.06718	0.0122233	0.0768815		CCNA_01304	-1.07933	10.777	0.027543	0.173239		CCNA_02159	1.27357	3.74564	0.00827775	0.0520651		hdaA	-1.16603	2.62798	0.0567049	0.356491		CCNA_01154	0.60356
CCNA_03646	-0.97901	5.3688	0.0162092	0.101699		CCNA_R0092	1.26596	3.91609	0.0157189	0.0987127		CCNA_03863	0.994692	7.84532	0.016939	0.106375		CCNA_03609	1.05622	11.6481	0.0340137	0.213601		terB	1.83166	2.77448	0.0124009	0.0777639		CCNA_02048	0.97233	10.8849	0.0276838	0.173655		CCNA_01557	1.47377	5.99987	0.00834074	0.0523788		CCNA_03347	0.894675	6.32737	0.0567672	0.356491		CCNA_01808	-0.647642
CCNA_00920	-0.975551	7.83016	0.01622	0.101699		CCNA_03435	0.903357	6.50689	0.0158161	0.0991277		CCNA_01054	1.45019	5.52709	0.01739	0.109036		CCNA_R0004	1.62177	1.12648	0.0341337	0.214019		CCNA_02859	1.87505	2.5229	0.0124091	0.0777639		CCNA_03494	0.936116	6.31974	0.0276961	0.173655		CCNA_02685	1.68365	2.70318	0.00837999	0.0525427		CCNA_02541	1.06571	3.5447	0.0573665	0.359689		CCNA_R0129	-0.710934
CCNA_00893	1.10547	5.99426	0.0162962	0.101937		CCNA_00995	1.1513	6.28147	0.015853	0.0991277		CCNA_01605	1.22624	2.86771	0.0176521	0.110505		CCNA_R0052	-1.12583	4.61984	0.0347228	0.216625		CCNA_02232	-1.97171	12.0936	0.012422	0.0777639		CCNA_01588	1.17286	4.08426	0.0282715	0.176985		CCNA_01572	1.55315	3.79965	0.00840114	0.0525927		sapA	0.865356	6.86133	0.0574855	0.35987		CCNA_03801	0.60229
CCNA_01900	-1.18364	4.45758	0.0163089	0.101937		CCNA_00992	-1.03383	5.35163	0.0158594	0.0991277		CCNA_03260	-0.932331	5.55209	0.0177081	0.110546		CCNA_03659	-0.828587	5.79849	0.0347519	0.216625		CCNA_01879	-2.69043	2.91999	0.0125416	0.0783901		CCNA_03348	0.87944	7.77413	0.0285246	0.177802		CCNA_01052	2.16759	3.42109	0.00842694	0.0526197		CCNA_03428	-0.84471	8.00737	0.0578793	0.361607		CCNA_00417	0.610842
CCNA_00206	0.94303	8.78586	0.0163501	0.102035		CCNA_03884	-1.5706	4.07029	0.0160077	0.0998979		CCNA_03929	1.74965	1.93331	0.0177139	0.110546		CCNA_R0189	2.01025	2.8418	0.0347989	0.216625		CCNA_01339	-1.75468	2.93336	0.0126621	0.0790196		CCNA_03110	1.04397	5.62704	0.028525	0.177802		CCNA_02753	1.12596	6.1641	0.0084318	0.0526197		CCNA_02901	-0.966811	3.9378	0.0580041	0.361607		CCNA_01710	-0.80555
CCNA_00728	1.02247	6.3306	0.0165021	0.102823		CCNA_01562	-0.888681	7.58411	0.0160579	0.100055		CCNA_00635	0.85233	8.43826	0.0178259	0.111071		CCNA_00161	1.06683	8.39866	0.0348514	0.216625		CCNA_R0058	-1.23122	4.27891	0.0128144	0.0796948		CCNA_00909	-0.880653	6.23917	0.0285355	0.177802		CCNA_00886	-1.09132	8.14699	0.00850366	0.0529854		CCNA_03966	0.736883	7.48581	0.0580346	0.361607		CCNA_02940	0.619313
ileS	-0.952492	9.45879	0.0166165	0.103374		CCNA_02945	1.28206	4.6855	0.0162044	0.100647		pbpC	0.879291	7.29328	0.0179414	0.111617		CCNA_03655	-0.843536	5.11246	0.0348529	0.216625		CCNA_03172	-1.91087	3.54263	0.012829	0.0796948		CCNA_00744	0.892139	5.44986	0.0287785	0.179036		CCNA_03976	0.967775	5.49505	0.00853966	0.0531268		CCNA_01646	-0.817616	4.84353	0.0581363	0.361676		CCNA_03885	-0.78948
CCNA_00768	1.35716	5.40786	0.0167425	0.103996		CCNA_03349	-2.95754	2.36708	0.0162089	0.100647		CCNA_03395	1.10744	7.17373	0.0182075	0.112967		hsp33	-0.84966	7.95877	0.0348747	0.216625		CCNA_02770	-2.10705	4.54988	0.0128302	0.0796948		CCNA_02355	1.09975	5.3562	0.0289992	0.180129		CCNA_01501	2.39682	1.8044	0.00859508	0.0533475		CCNA_R0018	-1.45941	3.42763	0.0587846	0.365141		vanA	-0.779884
CCNA_00180	1.26319	6.26596	0.0170324	0.105633		fljL	1.04854	11.0676	0.0162285	0.100647		CCNA_03384	-1.17637	8.99194	0.018222	0.112967		CCNA_03255	1.05193	4.32349	0.0352097	0.218365		CCNA_R0185	1.17234	5.05974	0.0129246	0.0801566		CCNA_03937	1.09033	4.09242	0.0291285	0.180651		CCNA_00284	-1.08136	7.34233	0.00861332	0.0533475		CCNA_01287	1.0856	4.00783	0.0590445	0.366186		CCNA_01781	-1.54226
CCNA_03206	-0.897507	5.98419	0.0170713	0.10571		CCNA_R0180	-2.2166	0.516808	0.0163004	0.100936		CCNA_02502	0.989493	5.07826	0.0182432	0.112967		CCNA_00079	0.956851	4.75075	0.0357753	0.221137		CCNA_01191	-1.17103	5.05455	0.0130531	0.0807741		CCNA_R0040	1.30351	3.6409	0.0292995	0.18143		CCNA_01664	1.93432	4.14169	0.00862348	0.0533475		CCNA_00773	1.00934	4.15859	0.0593946	0.367786		CCNA_03176	0.605626
CCNA_03384	-1.18775	8.99194	0.017187	0.106261		CCNA_00896	-1.63652	3.94408	0.0163654	0.101182		CCNA_01052	1.87964	3.42109	0.018389	0.113693		CCNA_00184	-2.20142	1.59064	0.0357793	0.221137		CCNA_00859	1.11151	4.52352	0.0130646	0.0807741		CCNA_01284	1.82894	3.77643	0.0294418	0.182029		CCNA_03287	1.51599	3.62636	0.00862857	0.0533475		CCNA_00859	-0.874279	4.52352	0.0594905	0.36781		CCNA_02721	0.607236
CCNA_03374	-1.02721	5.0808	0.0173271	0.106962		CCNA_00488	-1.26626	4.25734	0.0165304	0.102044		CCNA_00725	1.68383	3.8057	0.0185279	0.114374		CCNA_02011	0.994519	7.39642	0.0358226	0.221137		CCNA_02209	-2.47735	2.3914	0.0132334	0.0816358		CCNA_01187	0.977913	5.2819	0.0295481	0.182404		CCNA_03141	1.45701	4.41302	0.00864682	0.0533778		CCNA_02604	-2.03298	3.74962	0.0599608	0.370145		CCNA_03047	-1.01532
CCNA_01899	-0.904387	5.32342	0.0173705	0.107065		CCNA_02929	-1.54689	2.68643	0.0166291	0.102459		CCNA_03753	-0.864919	6.43919	0.0186347	0.114857		ccoQ	2.95562	4.03812	0.0362382	0.223357		CCNA_01022	-2.41834	4.1803	0.0132675	0.0816358		CCNA_00843	-0.931668	5.76084	0.0296042	0.182468		CCNA_02877	1.97657	3.67092	0.00874422	0.0538957		CCNA_03234	0.946991	4.94286	0.0601837	0.370947		CCNA_03114	-1.51555
CCNA_02692	0.918234	5.00112	0.0176244	0.108462		fljO	-0.887922	6.5395	0.0166606	0.102459		fljK	1.17156	10.2669	0.0186859	0.114995		CCNA_03890	0.950276	5.76048	0.0364556	0.224102		CCNA_00300	1.19984	4.23767	0.0132684	0.0816358		CCNA_03359	0.914993	9.82383	0.0296605	0.182533		CCNA_01303	-0.9539	7.39771	0.00879868	0.054129		CCNA_01039	0.923565	5.07427	0.0606548	0.372757		CCNA_00944	0.640622
CCNA_01028	0.893467	5.39702	0.0177996	0.109372		CCNA_01569	-1.50186	1.8919	0.0166767	0.102459		CCNA_03623	1.33813	3.71669	0.0189519	0.116452		CCNA_00609	-0.867772	5.74234	0.0364712	0.224102		CCNA_02782	-2.42844	4.04864	0.0132857	0.0816358		CCNA_02218	0.85283	5.85157	0.0297584	0.182579		miaA	0.977601	5.03076	0.00881736	0.054129		CCNA_00037	1.15875	3.91959	0.060664	0.372757		CCNA_02595	0.59888
CCNA_03234	1.18757	4.94286	0.0180317	0.110628		CCNA_02875	-2.3931	2.59746	0.0167159	0.102459		CCNA_02159	1.12383	3.74564	0.019067	0.11698		CCNA_00064	1.69644	4.85852	0.036614	0.224633		CCNA_01545	-1.05554	5.5693	0.0133324	0.0817969		CCNA_R0050	1.39621	1.69921	0.0297819	0.182579		CCNA_R0118	-1.34977	8.4825	0.00882273	0.054129		CCNA_03680	0.746363	9.26417	0.061394	0.376663		CCNA_00649	-0.964508
pilA	1.38435	8.47977	0.0181656	0.111278		CCNA_03313	-1.36521	5.486	0.0167259	0.102459		sidA	-1.2238	4.02015	0.0191073	0.117047		CCNA_00591	0.829335	8.18125	0.0366912	0.224762		CCNA_00776	-1.70557	10.4867	0.01341	0.0821466		CCNA_02239	0.831246	5.97256	0.0298051	0.182579		CCNA_02465	0.868467	7.19558	0.00884122	0.0541593		CCNA_R0095	1.26932	4.14135	0.0616147	0.377438		CCNA_03635	0.637048
CCNA_02264	1.20096	3.43835	0.0183149	0.112021		CCNA_01219	-0.968656	5.35367	0.0168526	0.103077		CCNA_02181	-0.913306	5.99508	0.0192769	0.117814		CCNA_03817	-0.796878	6.55358	0.0368145	0.225172		CCNA_00260	-1.28387	5.66221	0.013481	0.0824552		CCNA_R0035	1.88363	0.093147	0.029872	0.182709		CCNA_03525	-0.978077	5.67851	0.00902897	0.0552247		CCNA_01922	0.865774	4.75214	0.062294	0.380924		CCNA_02648	-0.91668
CCNA_02111	-1.07781	5.95243	0.0184342	0.112578		CCNA_01563	-0.980857	7.84311	0.0168787	0.103079		CCNA_01792	-1.09533	5.54761	0.0192921	0.117814		CCNA_00817	-1.05467	5.27343	0.0369889	0.225892		CCNA_01072	-2.91652	1.32387	0.0135483	0.0827397		CCNA_00157	-0.856783	5.44838	0.0301309	0.184011		CCNA_01167	1.39999	4.52968	0.00911306	0.0556538		CCNA_02330	-0.806592	5.40988	0.0623746	0.380924		CCNA_02310	-0.733324
[truncated: 3,340 more rows]
[truncated: 18 more columns]

## Sheet: PhoB-dependent genes
ΔpstS group			ΔpstSpitA group			Genes regulated in common in both groups
[truncated: 142 more rows]

[truncated: 1 more sheets: Cytoplasmic Pi-dependent genes]
