# Supplementary material for: The cytoplasmic phosphate level has a central regulatory role in the phosphate starvation response of Caulobacter crescentus
Source: Commun Biol. 2024 Jun 26;7:772. doi: 10.1038/s42003-024-06469-y (PMC11208175; doi:10.1038/s42003-024-06469-y)
Supplement: Supplementary file 7 — Supplementary Data 4 [file 42003_2024_6469_MOESM7_ESM.xlsx]

## Sheet: Fig. 2A
Growth curves in PYE
(from stationary phase)
Time (h)	WT-1	ΔphoB-1	ΔpstS-1	WT-2	ΔphoB-2	ΔpstS-2	WT-3	ΔphoB-3	ΔpstS-3	Blank
0.246111	0.103	0.112	0.104	0.118	0.109	0.107	0.103	0.111	0.105	0.0836667
0.496111	0.106	0.114	0.107	0.11	0.111	0.109	0.105	0.113	0.107	0.0836667
0.746111	0.108	0.117	0.108	0.112	0.114	0.11	0.108	0.116	0.109	0.0836667
0.996111	0.112	0.119	0.11	0.116	0.116	0.112	0.111	0.118	0.111	0.0836667
1.24611	0.115	0.123	0.112	0.119	0.12	0.114	0.115	0.122	0.113	0.0836667
1.49611	0.12	0.126	0.115	0.124	0.123	0.116	0.119	0.125	0.116	0.0833333
1.74611	0.125	0.13	0.117	0.129	0.127	0.119	0.124	0.129	0.118	0.0836667
1.99611	0.131	0.134	0.12	0.135	0.131	0.121	0.13	0.134	0.121	0.0833333
2.24611	0.138	0.139	0.123	0.141	0.135	0.124	0.137	0.138	0.124	0.0833333
2.49611	0.145	0.143	0.126	0.149	0.14	0.126	0.144	0.143	0.127	0.0833333
2.74611	0.154	0.149	0.129	0.157	0.145	0.129	0.153	0.148	0.13	0.0833333
2.99611	0.164	0.154	0.132	0.168	0.15	0.132	0.163	0.154	0.133	0.0833333
3.24611	0.175	0.16	0.136	0.179	0.156	0.136	0.174	0.16	0.136	0.0833333
3.49611	0.188	0.166	0.14	0.192	0.162	0.139	0.187	0.166	0.14	0.0833333
3.74611	0.202	0.172	0.144	0.206	0.168	0.143	0.202	0.172	0.144	0.0836667
3.99611	0.218	0.179	0.148	0.222	0.175	0.147	0.218	0.179	0.149	0.0833333
4.24611	0.236	0.186	0.153	0.24	0.182	0.151	0.237	0.187	0.154	0.0833333
4.49611	0.257	0.194	0.158	0.26	0.19	0.156	0.256	0.194	0.159	0.0833333
4.74611	0.278	0.202	0.163	0.281	0.198	0.161	0.278	0.203	0.164	0.0833333
4.99611	0.301	0.211	0.168	0.303	0.206	0.165	0.298	0.211	0.169	0.0833333
5.24611	0.324	0.22	0.173	0.326	0.215	0.17	0.321	0.221	0.174	0.0833333
5.49611	0.346	0.229	0.177	0.346	0.224	0.174	0.346	0.23	0.178	0.0833333
5.74611	0.366	0.239	0.183	0.366	0.234	0.18	0.364	0.24	0.184	0.0833333
5.99611	0.386	0.249	0.188	0.385	0.243	0.185	0.382	0.251	0.189	0.0836667
6.24611	0.403	0.259	0.193	0.403	0.253	0.19	0.402	0.263	0.195	0.0833333
6.49611	0.42	0.269	0.199	0.417	0.262	0.195	0.418	0.274	0.201	0.0833333
6.74611	0.435	0.28	0.205	0.429	0.272	0.201	0.432	0.285	0.207	0.0833333
6.99611	0.452	0.291	0.211	0.443	0.282	0.207	0.448	0.296	0.213	0.0833333
7.24611	0.469	0.301	0.217	0.458	0.292	0.213	0.46	0.307	0.219	0.0836667
7.49611	0.485	0.314	0.223	0.473	0.303	0.219	0.474	0.319	0.226	0.0833333
7.74611	0.498	0.328	0.23	0.486	0.316	0.224	0.487	0.329	0.232	0.0836667
7.99611	0.51	0.342	0.237	0.498	0.329	0.231	0.501	0.344	0.239	0.0836667
8.24611	0.523	0.353	0.243	0.511	0.342	0.238	0.514	0.357	0.246	0.0836667
8.49611	0.534	0.364	0.25	0.523	0.354	0.245	0.525	0.365	0.253	0.0833333
8.74611	0.545	0.372	0.257	0.536	0.364	0.251	0.54	0.38	0.26	0.0836667
8.99611	0.554	0.388	0.264	0.546	0.375	0.258	0.55	0.393	0.267	0.0833333
9.24611	0.562	0.396	0.271	0.555	0.385	0.265	0.561	0.406	0.274	0.0833333
9.49611	0.57	0.408	0.277	0.562	0.394	0.272	0.57	0.411	0.281	0.0833333
9.74611	0.577	0.419	0.283	0.57	0.403	0.279	0.579	0.421	0.287	0.0833333
9.99611	0.582	0.428	0.289	0.577	0.413	0.285	0.587	0.438	0.294	0.0836667
10.2461	0.588	0.439	0.295	0.584	0.422	0.291	0.593	0.448	0.299	0.0836667
10.4961	0.594	0.45	0.3	0.589	0.431	0.297	0.599	0.455	0.305	0.0833333
10.7461	0.6	0.461	0.306	0.595	0.441	0.304	0.605	0.461	0.312	0.0833333
10.9961	0.605	0.469	0.312	0.599	0.449	0.311	0.608	0.47	0.319	0.0833333
11.2461	0.609	0.478	0.318	0.603	0.458	0.318	0.613	0.48	0.326	0.0836667
11.4961	0.612	0.487	0.324	0.607	0.465	0.326	0.616	0.488	0.334	0.0833333
11.7461	0.614	0.495	0.33	0.609	0.472	0.332	0.62	0.498	0.342	0.0833333
11.9961	0.615	0.501	0.336	0.612	0.477	0.338	0.622	0.505	0.348	0.0836667
12.2461	0.615	0.507	0.342	0.614	0.482	0.345	0.624	0.514	0.355	0.0836667
12.4961	0.616	0.514	0.348	0.616	0.488	0.352	0.626	0.52	0.361	0.0836667
12.7461	0.619	0.521	0.354	0.617	0.493	0.359	0.627	0.527	0.367	0.0833333
12.9961	0.619	0.527	0.361	0.618	0.498	0.365	0.629	0.535	0.373	0.0836667
13.2461	0.62	0.532	0.367	0.619	0.501	0.372	0.63	0.542	0.379	0.0836667
13.4961	0.622	0.537	0.373	0.62	0.505	0.378	0.632	0.548	0.384	0.0836667
13.7461	0.621	0.54	0.379	0.621	0.507	0.384	0.633	0.553	0.389	0.0833333
13.9961	0.623	0.544	0.384	0.621	0.511	0.388	0.633	0.559	0.394	0.0833333
14.2461	0.623	0.548	0.39	0.622	0.514	0.394	0.634	0.561	0.399	0.0836667
14.4961	0.623	0.551	0.395	0.622	0.516	0.398	0.634	0.566	0.403	0.0833333
14.7461	0.622	0.554	0.398	0.622	0.52	0.403	0.635	0.57	0.407	0.0833333
14.9961	0.623	0.557	0.402	0.623	0.521	0.407	0.635	0.572	0.412	0.0833333
15.2461	0.625	0.559	0.405	0.623	0.523	0.412	0.636	0.575	0.416	0.0833333
15.4961	0.625	0.562	0.41	0.623	0.525	0.417	0.635	0.577	0.42	0.0833333
15.7461	0.626	0.566	0.413	0.624	0.527	0.42	0.637	0.579	0.425	0.0836667
15.9961	0.625	0.567	0.415	0.624	0.528	0.422	0.637	0.579	0.428	0.0833333
16.2461	0.625	0.568	0.417	0.625	0.529	0.425	0.639	0.581	0.429	0.0833333
16.4961	0.627	0.569	0.422	0.627	0.531	0.428	0.639	0.583	0.434	0.0833333
16.7461	0.627	0.569	0.422	0.627	0.531	0.43	0.64	0.584	0.437	0.0836667
16.9961	0.628	0.571	0.427	0.627	0.533	0.433	0.64	0.587	0.441	0.0833333
17.2461	0.629	0.573	0.429	0.628	0.533	0.435	0.641	0.588	0.444	0.0833333
17.4961	0.629	0.573	0.431	0.628	0.534	0.437	0.642	0.587	0.446	0.0836667
17.7461	0.63	0.573	0.433	0.629	0.537	0.439	0.643	0.589	0.45	0.0833333
17.9961	0.631	0.574	0.435	0.63	0.538	0.441	0.644	0.588	0.452	0.0833333
18.2461	0.629	0.577	0.436	0.631	0.538	0.442	0.644	0.59	0.453	0.0836667
18.4961	0.628	0.576	0.438	0.63	0.538	0.444	0.642	0.591	0.456	0.0833333
18.7461	0.628	0.58	0.44	0.63	0.539	0.446	0.642	0.593	0.459	0.0833333
18.9961	0.627	0.576	0.442	0.629	0.542	0.447	0.641	0.59	0.46	0.0833333
19.2461	0.625	0.579	0.444	0.628	0.54	0.449	0.64	0.591	0.464	0.0833333
19.4961	0.623	0.577	0.445	0.626	0.54	0.45	0.64	0.591	0.463	0.0836667
19.7461	0.623	0.577	0.448	0.626	0.539	0.452	0.638	0.591	0.464	0.0833333
19.9961	0.62	0.578	0.449	0.624	0.539	0.453	0.639	0.591	0.465	0.0833333
20.2461	0.62	0.578	0.45	0.623	0.541	0.455	0.637	0.59	0.468	0.0833333
20.4961	0.619	0.579	0.452	0.622	0.54	0.456	0.637	0.589	0.47	0.0836667
20.7461	0.619	0.582	0.454	0.62	0.544	0.457	0.636	0.591	0.472	0.0836667
20.9961	0.616	0.583	0.454	0.62	0.542	0.459	0.635	0.598	0.472	0.0836667
21.2461	0.615	0.58	0.456	0.619	0.543	0.459	0.634	0.595	0.473	0.0836667
21.4961	0.614	0.579	0.457	0.618	0.542	0.461	0.633	0.597	0.473	0.0836667
21.7461	0.613	0.58	0.457	0.616	0.543	0.462	0.633	0.596	0.475	0.0836667
21.9961	0.611	0.579	0.459	0.615	0.542	0.461	0.631	0.593	0.475	0.0836667
22.2461	0.611	0.581	0.46	0.615	0.543	0.464	0.63	0.6	0.478	0.0833333
22.4961	0.609	0.584	0.461	0.613	0.544	0.464	0.63	0.599	0.478	0.0836667
22.7461	0.609	0.579	0.461	0.613	0.546	0.465	0.628	0.6	0.48	0.0833333
22.9961	0.607	0.581	0.461	0.61	0.546	0.466	0.628	0.598	0.482	0.0836667
23.2461	0.606	0.579	0.462	0.61	0.545	0.465	0.626	0.598	0.482	0.0833333
23.4961	0.604	0.579	0.462	0.609	0.544	0.465	0.626	0.602	0.482	0.0836667
23.7461	0.602	0.579	0.462	0.608	0.547	0.464	0.625	0.6	0.48	0.0833333
23.9961	0.602	0.58	0.463	0.607	0.545	0.467	0.624	0.598	0.484	0.0833333
24.2461	0.601	0.576	0.462	0.606	0.544	0.467	0.623	0.599	0.483	0.0836667
24.4961	0.601	0.579	0.461	0.605	0.548	0.469	0.622	0.604	0.484	0.0833333
24.7461	0.599	0.576	0.461	0.604	0.544	0.471	0.621	0.599	0.484	0.0833333
24.9961	0.598	0.579	0.462	0.603	0.544	0.472	0.621	0.601	0.486	0.0836667
25.2461	0.598	0.575	0.461	0.602	0.543	0.472	0.62	0.599	0.486	0.0833333
25.4961	0.597	0.578	0.463	0.602	0.545	0.474	0.619	0.605	0.49	0.0836667
25.7461	0.596	0.577	0.462	0.601	0.543	0.475	0.619	0.599	0.488	0.0833333
25.9961	0.596	0.579	0.464	0.601	0.547	0.476	0.619	0.601	0.491	0.0836667
26.2461	0.596	0.577	0.464	0.601	0.542	0.477	0.618	0.605	0.492	0.0833333
26.4961	0.596	0.581	0.465	0.6	0.543	0.478	0.625	0.6	0.494	0.0836667
26.7461	0.595	0.578	0.465	0.6	0.542	0.478	0.618	0.596	0.493	0.0833333
26.9961	0.594	0.576	0.466	0.6	0.541	0.479	0.618	0.597	0.494	0.0833333
27.2461	0.595	0.575	0.465	0.601	0.54	0.479	0.617	0.596	0.493	0.0836667
27.4961	0.596	0.576	0.466	0.6	0.542	0.479	0.617	0.596	0.495	0.0833333
27.7461	0.596	0.577	0.466	0.599	0.541	0.48	0.617	0.6	0.496	0.0836667
27.9961	0.595	0.576	0.466	0.602	0.54	0.48	0.617	0.602	0.496	0.0836667
28.2461	0.605	0.578	0.466	0.6	0.54	0.48	0.617	0.597	0.495	0.0836667
28.4961	0.596	0.578	0.468	0.603	0.54	0.482	0.617	0.605	0.498	0.0833333
28.7461	0.595	0.578	0.467	0.6	0.539	0.481	0.617	0.602	0.497	0.0836667
28.9961	0.596	0.573	0.469	0.601	0.541	0.482	0.62	0.604	0.498	0.0836667
29.2461	0.596	0.576	0.469	0.6	0.539	0.482	0.617	0.605	0.497	0.0833333
29.4961	0.595	0.576	0.47	0.6	0.538	0.483	0.617	0.607	0.498	0.0836667
29.7461	0.594	0.574	0.47	0.6	0.538	0.483	0.618	0.602	0.498	0.0836667
29.9961	0.596	0.575	0.471	0.601	0.54	0.483	0.617	0.604	0.499	0.0836667
30.2461	0.596	0.576	0.471	0.602	0.537	0.483	0.623	0.605	0.498	0.0836667
30.4961	0.596	0.573	0.472	0.601	0.539	0.483	0.618	0.61	0.5	0.0833333
30.7461	0.594	0.575	0.471	0.601	0.537	0.483	0.618	0.6	0.5	0.0833333
30.9961	0.595	0.578	0.471	0.601	0.538	0.483	0.619	0.604	0.5	0.0833333
31.2461	0.596	0.574	0.472	0.601	0.535	0.483	0.618	0.602	0.5	0.0833333
31.4961	0.596	0.57	0.472	0.601	0.536	0.483	0.619	0.602	0.5	0.0836667
31.7461	0.595	0.573	0.472	0.601	0.536	0.483	0.618	0.612	0.5	0.0836667
31.9961	0.594	0.569	0.471	0.601	0.536	0.483	0.618	0.6	0.5	0.0833333
32.2461	0.592	0.574	0.471	0.601	0.534	0.483	0.618	0.598	0.499	0.0833333
32.4961	0.593	0.569	0.471	0.603	0.534	0.483	0.618	0.595	0.5	0.0836667
32.7461	0.592	0.574	0.47	0.601	0.534	0.483	0.619	0.606	0.499	0.0836667
32.9961	0.594	0.571	0.472	0.603	0.535	0.484	0.619	0.608	0.501	0.0833333
33.2461	0.593	0.576	0.471	0.601	0.533	0.483	0.618	0.61	0.501	0.0833333
33.4961	0.594	0.571	0.472	0.602	0.534	0.484	0.619	0.612	0.502	0.0833333
33.7461	0.59	0.569	0.469	0.602	0.532	0.483	0.619	0.603	0.498	0.0836667
33.9961	0.593	0.57	0.47	0.602	0.535	0.484	0.618	0.608	0.501	0.0836667
34.2461	0.593	0.57	0.47	0.602	0.533	0.484	0.618	0.603	0.502	0.0833333
34.4961	0.594	0.577	0.471	0.602	0.533	0.485	0.619	0.61	0.502	0.0836667
34.7461	0.593	0.571	0.47	0.603	0.533	0.485	0.619	0.607	0.502	0.0836667
34.9961	0.592	0.569	0.469	0.602	0.532	0.484	0.619	0.606	0.502	0.0836667
35.2461	0.594	0.571	0.47	0.603	0.533	0.485	0.619	0.6	0.502	0.0836667
35.4961	0.594	0.572	0.47	0.603	0.532	0.485	0.621	0.606	0.503	0.0836667
35.7461	0.594	0.573	0.471	0.603	0.533	0.486	0.619	0.606	0.503	0.0836667
35.9961	0.593	0.572	0.471	0.603	0.532	0.485	0.621	0.604	0.503	0.0833333
36.2461	0.593	0.572	0.47	0.603	0.532	0.485	0.619	0.603	0.503	0.0836667
36.4961	0.593	0.573	0.471	0.603	0.532	0.485	0.62	0.605	0.503	0.0836667
36.7461	0.592	0.571	0.47	0.603	0.531	0.485	0.62	0.609	0.503	0.0833333
36.9961	0.592	0.569	0.47	0.603	0.53	0.485	0.619	0.605	0.503	0.0833333
37.2461	0.593	0.571	0.471	0.604	0.53	0.486	0.622	0.61	0.503	0.0833333
37.4961	0.593	0.569	0.472	0.604	0.531	0.486	0.619	0.604	0.504	0.0833333
37.7461	0.592	0.569	0.471	0.603	0.529	0.485	0.62	0.602	0.503	0.0833333
37.9961	0.592	0.567	0.471	0.604	0.529	0.485	0.62	0.612	0.504	0.0836667
38.2461	0.593	0.573	0.471	0.605	0.529	0.485	0.62	0.609	0.504	0.0833333
38.4961	0.594	0.569	0.471	0.605	0.529	0.485	0.62	0.61	0.504	0.0833333
38.7461	0.594	0.573	0.472	0.605	0.529	0.485	0.619	0.602	0.504	0.0836667
38.9961	0.592	0.57	0.47	0.605	0.527	0.485	0.62	0.601	0.503	0.0833333
39.2461	0.592	0.569	0.47	0.605	0.536	0.485	0.62	0.601	0.503	0.0836667
39.4961	0.59	0.566	0.469	0.604	0.526	0.484	0.623	0.605	0.502	0.0833333
39.7461	0.593	0.568	0.47	0.605	0.528	0.485	0.62	0.608	0.503	0.0833333
39.9961	0.593	0.568	0.47	0.606	0.527	0.485	0.62	0.612	0.503	0.0833333
40.2461	0.594	0.57	0.471	0.606	0.528	0.485	0.621	0.6	0.504	0.0833333
40.4961	0.593	0.57	0.471	0.607	0.528	0.485	0.621	0.603	0.504	0.0833333
40.7461	0.592	0.566	0.47	0.607	0.526	0.485	0.621	0.604	0.504	0.0833333
40.9961	0.593	0.567	0.47	0.607	0.526	0.484	0.621	0.599	0.503	0.0833333
41.2461	0.594	0.567	0.471	0.607	0.526	0.485	0.621	0.605	0.504	0.0833333
41.4961	0.592	0.569	0.47	0.607	0.525	0.485	0.621	0.608	0.504	0.0833333
41.7461	0.593	0.572	0.47	0.607	0.525	0.484	0.621	0.599	0.503	0.0833333
41.9961	0.594	0.567	0.47	0.607	0.526	0.484	0.621	0.598	0.503	0.0836667
42.2461	0.594	0.568	0.471	0.608	0.526	0.484	0.622	0.6	0.504	0.0833333
42.4961	0.592	0.566	0.469	0.607	0.526	0.484	0.622	0.605	0.502	0.0833333
42.7461	0.594	0.566	0.47	0.608	0.526	0.484	0.622	0.603	0.503	0.0833333
42.9961	0.591	0.567	0.468	0.606	0.523	0.482	0.626	0.603	0.5	0.0833333
43.2461	0.593	0.565	0.468	0.607	0.524	0.483	0.622	0.606	0.502	0.0833333
43.4961	0.592	0.57	0.468	0.608	0.524	0.482	0.623	0.605	0.501	0.0833333
43.7461	0.593	0.568	0.469	0.608	0.525	0.482	0.622	0.603	0.502	0.0833333
43.9961	0.593	0.564	0.468	0.608	0.523	0.482	0.622	0.609	0.502	0.0833333
44.2461	0.594	0.571	0.469	0.609	0.524	0.482	0.623	0.596	0.505	0.0833333
44.4961	0.593	0.567	0.468	0.609	0.523	0.482	0.626	0.606	0.502	0.0833333
44.7461	0.594	0.572	0.468	0.609	0.523	0.481	0.624	0.6	0.501	0.0833333
44.9961	0.594	0.567	0.469	0.609	0.524	0.481	0.623	0.596	0.502	0.0833333
45.2461	0.594	0.568	0.469	0.609	0.523	0.481	0.623	0.6	0.502	0.0833333
45.4961	0.593	0.566	0.468	0.609	0.523	0.481	0.623	0.593	0.501	0.0833333
45.7461	0.593	0.565	0.468	0.609	0.523	0.481	0.624	0.606	0.502	0.0833333
45.9961	0.593	0.57	0.467	0.608	0.523	0.48	0.624	0.602	0.501	0.0833333
46.2461	0.592	0.563	0.467	0.609	0.523	0.48	0.624	0.601	0.502	0.0833333
46.4961	0.592	0.563	0.467	0.609	0.524	0.48	0.623	0.598	0.501	0.0833333
46.7461	0.592	0.563	0.466	0.609	0.523	0.48	0.624	0.597	0.501	0.0833333
46.9961	0.594	0.567	0.468	0.61	0.522	0.48	0.623	0.59	0.501	0.0833333
47.2461	0.592	0.565	0.467	0.609	0.522	0.48	0.624	0.593	0.501	0.0833333
47.4961	0.592	0.566	0.466	0.609	0.522	0.48	0.624	0.601	0.5	0.0833333
47.7461	0.592	0.568	0.466	0.608	0.521	0.479	0.624	0.596	0.499	0.0833333
47.9961	0.592	0.567	0.466	0.609	0.522	0.479	0.624	0.603	0.499	0.0833333
48.2461	0.592	0.565	0.466	0.61	0.522	0.479	0.624	0.611	0.5	0.0833333
48.4961	0.593	0.562	0.467	0.61	0.521	0.479	0.624	0.593	0.501	0.0833333
48.7461	0.591	0.566	0.466	0.608	0.521	0.479	0.625	0.597	0.499	0.0833333
48.9961	0.592	0.565	0.468	0.611	0.521	0.479	0.626	0.594	0.502	0.0833333
49.2461	0.593	0.566	0.467	0.61	0.521	0.479	0.625	0.597	0.501	0.0833333
49.4961	0.592	0.563	0.467	0.61	0.519	0.479	0.625	0.597	0.502	0.0833333
49.7461	0.591	0.566	0.467	0.609	0.519	0.479	0.625	0.601	0.5	0.0833333
49.9961	0.59	0.562	0.466	0.609	0.519	0.479	0.625	0.602	0.501	0.0833333
50.2461	0.592	0.565	0.467	0.61	0.52	0.479	0.625	0.606	0.501	0.0833333
50.4961	0.592	0.568	0.468	0.61	0.52	0.479	0.625	0.597	0.501	0.0833333

## Sheet: Fig. 2C
Growth curves in M2G-P
(from stationary phase)
Time (h)	WT-1	ΔphoB-1	ΔpstS-1	WT-2	ΔphoB-2	ΔpstS-2	WT-3	ΔphoB-3	ΔpstS-3	Blank
0.246111	0.116	0.098	0.1	0.107	0.098	0.101	0.111	0.101	0.106	0.0836667
0.496111	0.117	0.098	0.1	0.109	0.099	0.101	0.111	0.102	0.107	0.0836667
0.746111	0.117	0.099	0.101	0.111	0.101	0.101	0.112	0.102	0.107	0.0836667
0.996111	0.118	0.1	0.101	0.113	0.101	0.101	0.112	0.103	0.102	0.0836667
1.24611	0.12	0.101	0.102	0.115	0.102	0.101	0.114	0.103	0.103	0.0836667
1.49611	0.122	0.102	0.102	0.117	0.103	0.101	0.116	0.104	0.103	0.0836667
1.74611	0.124	0.103	0.103	0.12	0.105	0.101	0.118	0.105	0.103	0.0836667
1.99611	0.127	0.105	0.103	0.123	0.106	0.102	0.12	0.105	0.103	0.0836667
2.24611	0.129	0.106	0.104	0.124	0.107	0.102	0.122	0.107	0.104	0.0836667
2.49611	0.13	0.107	0.104	0.126	0.108	0.102	0.124	0.107	0.103	0.0836667
2.74611	0.132	0.109	0.105	0.128	0.11	0.103	0.126	0.108	0.105	0.0836667
2.99611	0.134	0.111	0.106	0.13	0.112	0.103	0.128	0.11	0.105	0.0836667
3.24611	0.136	0.112	0.107	0.132	0.114	0.104	0.13	0.111	0.105	0.0836667
3.49611	0.139	0.114	0.107	0.134	0.115	0.104	0.133	0.113	0.105	0.0836667
3.74611	0.141	0.116	0.108	0.136	0.117	0.105	0.135	0.115	0.106	0.0836667
3.99611	0.143	0.118	0.108	0.138	0.119	0.105	0.138	0.117	0.107	0.0836667
4.24611	0.146	0.12	0.109	0.141	0.121	0.106	0.141	0.119	0.107	0.0833333
4.49611	0.148	0.122	0.11	0.143	0.123	0.107	0.144	0.121	0.108	0.0836667
4.74611	0.152	0.125	0.11	0.146	0.125	0.108	0.147	0.123	0.108	0.0836667
4.99611	0.154	0.127	0.111	0.149	0.127	0.108	0.15	0.125	0.109	0.0836667
5.24611	0.157	0.129	0.112	0.151	0.13	0.109	0.153	0.127	0.11	0.0833333
5.49611	0.16	0.131	0.113	0.155	0.132	0.11	0.156	0.129	0.11	0.0833333
5.74611	0.163	0.134	0.114	0.158	0.134	0.111	0.16	0.131	0.111	0.0833333
5.99611	0.167	0.136	0.115	0.161	0.136	0.111	0.163	0.134	0.112	0.0833333
6.24611	0.17	0.138	0.115	0.164	0.137	0.112	0.166	0.136	0.113	0.0833333
6.49611	0.173	0.14	0.116	0.167	0.139	0.113	0.17	0.138	0.114	0.0833333
6.74611	0.176	0.142	0.117	0.17	0.141	0.114	0.173	0.14	0.115	0.0833333
6.99611	0.179	0.145	0.118	0.173	0.143	0.115	0.177	0.143	0.116	0.0833333
7.24611	0.183	0.147	0.119	0.177	0.145	0.116	0.18	0.145	0.117	0.0833333
7.49611	0.186	0.149	0.12	0.18	0.147	0.117	0.183	0.148	0.118	0.0833333
7.74611	0.19	0.152	0.121	0.183	0.149	0.117	0.187	0.15	0.118	0.0836667
7.99611	0.193	0.155	0.122	0.186	0.152	0.118	0.19	0.153	0.119	0.0833333
8.24611	0.197	0.157	0.123	0.19	0.154	0.119	0.194	0.156	0.12	0.0833333
8.49611	0.201	0.161	0.124	0.194	0.157	0.12	0.198	0.159	0.121	0.0833333
8.74611	0.204	0.162	0.124	0.197	0.159	0.121	0.202	0.161	0.122	0.0836667
8.99611	0.207	0.166	0.126	0.2	0.162	0.122	0.205	0.164	0.123	0.083
9.24611	0.21	0.168	0.126	0.203	0.164	0.123	0.208	0.166	0.124	0.0833333
9.49611	0.213	0.17	0.127	0.206	0.166	0.124	0.211	0.169	0.125	0.083
9.74611	0.217	0.174	0.128	0.21	0.169	0.125	0.216	0.171	0.126	0.0833333
9.99611	0.221	0.176	0.129	0.214	0.172	0.126	0.219	0.174	0.127	0.0833333
10.2461	0.225	0.178	0.13	0.217	0.174	0.127	0.223	0.177	0.128	0.083
10.4961	0.228	0.181	0.131	0.221	0.176	0.129	0.226	0.179	0.129	0.083
10.7461	0.233	0.184	0.133	0.224	0.179	0.129	0.23	0.182	0.13	0.0836667
10.9961	0.236	0.187	0.134	0.228	0.181	0.13	0.234	0.185	0.132	0.083
11.2461	0.239	0.19	0.135	0.231	0.184	0.132	0.237	0.188	0.133	0.0836667
11.4961	0.243	0.192	0.137	0.235	0.186	0.133	0.241	0.19	0.134	0.083
11.7461	0.246	0.195	0.138	0.238	0.188	0.134	0.245	0.193	0.136	0.083
11.9961	0.249	0.197	0.139	0.242	0.191	0.135	0.248	0.195	0.137	0.083
12.2461	0.253	0.2	0.141	0.245	0.193	0.137	0.251	0.198	0.138	0.083
12.4961	0.256	0.201	0.141	0.248	0.196	0.139	0.254	0.201	0.14	0.083
12.7461	0.26	0.204	0.143	0.252	0.198	0.139	0.258	0.203	0.141	0.083
12.9961	0.264	0.207	0.145	0.256	0.201	0.141	0.262	0.206	0.142	0.083
13.2461	0.268	0.209	0.147	0.259	0.202	0.142	0.266	0.208	0.144	0.083
13.4961	0.271	0.212	0.148	0.262	0.204	0.144	0.268	0.21	0.145	0.083
13.7461	0.274	0.214	0.149	0.266	0.207	0.145	0.272	0.213	0.147	0.083
13.9961	0.279	0.221	0.151	0.27	0.209	0.146	0.276	0.215	0.148	0.083
14.2461	0.282	0.219	0.153	0.274	0.212	0.148	0.279	0.218	0.15	0.083
14.4961	0.285	0.221	0.155	0.277	0.213	0.15	0.282	0.22	0.152	0.083
14.7461	0.288	0.224	0.156	0.281	0.216	0.151	0.286	0.222	0.153	0.083
14.9961	0.293	0.226	0.158	0.284	0.218	0.152	0.288	0.225	0.155	0.083
15.2461	0.296	0.229	0.16	0.288	0.22	0.154	0.294	0.227	0.157	0.083
15.4961	0.3	0.231	0.162	0.292	0.223	0.156	0.296	0.23	0.159	0.083
15.7461	0.303	0.234	0.164	0.295	0.225	0.158	0.299	0.232	0.161	0.083
15.9961	0.307	0.236	0.166	0.298	0.227	0.16	0.302	0.234	0.163	0.083
16.2461	0.31	0.238	0.168	0.301	0.229	0.161	0.306	0.236	0.164	0.083
16.4961	0.314	0.241	0.171	0.305	0.232	0.163	0.309	0.238	0.167	0.083
16.7461	0.318	0.243	0.173	0.309	0.234	0.165	0.312	0.241	0.169	0.083
16.9961	0.322	0.246	0.175	0.313	0.236	0.168	0.315	0.243	0.171	0.0833333
17.2461	0.325	0.248	0.177	0.316	0.237	0.17	0.318	0.244	0.173	0.083
17.4961	0.328	0.25	0.183	0.32	0.24	0.172	0.322	0.247	0.176	0.083
17.7461	0.332	0.252	0.183	0.322	0.241	0.174	0.324	0.248	0.178	0.083
17.9961	0.335	0.254	0.186	0.326	0.243	0.176	0.328	0.251	0.18	0.083
18.2461	0.339	0.256	0.188	0.329	0.245	0.178	0.33	0.253	0.182	0.083
18.4961	0.342	0.258	0.19	0.332	0.247	0.18	0.333	0.255	0.185	0.083
18.7461	0.345	0.26	0.194	0.335	0.249	0.183	0.336	0.256	0.187	0.083
18.9961	0.348	0.262	0.197	0.338	0.251	0.185	0.339	0.258	0.19	0.083
19.2461	0.352	0.265	0.201	0.342	0.253	0.189	0.342	0.26	0.193	0.083
19.4961	0.354	0.266	0.205	0.344	0.254	0.192	0.344	0.262	0.197	0.083
19.7461	0.358	0.268	0.209	0.348	0.256	0.195	0.348	0.264	0.2	0.083
19.9961	0.36	0.269	0.213	0.351	0.258	0.198	0.35	0.266	0.203	0.083
20.2461	0.364	0.272	0.217	0.355	0.26	0.202	0.354	0.267	0.208	0.0833333
20.4961	0.366	0.273	0.221	0.357	0.261	0.205	0.355	0.269	0.211	0.0833333
20.7461	0.371	0.276	0.226	0.361	0.263	0.209	0.359	0.27	0.215	0.083
20.9961	0.374	0.277	0.23	0.364	0.264	0.212	0.361	0.272	0.218	0.083
21.2461	0.376	0.279	0.234	0.366	0.266	0.216	0.364	0.273	0.223	0.083
21.4961	0.378	0.28	0.238	0.369	0.267	0.22	0.366	0.275	0.226	0.083
21.7461	0.382	0.282	0.242	0.372	0.268	0.223	0.369	0.276	0.23	0.083
21.9961	0.383	0.283	0.246	0.373	0.27	0.226	0.37	0.278	0.233	0.083
22.2461	0.387	0.285	0.251	0.377	0.272	0.23	0.374	0.279	0.237	0.083
22.4961	0.389	0.286	0.254	0.38	0.273	0.233	0.375	0.28	0.24	0.083
22.7461	0.392	0.288	0.259	0.383	0.273	0.238	0.379	0.281	0.245	0.083
22.9961	0.396	0.29	0.264	0.386	0.275	0.241	0.382	0.283	0.249	0.083
23.2461	0.397	0.291	0.267	0.387	0.276	0.244	0.383	0.284	0.252	0.083
23.4961	0.399	0.292	0.271	0.389	0.277	0.247	0.384	0.284	0.255	0.083
23.7461	0.401	0.293	0.274	0.393	0.279	0.251	0.387	0.286	0.26	0.083
23.9961	0.405	0.295	0.28	0.396	0.279	0.255	0.391	0.287	0.264	0.083
24.2461	0.407	0.296	0.283	0.397	0.281	0.258	0.392	0.288	0.267	0.083
24.4961	0.409	0.297	0.287	0.402	0.283	0.262	0.395	0.29	0.272	0.083
24.7461	0.411	0.298	0.29	0.403	0.283	0.265	0.396	0.29	0.275	0.083
24.9961	0.414	0.3	0.295	0.406	0.284	0.269	0.399	0.291	0.279	0.083
25.2461	0.416	0.301	0.298	0.409	0.285	0.273	0.402	0.293	0.283	0.083
25.4961	0.419	0.303	0.304	0.412	0.286	0.276	0.404	0.294	0.286	0.083
25.7461	0.42	0.303	0.306	0.414	0.287	0.279	0.405	0.295	0.29	0.083
25.9961	0.423	0.305	0.311	0.416	0.288	0.282	0.407	0.295	0.293	0.083
26.2461	0.425	0.305	0.314	0.42	0.288	0.286	0.41	0.296	0.297	0.083
26.4961	0.428	0.307	0.318	0.422	0.289	0.29	0.412	0.296	0.3	0.083
26.7461	0.429	0.308	0.32	0.421	0.291	0.291	0.412	0.297	0.302	0.083
26.9961	0.431	0.309	0.325	0.425	0.291	0.295	0.415	0.298	0.307	0.083
27.2461	0.433	0.309	0.327	0.427	0.291	0.298	0.416	0.298	0.309	0.083
27.4961	0.436	0.311	0.332	0.43	0.292	0.302	0.419	0.3	0.314	0.083
27.7461	0.438	0.312	0.336	0.433	0.294	0.305	0.421	0.301	0.318	0.083
27.9961	0.439	0.313	0.338	0.434	0.295	0.308	0.422	0.301	0.319	0.083
28.2461	0.441	0.313	0.34	0.435	0.295	0.31	0.424	0.302	0.323	0.083
28.4961	0.444	0.315	0.345	0.439	0.296	0.314	0.427	0.303	0.327	0.083
28.7461	0.445	0.314	0.347	0.44	0.296	0.316	0.428	0.303	0.329	0.083
28.9961	0.447	0.316	0.352	0.443	0.297	0.319	0.43	0.304	0.332	0.083
29.2461	0.449	0.317	0.355	0.444	0.298	0.322	0.431	0.305	0.335	0.083
29.4961	0.451	0.318	0.358	0.447	0.299	0.326	0.434	0.306	0.339	0.083
29.7461	0.452	0.319	0.36	0.448	0.299	0.328	0.435	0.306	0.341	0.083
29.9961	0.454	0.319	0.363	0.449	0.3	0.331	0.437	0.306	0.344	0.083
30.2461	0.456	0.32	0.366	0.451	0.301	0.334	0.439	0.307	0.347	0.083
30.4961	0.458	0.321	0.371	0.455	0.301	0.336	0.44	0.307	0.35	0.083
30.7461	0.46	0.322	0.372	0.455	0.302	0.338	0.441	0.308	0.351	0.083
30.9961	0.461	0.322	0.376	0.457	0.302	0.342	0.444	0.309	0.356	0.083
31.2461	0.462	0.324	0.377	0.457	0.303	0.343	0.444	0.31	0.357	0.083
31.4961	0.465	0.324	0.381	0.461	0.304	0.347	0.448	0.311	0.363	0.083
31.7461	0.466	0.324	0.384	0.463	0.304	0.349	0.449	0.311	0.364	0.083
31.9961	0.467	0.325	0.386	0.464	0.305	0.351	0.45	0.311	0.366	0.083
32.2461	0.468	0.326	0.388	0.464	0.306	0.353	0.45	0.312	0.368	0.083
32.4961	0.469	0.327	0.391	0.466	0.306	0.355	0.453	0.312	0.371	0.083
32.7461	0.47	0.327	0.392	0.467	0.306	0.357	0.453	0.312	0.373	0.083
32.9961	0.473	0.328	0.397	0.472	0.306	0.361	0.457	0.313	0.378	0.083
33.2461	0.474	0.327	0.398	0.47	0.306	0.361	0.456	0.313	0.376	0.083
33.4961	0.476	0.329	0.402	0.473	0.306	0.364	0.458	0.313	0.379	0.083
33.7461	0.475	0.328	0.401	0.471	0.309	0.365	0.458	0.314	0.38	0.083
33.9961	0.479	0.331	0.407	0.478	0.308	0.37	0.464	0.315	0.387	0.083
34.2461	0.481	0.33	0.409	0.478	0.308	0.372	0.466	0.314	0.388	0.083
34.4961	0.483	0.331	0.412	0.481	0.308	0.374	0.467	0.315	0.391	0.083
34.7461	0.483	0.331	0.413	0.48	0.307	0.375	0.468	0.315	0.391	0.083
34.9961	0.484	0.332	0.415	0.482	0.309	0.377	0.469	0.316	0.394	0.083
35.2461	0.486	0.333	0.419	0.485	0.31	0.379	0.472	0.317	0.397	0.083
35.4961	0.487	0.333	0.42	0.486	0.31	0.381	0.473	0.317	0.399	0.083
35.7461	0.49	0.335	0.423	0.488	0.31	0.383	0.475	0.317	0.401	0.083
35.9961	0.49	0.335	0.424	0.488	0.311	0.385	0.476	0.318	0.403	0.083
36.2461	0.492	0.335	0.427	0.49	0.311	0.387	0.478	0.318	0.406	0.083
36.4961	0.493	0.335	0.428	0.491	0.312	0.389	0.479	0.319	0.407	0.083
36.7461	0.493	0.335	0.43	0.491	0.312	0.39	0.479	0.319	0.408	0.083
36.9961	0.495	0.336	0.431	0.493	0.313	0.392	0.482	0.32	0.412	0.083
37.2461	0.496	0.336	0.434	0.495	0.312	0.394	0.484	0.32	0.413	0.083
37.4961	0.498	0.337	0.437	0.496	0.313	0.395	0.485	0.32	0.415	0.083
37.7461	0.497	0.336	0.436	0.494	0.313	0.395	0.484	0.319	0.414	0.083
37.9961	0.499	0.337	0.44	0.497	0.313	0.397	0.487	0.32	0.417	0.083
38.2461	0.501	0.338	0.441	0.499	0.313	0.4	0.489	0.32	0.419	0.083
38.4961	0.502	0.338	0.443	0.501	0.314	0.401	0.491	0.321	0.422	0.083
38.7461	0.503	0.339	0.445	0.501	0.314	0.403	0.492	0.321	0.423	0.083
38.9961	0.503	0.339	0.446	0.5	0.315	0.403	0.491	0.321	0.424	0.083
39.2461	0.503	0.339	0.448	0.5	0.315	0.405	0.493	0.322	0.425	0.083
39.4961	0.504	0.339	0.448	0.5	0.315	0.406	0.494	0.322	0.426	0.083
39.7461	0.506	0.34	0.451	0.502	0.316	0.408	0.496	0.322	0.429	0.083
39.9961	0.507	0.34	0.453	0.502	0.315	0.41	0.498	0.322	0.431	0.083
40.2461	0.508	0.341	0.454	0.503	0.316	0.412	0.5	0.323	0.434	0.083
40.4961	0.509	0.341	0.456	0.502	0.314	0.412	0.5	0.322	0.433	0.083
40.7461	0.509	0.341	0.457	0.501	0.315	0.413	0.501	0.322	0.435	0.083
40.9961	0.509	0.341	0.459	0.5	0.315	0.415	0.503	0.323	0.436	0.083
41.2461	0.509	0.342	0.46	0.498	0.315	0.415	0.504	0.323	0.437	0.083
41.4961	0.509	0.341	0.461	0.495	0.315	0.416	0.504	0.323	0.438	0.083
41.7461	0.509	0.341	0.462	0.494	0.316	0.417	0.505	0.323	0.439	0.083
41.9961	0.509	0.343	0.464	0.492	0.317	0.419	0.508	0.324	0.443	0.083
42.2461	0.509	0.343	0.465	0.49	0.316	0.421	0.509	0.324	0.445	0.083
42.4961	0.507	0.342	0.467	0.486	0.317	0.421	0.509	0.324	0.445	0.083
42.7461	0.506	0.343	0.467	0.485	0.317	0.423	0.51	0.324	0.446	0.083
42.9961	0.502	0.342	0.467	0.479	0.318	0.422	0.508	0.323	0.444	0.083
43.2461	0.501	0.342	0.469	0.479	0.317	0.424	0.511	0.324	0.447	0.083
43.4961	0.499	0.342	0.47	0.476	0.317	0.425	0.512	0.324	0.449	0.083
43.7461	0.497	0.343	0.471	0.474	0.316	0.427	0.514	0.324	0.451	0.083
43.9961	0.495	0.342	0.472	0.472	0.315	0.428	0.515	0.323	0.451	0.083
44.2461	0.494	0.343	0.474	0.472	0.316	0.43	0.516	0.324	0.454	0.083
44.4961	0.491	0.343	0.474	0.469	0.316	0.43	0.517	0.325	0.454	0.083
44.7461	0.488	0.344	0.476	0.468	0.316	0.432	0.518	0.324	0.457	0.083
44.9961	0.486	0.345	0.477	0.466	0.317	0.433	0.519	0.325	0.458	0.0833333
45.2461	0.484	0.345	0.478	0.464	0.316	0.434	0.519	0.324	0.459	0.083
45.4961	0.481	0.344	0.478	0.462	0.316	0.434	0.518	0.325	0.458	0.083
45.7461	0.478	0.344	0.479	0.46	0.317	0.434	0.518	0.325	0.459	0.083
45.9961	0.475	0.344	0.479	0.458	0.317	0.435	0.517	0.325	0.459	0.083
46.2461	0.472	0.344	0.48	0.456	0.317	0.436	0.517	0.325	0.459	0.083
46.4961	0.471	0.345	0.48	0.455	0.317	0.437	0.517	0.326	0.461	0.0836667
46.7461	0.469	0.344	0.481	0.453	0.316	0.438	0.517	0.325	0.463	0.083
46.9961	0.468	0.345	0.482	0.454	0.317	0.439	0.517	0.327	0.465	0.083
47.2461	0.466	0.344	0.483	0.451	0.316	0.44	0.516	0.325	0.465	0.083
47.4961	0.463	0.344	0.483	0.45	0.317	0.44	0.514	0.326	0.466	0.083
47.7461	0.461	0.344	0.483	0.447	0.317	0.44	0.513	0.325	0.465	0.083
47.9961	0.46	0.344	0.483	0.447	0.317	0.441	0.512	0.325	0.466	0.0833333
48.2461	0.458	0.344	0.483	0.446	0.317	0.443	0.512	0.326	0.468	0.083
48.4961	0.458	0.344	0.483	0.447	0.316	0.444	0.51	0.325	0.47	0.0833333
48.7461	0.455	0.344	0.482	0.444	0.317	0.444	0.507	0.326	0.47	0.083
48.9961	0.455	0.345	0.482	0.445	0.316	0.445	0.506	0.325	0.471	0.083
49.2461	0.453	0.346	0.481	0.444	0.315	0.447	0.505	0.325	0.473	0.0833333
49.4961	0.452	0.346	0.48	0.443	0.315	0.446	0.502	0.324	0.472	0.083
49.7461	0.45	0.345	0.478	0.441	0.316	0.446	0.499	0.325	0.472	0.0833333
49.9961	0.449	0.346	0.477	0.44	0.316	0.447	0.497	0.324	0.472	0.083
50.2461	0.448	0.35	0.475	0.44	0.315	0.449	0.495	0.324	0.474	0.083
50.4961	0.448	0.353	0.473	0.44	0.316	0.45	0.494	0.325	0.476	0.083

## Sheet: Fig. 2B
Growth curves in M2G
(from stationary phase)
*graph was generated with smooth tool in R (ggplot)
Time (h)	WT-1	WT-2	WT-3	ΔphoB-1	ΔphoB-2	ΔphoB-3	ΔpstS-1	ΔpstS-2	ΔpstS-3	Blank
0	0.121	0.121	0.124	0.122	0.119	0.115	0.217	0.21	0.118	0.082
0.25	0.126	0.123	0.121	0.111	0.112	0.11	0.115	0.135	0.114	0.082
0.5	0.119	0.113	0.118	0.108	0.109	0.108	0.108	0.114	0.114	0.082
0.75	0.118	0.136	0.118	0.106	0.109	0.107	0.106	0.113	0.113	0.082
1	0.126	0.114	0.119	0.106	0.107	0.108	0.107	0.113	0.112	0.082
1.25	0.126	0.115	0.121	0.106	0.108	0.109	0.108	0.114	0.114	0.082
1.5	0.123	0.117	0.122	0.106	0.109	0.109	0.109	0.116	0.115	0.082
1.75	0.125	0.12	0.124	0.107	0.109	0.109	0.11	0.117	0.116	0.082
2	0.13	0.123	0.127	0.108	0.11	0.11	0.111	0.118	0.119	0.082
2.25	0.137	0.126	0.131	0.108	0.111	0.11	0.113	0.12	0.12	0.082
2.5	0.159	0.14	0.135	0.11	0.111	0.111	0.117	0.122	0.122	0.082
2.75	0.147	0.134	0.139	0.11	0.112	0.112	0.116	0.123	0.123	0.082
3	0.152	0.139	0.144	0.111	0.112	0.113	0.118	0.125	0.126	0.082
3.25	0.152	0.164	0.148	0.112	0.113	0.113	0.12	0.127	0.129	0.082
3.5	0.158	0.149	0.154	0.112	0.121	0.114	0.122	0.13	0.132	0.082
3.75	0.163	0.156	0.16	0.113	0.122	0.116	0.125	0.133	0.135	0.082
4	0.17	0.162	0.166	0.114	0.123	0.117	0.127	0.135	0.138	0.082
4.25	0.183	0.169	0.172	0.115	0.124	0.118	0.131	0.138	0.142	0.082
4.5	0.183	0.176	0.179	0.117	0.125	0.12	0.134	0.142	0.146	0.082
4.75	0.191	0.186	0.186	0.118	0.127	0.121	0.137	0.145	0.15	0.082
5	0.203	0.202	0.194	0.119	0.128	0.123	0.14	0.149	0.155	0.082
5.25	0.221	0.211	0.202	0.12	0.129	0.124	0.146	0.153	0.159	0.082
5.5	0.302	0.225	0.211	0.122	0.13	0.126	0.15	0.157	0.164	0.082
5.75	0.229	0.233	0.22	0.123	0.131	0.128	0.153	0.161	0.169	0.082
6	0.315	0.232	0.23	0.125	0.133	0.129	0.157	0.166	0.174	0.082
6.25	0.257	0.258	0.24	0.127	0.134	0.132	0.231	0.171	0.18	0.082
6.5	0.352	0.257	0.251	0.129	0.136	0.133	0.166	0.177	0.186	0.082
6.75	0.286	0.283	0.263	0.131	0.138	0.135	0.172	0.182	0.193	0.082
7	0.334	0.287	0.274	0.132	0.14	0.137	0.177	0.188	0.199	0.082
7.25	0.333	0.294	0.29	0.135	0.143	0.14	0.183	0.194	0.206	0.082
7.5	0.461	0.309	0.304	0.137	0.144	0.142	0.189	0.201	0.213	0.082
7.75	0.542	0.326	0.319	0.139	0.147	0.145	0.196	0.208	0.221	0.082
8	0.516	0.343	0.334	0.142	0.149	0.147	0.203	0.215	0.229	0.082
8.25	0.498	0.356	0.349	0.145	0.152	0.15	0.21	0.223	0.238	0.082
8.5	0.563	0.389	0.364	0.148	0.154	0.153	0.218	0.231	0.247	0.082
8.75	0.502	0.401	0.377	0.177	0.158	0.156	0.226	0.239	0.257	0.082
9	0.521	0.412	0.389	0.153	0.162	0.159	0.248	0.249	0.268	0.082
9.25	0.421	0.429	0.401	0.157	0.164	0.162	0.244	0.259	0.279	0.082
9.5	0.437	0.423	0.418	0.226	0.168	0.166	0.254	0.27	0.29	0.082
9.75	0.633	0.459	0.429	0.163	0.172	0.17	0.265	0.281	0.302	0.082
10	0.467	0.452	0.474	0.167	0.175	0.173	0.276	0.292	0.315	0.082
10.25	0.482	0.47	0.455	0.171	0.18	0.177	0.289	0.305	0.329	0.082
10.5	0.636	0.476	0.468	0.175	0.183	0.181	0.3	0.317	0.343	0.082
10.75	0.511	0.496	0.479	0.179	0.187	0.185	0.315	0.331	0.358	0.082
11	0.63	0.713	0.491	0.184	0.192	0.189	0.328	0.345	0.372	0.082
11.25	0.746	0.867	0.574	0.23	0.196	0.194	0.34	0.359	0.386	0.082
11.5	0.724	0.532	0.545	0.193	0.202	0.2	0.353	0.374	0.401	0.082
11.75	0.678	0.73	0.527	0.198	0.207	0.205	0.367	0.388	0.415	0.082
12	0.853	0.562	0.542	0.203	0.212	0.209	0.379	0.402	0.43	0.082
12.25	0.787	0.661	0.554	0.208	0.217	0.215	0.394	0.416	0.444	0.082
12.5	0.681	0.692	0.567	0.213	0.224	0.221	0.407	0.43	0.458	0.082
12.75	0.679	0.639	0.6	0.219	0.229	0.226	0.417	0.445	0.472	0.082
13	0.824	1.008	0.598	0.225	0.235	0.233	0.436	0.458	0.486	0.082
13.25	0.782	0.871	0.614	0.231	0.242	0.239	0.445	0.472	0.5	0.082
13.5	0.779	0.755	0.635	0.237	0.249	0.246	0.462	0.485	0.513	0.082
13.75	0.804	0.973	0.651	0.244	0.256	0.252	0.474	0.498	0.528	0.082
14	0.892	0.899	0.672	0.251	0.263	0.259	0.478	0.512	0.541	0.081
14.25	0.8	0.723	0.707	0.258	0.27	0.267	0.495	0.525	0.553	0.082
14.5	0.743	0.887	0.712	0.265	0.278	0.274	0.512	0.539	0.571	0.082
14.75	0.784	0.751	0.741	0.274	0.286	0.282	0.525	0.551	0.582	0.082
15	0.78	0.766	0.765	0.281	0.294	0.289	0.536	0.565	0.599	0.082
15.25	0.77	0.88	0.762	0.291	0.303	0.298	0.548	0.578	0.609	0.082
15.5	0.774	0.762	0.788	0.299	0.311	0.307	0.56	0.591	0.621	0.082
15.75	0.851	0.783	0.832	0.308	0.32	0.317	0.575	0.606	0.633	0.082
16	0.841	0.843	0.865	0.318	0.33	0.326	0.591	0.622	0.647	0.082
16.25	0.8	0.833	0.861	0.327	0.342	0.335	0.608	0.637	0.664	0.082
16.5	0.814	0.846	0.846	0.336	0.351	0.345	0.623	0.656	0.684	0.082
16.75	0.803	0.842	0.843	0.346	0.361	0.355	0.643	0.677	0.704	0.082
17	0.804	0.959	0.858	0.357	0.371	0.366	0.662	0.7	0.725	0.082
17.25	0.81	0.886	0.851	0.368	0.383	0.377	0.685	0.72	0.743	0.082
17.5	0.848	0.911	0.868	0.38	0.394	0.39	0.705	0.739	0.759	0.082
17.75	0.817	0.856	0.896	0.39	0.403	0.4	0.734	0.757	0.772	0.082
18	0.816	0.799	0.831	0.402	0.416	0.414	0.741	0.773	0.782	0.082
18.25	0.81	0.81	0.897	0.414	0.428	0.427	0.757	0.785	0.79	0.082
18.5	0.819	0.797	0.89	0.424	0.44	0.437	0.773	0.795	0.796	0.082
18.75	0.813	0.799	0.875	0.434	0.451	0.448	0.77	0.804	0.801	0.082
19	0.813	0.805	0.863	0.447	0.463	0.461	0.777	0.81	0.804	0.082
19.25	0.816	0.803	0.842	0.458	0.476	0.473	0.791	0.814	0.805	0.082
19.5	0.813	0.816	0.889	0.471	0.488	0.486	0.821	0.82	0.803	0.082
19.75	0.813	0.804	0.824	0.483	0.5	0.498	0.799	0.815	0.802	0.082
20	0.814	0.811	0.843	0.494	0.511	0.51	0.842	0.813	0.8	0.082
20.25	0.814	0.826	0.823	0.504	0.522	0.522	0.826	0.812	0.804	0.082
20.5	0.814	0.818	0.854	0.514	0.532	0.532	0.834	0.811	0.796	0.082
20.75	0.818	0.819	0.806	0.526	0.542	0.542	0.821	0.811	0.794	0.082
21	0.817	0.901	0.834	0.535	0.551	0.552	0.82	0.807	0.791	0.082
21.25	0.815	0.835	0.805	0.545	0.561	0.564	0.815	0.805	0.788	0.083
21.5	0.817	0.892	0.821	0.555	0.571	0.575	0.819	0.803	0.787	0.082
21.75	0.825	0.805	0.814	0.565	0.581	0.585	0.815	0.801	0.784	0.082
22	0.817	0.806	0.803	0.575	0.591	0.595	0.843	0.798	0.781	0.082
22.25	0.814	0.843	0.794	0.585	0.6	0.606	0.811	0.796	0.779	0.082
22.5	0.812	0.814	0.793	0.595	0.61	0.616	0.799	0.798	0.777	0.082
22.75	0.826	0.992	0.832	0.604	0.62	0.627	0.844	0.792	0.775	0.082
23	0.821	0.851	0.789	0.614	0.629	0.638	0.807	0.789	0.773	0.082
23.25	0.824	0.804	0.801	0.625	0.64	0.648	0.808	0.787	0.77	0.082
23.5	0.832	0.803	0.857	0.635	0.649	0.66	0.822	0.785	0.768	0.082
23.75	0.832	0.802	0.793	0.646	0.659	0.672	0.826	0.783	0.766	0.082
24	0.827	0.802	0.785	0.655	0.671	0.685	0.816	0.781	0.763	0.082
24.25	0.809	0.819	0.782	0.668	0.681	0.696	0.801	0.779	0.762	0.082
24.5	0.81	0.801	0.783	0.679	0.691	0.706	0.785	0.776	0.759	0.081
24.75	0.824	0.828	0.782	0.689	0.7	0.714	0.823	0.774	0.757	0.082
25	0.8	0.793	0.781	0.696	0.705	0.715	0.775	0.772	0.756	0.081
25.25	0.807	0.791	0.791	0.701	0.707	0.717	0.806	0.77	0.754	0.082
25.5	0.798	0.789	0.785	0.704	0.707	0.717	0.794	0.768	0.752	0.082
25.75	0.795	0.824	0.777	0.705	0.706	0.716	0.773	0.765	0.75	0.081
26	0.791	0.79	0.776	0.703	0.705	0.716	0.775	0.771	0.749	0.081
26.25	0.792	0.801	0.773	0.702	0.705	0.716	0.769	0.761	0.746	0.082
26.5	0.797	0.783	0.77	0.701	0.703	0.713	0.784	0.76	0.744	0.082
26.75	0.799	0.782	0.782	0.699	0.704	0.713	0.776	0.758	0.742	0.082
27	0.791	0.781	0.765	0.7	0.702	0.711	0.758	0.757	0.741	0.081
27.25	0.798	0.782	0.774	0.698	0.702	0.711	0.782	0.755	0.739	0.081
27.5	0.783	0.779	0.759	0.697	0.701	0.709	0.781	0.753	0.737	0.082
27.75	0.781	0.776	0.755	0.696	0.7	0.708	0.768	0.753	0.739	0.081
28	0.787	0.777	0.754	0.696	0.699	0.707	0.755	0.75	0.735	0.082
28.25	0.779	0.791	0.767	0.694	0.698	0.706	0.749	0.748	0.733	0.081
28.5	0.785	0.772	0.764	0.694	0.696	0.705	0.747	0.747	0.731	0.081
28.75	0.785	0.804	0.747	0.693	0.696	0.703	0.745	0.745	0.73	0.081
29	0.801	0.77	0.767	0.692	0.695	0.703	0.742	0.744	0.729	0.081
29.25	0.797	0.769	0.755	0.691	0.694	0.701	0.74	0.742	0.727	0.081
29.5	0.784	0.834	0.788	0.69	0.692	0.701	0.738	0.741	0.725	0.081
29.75	0.77	0.789	0.81	0.689	0.692	0.699	0.737	0.74	0.724	0.081
30	0.776	0.934	0.797	0.688	0.691	0.698	0.736	0.738	0.723	0.081
30.25	0.774	0.764	0.754	0.688	0.69	0.698	0.735	0.736	0.721	0.081
30.5	0.767	0.773	0.826	0.686	0.689	0.697	0.732	0.735	0.719	0.082
30.75	0.772	0.922	0.769	0.685	0.687	0.695	0.73	0.733	0.716	0.082
31	0.768	0.869	0.77	0.684	0.686	0.694	0.73	0.733	0.715	0.082
31.25	0.761	0.839	0.782	0.682	0.686	0.693	0.729	0.731	0.714	0.081
31.5	0.776	0.94	0.787	0.682	0.685	0.692	0.728	0.729	0.713	0.082
31.75	0.764	0.788	0.723	0.681	0.683	0.691	0.728	0.728	0.711	0.081
32	0.76	0.936	0.8	0.678	0.683	0.689	0.727	0.726	0.71	0.081
32.25	0.755	0.814	0.761	0.678	0.682	0.688	0.727	0.727	0.708	0.082
32.5	0.754	0.938	0.732	0.677	0.681	0.688	0.726	0.724	0.706	0.081
32.75	0.755	0.763	0.762	0.678	0.679	0.687	0.724	0.722	0.705	0.081
33	0.753	0.886	0.748	0.676	0.678	0.685	0.741	0.721	0.703	0.082
33.25	0.748	0.918	0.735	0.676	0.679	0.685	0.743	0.719	0.702	0.081
33.5	0.748	0.828	0.741	0.675	0.678	0.682	0.721	0.718	0.7	0.081
33.75	0.746	0.837	0.74	0.672	0.676	0.682	0.719	0.716	0.699	0.082
34	0.747	0.804	0.752	0.671	0.675	0.68	0.727	0.716	0.697	0.082
34.25	0.742	0.844	0.72	0.671	0.674	0.679	0.713	0.713	0.695	0.081
34.5	0.741	0.843	0.733	0.67	0.673	0.679	0.712	0.712	0.694	0.081
34.75	0.742	0.847	0.725	0.669	0.672	0.678	0.711	0.711	0.693	0.081
35	0.74	0.907	0.712	0.669	0.673	0.677	0.716	0.71	0.692	0.081
35.25	0.735	0.751	0.711	0.667	0.671	0.676	0.708	0.708	0.691	0.081
35.5	0.739	0.762	0.757	0.667	0.669	0.674	0.706	0.707	0.689	0.081
35.75	0.732	0.826	0.763	0.664	0.668	0.673	0.705	0.705	0.687	0.081
36	0.734	0.758	0.705	0.664	0.668	0.673	0.704	0.704	0.686	0.081
36.25	0.734	0.787	0.753	0.665	0.667	0.673	0.702	0.702	0.686	0.081
36.5	0.732	0.832	0.729	0.663	0.665	0.67	0.706	0.702	0.683	0.082
36.75	0.73	0.764	0.718	0.661	0.664	0.669	0.7	0.7	0.681	0.081
37	0.73	0.778	0.714	0.66	0.665	0.669	0.697	0.701	0.681	0.081
37.25	0.728	0.828	0.719	0.659	0.663	0.667	0.696	0.698	0.679	0.081
37.5	0.728	0.835	0.697	0.658	0.663	0.665	0.695	0.696	0.678	0.081
37.75	0.728	0.902	0.708	0.658	0.661	0.665	0.701	0.695	0.678	0.081
38	0.724	0.9	0.704	0.656	0.659	0.664	0.693	0.694	0.676	0.081
38.25	0.726	0.807	0.712	0.656	0.659	0.663	0.691	0.693	0.675	0.082
38.5	0.723	0.853	0.697	0.655	0.658	0.662	0.69	0.692	0.673	0.081
38.75	0.722	0.881	0.704	0.654	0.657	0.661	0.688	0.691	0.673	0.081
39	0.723	0.75	0.701	0.653	0.657	0.66	0.687	0.69	0.671	0.082
39.25	0.719	0.854	0.702	0.653	0.655	0.659	0.685	0.689	0.67	0.081
39.5	0.725	0.884	0.709	0.652	0.655	0.658	0.682	0.688	0.669	0.081
39.75	0.72	0.887	0.701	0.65	0.653	0.657	0.681	0.689	0.667	0.081
40	0.719	0.737	0.702	0.65	0.653	0.655	0.68	0.686	0.666	0.082
40.25	0.715	0.756	0.7	0.649	0.651	0.654	0.68	0.685	0.665	0.081
40.5	0.715	0.828	0.707	0.649	0.652	0.654	0.678	0.684	0.664	0.081
40.75	0.716	0.869	0.688	0.647	0.649	0.652	0.678	0.683	0.663	0.082
41	0.714	0.742	0.69	0.646	0.648	0.652	0.675	0.682	0.662	0.082
41.25	0.713	0.849	0.699	0.645	0.649	0.651	0.682	0.681	0.662	0.082
41.5	0.715	0.86	0.694	0.645	0.648	0.65	0.674	0.679	0.66	0.082
41.75	0.713	0.759	0.696	0.645	0.648	0.648	0.673	0.68	0.659	0.082
42	0.709	0.886	0.683	0.642	0.646	0.647	0.67	0.677	0.658	0.081
42.25	0.711	0.759	0.688	0.642	0.645	0.646	0.67	0.677	0.657	0.081
42.5	0.709	0.786	0.692	0.641	0.645	0.645	0.669	0.678	0.656	0.081
42.75	0.709	0.796	0.675	0.64	0.643	0.644	0.668	0.675	0.654	0.081
43	0.709	0.731	0.673	0.64	0.642	0.644	0.666	0.674	0.654	0.081
43.25	0.707	0.757	0.676	0.639	0.641	0.643	0.666	0.673	0.653	0.082
43.5	0.711	0.706	0.666	0.639	0.641	0.642	0.665	0.672	0.652	0.082
43.75	0.706	0.704	0.665	0.637	0.639	0.64	0.663	0.671	0.65	0.082
44	0.705	0.725	0.663	0.637	0.638	0.639	0.663	0.67	0.65	0.081
44.25	0.704	0.696	0.663	0.635	0.639	0.637	0.662	0.669	0.649	0.081
44.5	0.702	0.694	0.661	0.635	0.636	0.637	0.661	0.668	0.648	0.082
44.75	0.702	0.695	0.662	0.634	0.636	0.636	0.66	0.667	0.647	0.082
45	0.698	0.733	0.659	0.633	0.634	0.636	0.659	0.666	0.646	0.082
45.25	0.7	0.692	0.659	0.632	0.636	0.633	0.658	0.666	0.645	0.082
45.5	0.699	0.692	0.658	0.631	0.633	0.633	0.657	0.665	0.644	0.082
45.75	0.695	0.691	0.658	0.631	0.631	0.632	0.656	0.664	0.643	0.082
46	0.698	0.69	0.657	0.63	0.632	0.632	0.654	0.662	0.643	0.081
46.25	0.699	0.708	0.655	0.628	0.632	0.629	0.652	0.662	0.641	0.081
46.5	0.696	0.688	0.654	0.627	0.629	0.629	0.651	0.66	0.641	0.082
46.75	0.692	0.687	0.654	0.627	0.629	0.629	0.651	0.659	0.639	0.081
47	0.689	0.727	0.653	0.626	0.628	0.627	0.65	0.659	0.638	0.082
47.25	0.688	0.696	0.652	0.625	0.625	0.626	0.648	0.658	0.638	0.082
47.5	0.691	0.687	0.651	0.625	0.626	0.626	0.647	0.657	0.638	0.082
47.75	0.694	0.683	0.651	0.623	0.626	0.625	0.646	0.656	0.636	0.081
48	0.689	0.68	0.65	0.622	0.624	0.624	0.644	0.655	0.635	0.081
48.25	0.693	0.688	0.65	0.622	0.625	0.621	0.643	0.653	0.635	0.082
48.5	0.691	0.679	0.649	0.621	0.623	0.622	0.643	0.654	0.634	0.082
48.75	0.691	0.683	0.649	0.621	0.623	0.621	0.643	0.66	0.633	0.081
49	0.688	0.679	0.647	0.62	0.622	0.62	0.643	0.652	0.632	0.081
49.25	0.687	0.677	0.648	0.619	0.62	0.619	0.642	0.651	0.632	0.082

## Sheet: Fig. 2D
Growth curves in M2G-P
(from exponential phase)
Time (h)	WT-1	WT-2	WT-3	ΔphoB-1	ΔphoB-2	ΔphoB-3	ΔpstS-1	ΔpstS-2	ΔpstS-3	Blank
0	0.092	0.138	0.097	0.088	0.086	0.087	0.089	0.09	0.095	0.083
0.25	0.093	0.092	0.098	0.088	0.086	0.088	0.09	0.09	0.095	0.083
0.5	0.094	0.093	0.099	0.088	0.086	0.088	0.09	0.09	0.095	0.083
0.75	0.096	0.094	0.101	0.088	0.086	0.088	0.09	0.09	0.096	0.083
1	0.097	0.096	0.102	0.089	0.086	0.089	0.09	0.091	0.096	0.083
1.25	0.099	0.098	0.103	0.089	0.087	0.089	0.091	0.091	0.096	0.083
1.5	0.101	0.099	0.105	0.09	0.087	0.09	0.091	0.091	0.097	0.083
1.75	0.103	0.101	0.107	0.09	0.087	0.09	0.091	0.092	0.097	0.084
2	0.106	0.104	0.109	0.091	0.088	0.091	0.092	0.092	0.097	0.084
2.25	0.109	0.107	0.112	0.091	0.088	0.092	0.093	0.093	0.098	0.084
2.5	0.113	0.11	0.115	0.092	0.089	0.092	0.093	0.093	0.098	0.084
2.75	0.116	0.114	0.119	0.092	0.089	0.093	0.094	0.094	0.099	0.085
3	0.119	0.117	0.121	0.093	0.09	0.094	0.094	0.094	0.099	0.084
3.25	0.122	0.119	0.123	0.093	0.09	0.095	0.095	0.095	0.1	0.084
3.5	0.124	0.122	0.125	0.094	0.091	0.096	0.095	0.095	0.1	0.084
3.75	0.127	0.125	0.127	0.094	0.091	0.097	0.096	0.096	0.101	0.084
4	0.129	0.128	0.129	0.095	0.092	0.097	0.096	0.096	0.101	0.084
4.25	0.132	0.13	0.133	0.096	0.092	0.098	0.097	0.097	0.102	0.084
4.5	0.135	0.133	0.136	0.096	0.093	0.099	0.097	0.097	0.102	0.084
4.75	0.138	0.136	0.139	0.097	0.094	0.1	0.098	0.098	0.103	0.084
5	0.141	0.139	0.142	0.097	0.094	0.101	0.099	0.098	0.103	0.084
5.25	0.144	0.143	0.144	0.098	0.095	0.102	0.099	0.099	0.104	0.084
5.5	0.148	0.147	0.148	0.099	0.096	0.103	0.1	0.099	0.104	0.084
5.75	0.151	0.151	0.152	0.099	0.096	0.104	0.1	0.1	0.105	0.084
6	0.156	0.155	0.155	0.1	0.097	0.105	0.101	0.101	0.105	0.084
6.25	0.16	0.16	0.16	0.101	0.098	0.106	0.102	0.101	0.106	0.085
6.5	0.164	0.165	0.163	0.102	0.099	0.107	0.102	0.102	0.106	0.085
6.75	0.169	0.17	0.167	0.103	0.1	0.109	0.102	0.102	0.107	0.085
7	0.173	0.174	0.171	0.103	0.101	0.11	0.103	0.103	0.108	0.085
7.25	0.177	0.179	0.176	0.104	0.102	0.111	0.103	0.103	0.108	0.085
7.5	0.181	0.184	0.18	0.105	0.103	0.113	0.104	0.104	0.109	0.085
7.75	0.186	0.189	0.184	0.106	0.104	0.114	0.105	0.104	0.109	0.085
8	0.19	0.194	0.189	0.107	0.105	0.116	0.105	0.105	0.11	0.085
8.25	0.194	0.199	0.193	0.108	0.106	0.117	0.106	0.106	0.11	0.085
8.5	0.199	0.205	0.197	0.109	0.107	0.118	0.106	0.106	0.111	0.085
8.75	0.203	0.209	0.202	0.11	0.108	0.12	0.107	0.107	0.112	0.085
9	0.208	0.214	0.206	0.111	0.109	0.122	0.108	0.107	0.112	0.085
9.25	0.212	0.219	0.21	0.112	0.11	0.124	0.108	0.108	0.113	0.085
9.5	0.216	0.224	0.215	0.113	0.111	0.125	0.109	0.109	0.114	0.085
9.75	0.221	0.228	0.219	0.115	0.113	0.127	0.11	0.11	0.114	0.085
10	0.225	0.233	0.224	0.116	0.114	0.129	0.11	0.11	0.115	0.085
10.25	0.23	0.238	0.228	0.117	0.115	0.131	0.111	0.111	0.116	0.085
10.5	0.234	0.242	0.234	0.119	0.116	0.133	0.112	0.111	0.116	0.085
10.75	0.239	0.247	0.238	0.12	0.117	0.135	0.112	0.112	0.117	0.085
11	0.243	0.251	0.241	0.122	0.119	0.137	0.113	0.113	0.118	0.085
11.25	0.248	0.255	0.246	0.123	0.12	0.14	0.114	0.114	0.119	0.085
11.5	0.253	0.26	0.25	0.125	0.122	0.142	0.115	0.115	0.119	0.085
11.75	0.258	0.264	0.254	0.127	0.123	0.144	0.116	0.116	0.12	0.085
12	0.262	0.269	0.259	0.128	0.125	0.146	0.116	0.117	0.121	0.085
12.25	0.267	0.274	0.264	0.13	0.126	0.149	0.117	0.117	0.122	0.085
12.5	0.272	0.278	0.269	0.132	0.128	0.151	0.118	0.118	0.123	0.085
12.75	0.277	0.283	0.273	0.134	0.13	0.154	0.119	0.119	0.124	0.085
13	0.282	0.288	0.278	0.136	0.131	0.156	0.12	0.12	0.125	0.085
13.25	0.286	0.292	0.282	0.138	0.133	0.158	0.12	0.121	0.126	0.085
13.5	0.291	0.297	0.286	0.14	0.135	0.161	0.121	0.122	0.127	0.085
13.75	0.296	0.302	0.289	0.142	0.136	0.163	0.122	0.122	0.128	0.085
14	0.301	0.306	0.295	0.144	0.138	0.166	0.123	0.124	0.129	0.085
14.25	0.306	0.311	0.299	0.146	0.14	0.168	0.124	0.125	0.13	0.085
14.5	0.311	0.316	0.303	0.148	0.141	0.171	0.125	0.126	0.132	0.085
14.75	0.316	0.32	0.308	0.15	0.143	0.174	0.126	0.127	0.133	0.085
15	0.32	0.325	0.312	0.153	0.145	0.176	0.127	0.128	0.134	0.085
15.25	0.326	0.33	0.315	0.155	0.146	0.179	0.128	0.129	0.136	0.085
15.5	0.331	0.334	0.32	0.157	0.148	0.181	0.129	0.131	0.137	0.085
15.75	0.335	0.338	0.324	0.16	0.149	0.184	0.13	0.132	0.138	0.085
16	0.341	0.343	0.327	0.162	0.151	0.187	0.132	0.133	0.14	0.085
16.25	0.346	0.347	0.332	0.164	0.153	0.189	0.133	0.135	0.141	0.085
16.5	0.35	0.351	0.336	0.167	0.155	0.192	0.134	0.136	0.143	0.085
16.75	0.354	0.355	0.339	0.169	0.156	0.194	0.135	0.138	0.145	0.085
17	0.359	0.36	0.343	0.171	0.158	0.196	0.137	0.139	0.147	0.085
17.25	0.364	0.363	0.346	0.173	0.159	0.199	0.138	0.141	0.148	0.085
17.5	0.368	0.368	0.35	0.175	0.161	0.201	0.14	0.143	0.151	0.085
17.75	0.373	0.373	0.354	0.178	0.162	0.203	0.141	0.144	0.153	0.085
18	0.378	0.38	0.357	0.18	0.164	0.206	0.143	0.146	0.155	0.085
18.25	0.382	0.387	0.361	0.182	0.165	0.208	0.144	0.148	0.157	0.085
18.5	0.387	0.393	0.364	0.184	0.167	0.21	0.146	0.15	0.159	0.085
18.75	0.391	0.401	0.368	0.187	0.168	0.212	0.147	0.152	0.162	0.085
19	0.395	0.408	0.37	0.189	0.17	0.215	0.149	0.154	0.164	0.085
19.25	0.4	0.415	0.374	0.191	0.171	0.217	0.15	0.156	0.167	0.085
19.5	0.404	0.421	0.378	0.193	0.172	0.219	0.153	0.159	0.169	0.085
19.75	0.408	0.428	0.381	0.196	0.174	0.222	0.154	0.161	0.172	0.085
20	0.411	0.435	0.384	0.198	0.175	0.224	0.156	0.164	0.175	0.085
20.25	0.416	0.442	0.387	0.2	0.177	0.226	0.158	0.166	0.179	0.085
20.5	0.42	0.45	0.39	0.202	0.178	0.228	0.16	0.169	0.182	0.085
20.75	0.423	0.456	0.393	0.204	0.179	0.23	0.162	0.172	0.186	0.085
21	0.428	0.461	0.395	0.206	0.181	0.232	0.165	0.175	0.189	0.085
21.25	0.431	0.468	0.399	0.208	0.182	0.234	0.167	0.178	0.193	0.085
21.5	0.435	0.474	0.402	0.21	0.184	0.236	0.169	0.181	0.197	0.085
21.75	0.438	0.478	0.403	0.212	0.185	0.238	0.172	0.185	0.201	0.085
22	0.443	0.485	0.406	0.214	0.187	0.24	0.174	0.188	0.205	0.085
22.25	0.445	0.489	0.408	0.216	0.188	0.242	0.177	0.192	0.209	0.085
22.5	0.449	0.497	0.41	0.218	0.189	0.244	0.179	0.196	0.213	0.085
22.75	0.452	0.5	0.412	0.221	0.19	0.246	0.182	0.199	0.217	0.085
23	0.456	0.504	0.415	0.222	0.191	0.248	0.185	0.203	0.221	0.085
23.25	0.459	0.508	0.417	0.225	0.193	0.251	0.189	0.208	0.226	0.085
23.5	0.461	0.515	0.42	0.227	0.194	0.252	0.192	0.211	0.23	0.085
23.75	0.464	0.517	0.422	0.228	0.196	0.254	0.196	0.215	0.234	0.085
24	0.468	0.525	0.423	0.23	0.197	0.256	0.2	0.22	0.238	0.085
24.25	0.47	0.528	0.425	0.232	0.198	0.257	0.203	0.224	0.243	0.085
24.5	0.472	0.532	0.427	0.234	0.199	0.259	0.207	0.229	0.247	0.085
24.75	0.476	0.537	0.429	0.236	0.2	0.261	0.212	0.233	0.252	0.085
25	0.478	0.545	0.431	0.237	0.201	0.262	0.215	0.237	0.256	0.085
25.25	0.48	0.546	0.432	0.239	0.202	0.263	0.219	0.241	0.26	0.085
25.5	0.482	0.552	0.432	0.241	0.203	0.265	0.223	0.246	0.265	0.085
25.75	0.485	0.555	0.435	0.243	0.204	0.267	0.227	0.25	0.269	0.085
26	0.488	0.56	0.437	0.245	0.205	0.269	0.232	0.255	0.273	0.085
26.25	0.49	0.563	0.438	0.246	0.206	0.27	0.235	0.258	0.278	0.085
26.5	0.492	0.569	0.44	0.248	0.207	0.272	0.241	0.264	0.282	0.085
26.75	0.494	0.568	0.441	0.25	0.208	0.273	0.245	0.268	0.286	0.085
27	0.497	0.572	0.443	0.251	0.209	0.274	0.248	0.271	0.29	0.085
27.25	0.498	0.576	0.444	0.253	0.21	0.276	0.252	0.275	0.294	0.085
27.5	0.501	0.578	0.446	0.254	0.211	0.277	0.257	0.28	0.298	0.085
27.75	0.503	0.577	0.447	0.256	0.212	0.278	0.261	0.284	0.302	0.085
28	0.506	0.58	0.448	0.257	0.213	0.279	0.265	0.287	0.307	0.085
28.25	0.508	0.582	0.45	0.259	0.214	0.28	0.27	0.292	0.311	0.085
28.5	0.51	0.586	0.452	0.26	0.215	0.282	0.274	0.298	0.314	0.085
28.75	0.511	0.586	0.451	0.261	0.215	0.283	0.278	0.302	0.319	0.085
29	0.514	0.587	0.452	0.263	0.216	0.284	0.282	0.305	0.323	0.085
29.25	0.516	0.59	0.454	0.264	0.217	0.285	0.286	0.311	0.327	0.085
29.5	0.518	0.592	0.455	0.265	0.218	0.286	0.29	0.314	0.331	0.085
29.75	0.52	0.592	0.456	0.266	0.218	0.287	0.295	0.318	0.335	0.085
30	0.522	0.596	0.457	0.267	0.219	0.288	0.298	0.322	0.338	0.085
30.25	0.524	0.593	0.459	0.268	0.22	0.29	0.303	0.327	0.342	0.085
30.5	0.527	0.595	0.459	0.269	0.219	0.291	0.307	0.332	0.346	0.085
30.75	0.529	0.594	0.459	0.27	0.221	0.291	0.311	0.335	0.35	0.085
31	0.53	0.598	0.459	0.271	0.221	0.292	0.315	0.339	0.353	0.085
31.25	0.532	0.596	0.46	0.272	0.222	0.293	0.318	0.343	0.357	0.085
31.5	0.533	0.599	0.46	0.273	0.222	0.294	0.322	0.346	0.361	0.085
31.75	0.535	0.596	0.461	0.274	0.223	0.295	0.326	0.351	0.365	0.085
32	0.535	0.598	0.461	0.275	0.223	0.296	0.329	0.355	0.368	0.085
32.25	0.536	0.597	0.461	0.276	0.224	0.297	0.333	0.359	0.372	0.085
32.5	0.537	0.598	0.462	0.277	0.224	0.298	0.337	0.363	0.374	0.085
32.75	0.538	0.598	0.46	0.278	0.225	0.298	0.34	0.366	0.378	0.085
33	0.538	0.597	0.461	0.279	0.226	0.299	0.344	0.371	0.381	0.085
33.25	0.539	0.597	0.461	0.279	0.226	0.3	0.348	0.375	0.385	0.085
33.5	0.538	0.594	0.461	0.28	0.226	0.301	0.351	0.378	0.389	0.085
33.75	0.538	0.594	0.461	0.281	0.225	0.301	0.355	0.381	0.391	0.085
34	0.538	0.594	0.459	0.281	0.227	0.302	0.358	0.385	0.395	0.085
34.25	0.538	0.594	0.46	0.282	0.227	0.303	0.362	0.39	0.398	0.085
34.5	0.538	0.593	0.461	0.283	0.227	0.303	0.365	0.392	0.401	0.085
34.75	0.538	0.59	0.459	0.283	0.228	0.304	0.367	0.395	0.404	0.085
35	0.538	0.592	0.46	0.284	0.229	0.305	0.372	0.399	0.406	0.085
35.25	0.539	0.597	0.46	0.285	0.229	0.306	0.375	0.403	0.409	0.085
35.5	0.539	0.593	0.46	0.285	0.229	0.306	0.378	0.406	0.412	0.085
35.75	0.539	0.593	0.458	0.286	0.23	0.306	0.381	0.409	0.414	0.085
36	0.539	0.592	0.459	0.287	0.23	0.308	0.384	0.412	0.417	0.085
36.25	0.539	0.591	0.458	0.288	0.231	0.308	0.386	0.415	0.42	0.085
36.5	0.539	0.588	0.457	0.288	0.231	0.308	0.39	0.418	0.422	0.085
36.75	0.54	0.587	0.458	0.289	0.231	0.309	0.393	0.42	0.424	0.085
37	0.539	0.587	0.456	0.289	0.231	0.309	0.395	0.424	0.427	0.086
37.25	0.539	0.588	0.455	0.29	0.231	0.31	0.398	0.426	0.429	0.085
37.5	0.539	0.588	0.455	0.291	0.232	0.31	0.401	0.43	0.431	0.086
37.75	0.54	0.585	0.456	0.291	0.232	0.31	0.404	0.432	0.434	0.085
38	0.539	0.583	0.454	0.292	0.232	0.312	0.407	0.436	0.436	0.085
38.25	0.538	0.581	0.452	0.292	0.233	0.312	0.409	0.437	0.438	0.086
38.5	0.537	0.578	0.452	0.293	0.233	0.313	0.411	0.44	0.44	0.085
38.75	0.537	0.576	0.451	0.293	0.233	0.313	0.414	0.443	0.442	0.085
39	0.537	0.576	0.45	0.294	0.233	0.313	0.417	0.446	0.444	0.085
39.25	0.536	0.571	0.448	0.293	0.234	0.314	0.419	0.448	0.445	0.085
39.5	0.535	0.567	0.446	0.295	0.234	0.314	0.421	0.451	0.448	0.085
39.75	0.534	0.565	0.444	0.295	0.234	0.315	0.424	0.454	0.45	0.085
40	0.533	0.564	0.443	0.295	0.235	0.314	0.427	0.456	0.452	0.085
40.25	0.531	0.559	0.441	0.296	0.235	0.316	0.428	0.458	0.454	0.085
40.5	0.529	0.558	0.439	0.296	0.235	0.315	0.431	0.46	0.456	0.085
40.75	0.526	0.553	0.436	0.296	0.235	0.316	0.433	0.462	0.457	0.085
41	0.523	0.548	0.434	0.297	0.235	0.316	0.435	0.465	0.459	0.085
41.25	0.52	0.543	0.432	0.297	0.236	0.316	0.438	0.467	0.462	0.085
41.5	0.515	0.535	0.429	0.298	0.236	0.317	0.439	0.469	0.463	0.085
41.75	0.511	0.527	0.427	0.298	0.236	0.317	0.442	0.471	0.464	0.085
42	0.505	0.522	0.424	0.299	0.236	0.317	0.443	0.473	0.466	0.085
42.25	0.498	0.516	0.421	0.299	0.237	0.317	0.446	0.475	0.468	0.085
42.5	0.49	0.509	0.42	0.299	0.237	0.318	0.448	0.477	0.469	0.085
42.75	0.48	0.504	0.415	0.3	0.237	0.319	0.449	0.479	0.471	0.085
43	0.471	0.495	0.414	0.3	0.237	0.318	0.451	0.481	0.473	0.085
43.25	0.46	0.49	0.409	0.3	0.237	0.319	0.452	0.483	0.474	0.085
43.5	0.45	0.483	0.405	0.3	0.238	0.32	0.454	0.485	0.475	0.085
43.75	0.439	0.475	0.4	0.301	0.238	0.32	0.456	0.487	0.477	0.085
44	0.43	0.467	0.39	0.301	0.238	0.32	0.458	0.489	0.478	0.085
44.25	0.423	0.458	0.381	0.301	0.238	0.319	0.46	0.49	0.48	0.085
44.5	0.415	0.447	0.369	0.301	0.238	0.321	0.461	0.492	0.481	0.085
44.75	0.409	0.437	0.357	0.302	0.238	0.319	0.462	0.494	0.483	0.085
45	0.403	0.431	0.347	0.302	0.238	0.321	0.464	0.496	0.483	0.085
45.25	0.398	0.424	0.336	0.302	0.239	0.322	0.466	0.498	0.485	0.085
45.5	0.394	0.417	0.327	0.302	0.239	0.32	0.468	0.499	0.486	0.085
45.75	0.391	0.41	0.32	0.303	0.239	0.321	0.469	0.501	0.487	0.085
46	0.388	0.401	0.314	0.303	0.239	0.323	0.47	0.502	0.489	0.085
46.25	0.386	0.389	0.308	0.303	0.239	0.322	0.472	0.504	0.489	0.085
46.5	0.384	0.376	0.304	0.303	0.239	0.323	0.473	0.506	0.49	0.085
46.75	0.382	0.363	0.3	0.304	0.24	0.322	0.474	0.507	0.491	0.085
47	0.381	0.353	0.297	0.303	0.239	0.321	0.476	0.509	0.491	0.085
47.25	0.379	0.342	0.293	0.304	0.239	0.322	0.477	0.51	0.491	0.085
47.5	0.378	0.332	0.292	0.305	0.24	0.322	0.478	0.511	0.492	0.085
47.75	0.378	0.323	0.289	0.305	0.24	0.323	0.48	0.512	0.492	0.085
48	0.377	0.316	0.287	0.305	0.24	0.322	0.481	0.515	0.493	0.085
48.25	0.376	0.311	0.285	0.306	0.24	0.323	0.482	0.516	0.493	0.085
48.5	0.375	0.306	0.283	0.305	0.24	0.322	0.483	0.517	0.493	0.085
48.75	0.374	0.302	0.282	0.305	0.24	0.322	0.484	0.518	0.492	0.086
49	0.373	0.299	0.281	0.306	0.24	0.324	0.485	0.518	0.493	0.086
49.25	0.373	0.297	0.28	0.306	0.24	0.323	0.486	0.519	0.493	0.086

## Sheet: Fig. 3
Κinetics of phosphate uptake in different strains
													Phosphate uptake rate [nmol/min/OD1]
WT	DPM	Blank	Time [sec]	OD	Total phosphate conc. [µM]	Total phosphate per 50 µl [nmol]	Intracellularphosphate per 50 µl [nmol]	Intracellular phosphate per 50 µl [nmol/OD]	Phosphate uptake rate [nmol/min/OD1]			Total phosphate conc. [µM]	1	2	3	Average	SD
Replicate 1	316313	327048	Blank measurement		0.1	0.005					CB15N	0	0	0	0	0
	337782	327048	0	0.16	0.1	0.005	0	0	0.067		wild type	0.1	0.0665546	0.138665	0.238408	0.147876	0.0862963
	50234	327048	15	0.16	0.1	0.005	0.000154	0.019				0.2	0.497267	0.242373	0.513322	0.417654	0.15201
	87066	327048	30	0.16	0.1	0.005	0.000266	0.033				0.3	0.626559	0.590932	0.926886	0.714792	0.18454
	287242	289923	Blank measurement		0.2	0.01						0.5	1.04161	0.789992	1.41516	1.08225	0.314557
	292604	289923	0	0.13	0.2	0.01	0	0	0.497			1	0.983835	0.492766	1.11055	0.862385	0.32631
	123926	289923	15	0.13	0.2	0.01	0.000855	0.132				2	1.40579	1.21225	1.87376	1.49727	0.340111
	234275	289923	30	0.13	0.2	0.01	0.001616	0.249				4	2.26712	1.40395	2.89321	2.18809	0.747767
	297112	305553	Blank measurement		0.3	0.015						8	3.45106	2.50637	4.45258	3.47	0.973243
	313994	305553	0	0.13	0.3	0.015	0	0	0.627			16	3.28783	4.29032	4.80155	4.12656	0.770031
	118945	305553	15	0.13	0.3	0.015	0.001168	0.18				20	4.3739	2.82626	3.08971	3.42995	0.828025
	207401	305553	30	0.13	0.3	0.015	0.002036	0.313
	324554	335530	Blank measurement		0.5	0.025
	346505	335530	0	0.14	0.5	0.025	0	0	1.042
	116786	335530	15	0.14	0.5	0.025	0.00174	0.249
	244643	335530	30	0.14	0.5	0.025	0.003646	0.521
	325125	333863	Blank measurement		1	0.05
	342600	333863	0	0.14	1	0.05	0	0	0.984
	58930	333863	15	0.14	1	0.05	0.001765	0.252
	114963	333863	30	0.14	1	0.05	0.003443	0.492
	333947	339933	Blank measurement		2	0.1
	345919	339933	0	0.14	2	0.1	0	0	1.406
	39870	339933	15	0.14	2	0.1	0.002346	0.335
	83628	339933	30	0.14	2	0.1	0.00492	0.703
	320853	328740	Blank measurement		4	0.2
	336627	328740	0	0.14	4	0.2	0	0	2.267
	38741	328740	15	0.14	4	0.2	0.004714	0.673
	65213	328740	30	0.14	4	0.2	0.007935	1.134
	329540	349051	Blank measurement		8	0.4
	368562	349051	0	0.14	8	0.4	0	0	3.451
	34848	349051	15	0.14	8	0.4	0.007987
	52701	349051	30	0.14	8	0.4	0.012079	1.726
	378693	386029	Blank measurement		16	0.8
	393364	386029	0	0.17	16	0.8	0	0	3.288
	23396	386029	15	0.17	16	0.8	0.009697
	33713	386029	30	0.17	16	0.8	0.013973	1.644
	328547	335907	Blank measurement		20	1
	343267	335907	0	0.17	20	1	0	0	4.374
	10655	335907	15	0.17	20	1	0.006344	0.746
	31221	335907	30	0.17	20	1	0.018589	2.187
Replicate 2	309484	313987	Blank measurement		0.1	0.005
	318490	313987	0	0.17	0.1	0.005	0	0	0.139
	126992	313987	15	0.17	0.1	0.005	0.000404	0.048
	185041	313987	30	0.17	0.1	0.005	0.000589	0.069
	312266	316856	Blank measurement		0.2	0.01
	321445	316856	0	0.17	0.2	0.01	0	0	0.242
	95902	316856	15	0.17	0.2	0.01	0.000605	0.071
	163194	316856	30	0.17	0.2	0.01	0.00103	0.121
	287954	291323	Blank measurement		0.3	0.015
	294692	291323	0	0.17	0.3	0.015	0	0	0.591
	828208	291323	15	0.17	0.3	0.015	0.008529
	243882	291323	30	0.17	0.3	0.015	0.002511	0.295
	291425	290321	Blank measurement		0.5	0.025
	289217	290321	0	0.16	0.5	0.025	0	0	0.79
	101053	290321	15	0.16	0.5	0.025	0.00174	0.218
	183481	290321	30	0.16	0.5	0.025	0.00316	0.395
	326864	325867	Blank measurement		1	0.05
	324869	325867	0	0.15	1	0.05	0	0	0.493
	30587	325867	15	0.15	1	0.05	0.000939	0.125
	60216	325867	30	0.15	1	0.05	0.001848	0.246
	318019	321417	Blank measurement		2	0.1
	324815	321417	0	0.19	2	0.1	0	0	1.212
	101374	321417	15	0.19	2	0.1	0.006308
	92539	321417	30	0.19	2	0.1	0.005758	0.606
	320725	326051	Blank measurement		4	0.2
	331377	326051	0	0.17	4	0.2	0	0	1.404
	22803	326051	15	0.17	4	0.2	0.002797	0.329
	48637	326051	30	0.17	4	0.2	0.005967	0.702
	317363	321125	Blank measurement		8	0.4
	324887	321125	0	0.17	8	0.4	0	0	2.506
	19619	321125	15	0.17	8	0.4	0.004888	0.575
	42758	321125	30	0.17	8	0.4	0.010652	1.253
	320954	324037	Blank measurement		16	0.8
	327120	324037	0	0.18	16	0.8	0	0	4.29
	16614	324037	15	0.18	16	0.8	0.008204	0.912
	39100	324037	30	0.18	16	0.8	0.019306	2.145
	333319	337574	Blank measurement		20	1
	341829	337574	0	0.17	20	1	0	0	2.826
	9942	337574	15	0.17	20	1	0.00589	0.693
	20274	337574	30	0.17	20	1	0.012012	1.413
Replicate 3	315709	330229	Blank measurement		0.1	0.005
	344748	330229	0	0.17	0.1	0.005	0	0	0.238
	160073	330229	15	0.17	0.1	0.005	0.000485	0.057
	334599	330229	30	0.17	0.1	0.005	0.001013	0.119
	308799	329092	Blank measurement		0.2	0.01
	349385	329092	0	0.16	0.2	0.01	0	0	0.513
	176413	329092	15	0.16	0.2	0.01	0.001072	0.134
	337860	329092	30	0.16	0.2	0.01	0.002053	0.257
	288621	302594	Blank measurement		0.3	0.015
	316566	302594	0	0.17	0.3	0.015	0	0	0.927
	203757	302594	15	0.17	0.3	0.015	0.00202	0.238
	397332	302594	30	0.17	0.3	0.015	0.003939	0.463
	320196	322587	Blank measurement		0.5	0.025
	324978	322587	0	0.15	0.5	0.025	0	0	1.415
	179275	322587	15	0.15	0.5	0.025	0.002779	0.37
	342383	322587	30	0.15	0.5	0.025	0.005307	0.708
	304716	317374	Blank measurement		1	0.05
	330032	317374	0	0.19	1	0.05	0	0	1.111
	88055	317374	15	0.19	1	0.05	0.002774	0.292
	167419	317374	30	0.19	1	0.05	0.005275	0.555
		325134	Blank measurement		2	0.1
	325134	325134	0	0.17	2	0.1	0	0	1.874
	74219	325134	15	0.17	2	0.1	0.004565	0.537
	129460	325134	30	0.17	2	0.1	0.007963	0.937
	324120	326483	Blank measurement		4	0.2
	328846	326483	0	0.17	4	0.2	0	0	2.893
	49773	326483	15	0.17	4	0.2	0.006098	0.717
	100362	326483	30	0.17	4	0.2	0.012296	1.447
	316660	329603	Blank measurement		8	0.4
	342545	329603	0	0.16	8	0.4	0	0	4.453
	40858	329603	15	0.16	8	0.4	0.009917	1.24
	73379	329603	30	0.16	8	0.4	0.01781	2.226
	327532	334726	Blank measurement		16	0.8
	341919	334726	0	0.16	16	0.8	0	0	4.802
	26000	334726	15	0.16	16	0.8	0.012428
	40180	334726	30	0.16	16	0.8	0.019206	2.401
	312049	325986	Blank measurement		20	1
	339922	325986	0	0.17	20	1	0	0	3.09
	14431	325986	15	0.17	20	1	0.008854	1.042
	21403	325986	30	0.17	20	1	0.013131	1.545
													Phosphate uptake rate [nmol/min/OD1]
JK158 ΔpstS	DPM	Blank	Time [sec]	OD	Total phosphate conc. [µM]	Total phosphate per 50 µl [nmol]	Intracellularphosphate per 50 µl [nmol]	Intracellular phosphate per 50 µl [nmol/OD]	Phosphate uptake rate [nmol/min/OD1]			Total phosphate conc. [µM]	1	2	3	4	Average	SD
Replictate 1	272117	277524	Blank measurement								JK158	0	0	0	0	0	0
	282932	277524	0	0.08	0.2	0.01	0	0	0.0534079		ΔpstS	0.2	0.0534079
	7639	277524	15	0.08	0.2	0.01	5.5051e-05	0.0137627				0.5	0.509875
	14822	277524	30	0.08	0.2	0.01	0.000106816	0.0267039				1	0.0712153
	246703	249490	Blank measurement									2	0.919124
	252278	249490	0	0.09	0.5	0.025	0	0	0.509875			3	0.11669
	53921	249490	15	0.09	0.5	0.025	0.00108062	0.240138				4	0.783077
	57244	249490	30	0.09	0.5	0.025	0.00114722	0.254937				8	0.379851
	285803	286399	Blank measurement									16	1.32605
	286995	286399	0	0.1	1	0.05	0	0	0.0712153			20	0.818291	0.917596	1.24027	1.42186	1.0995	0.280415
	3534	286399	15	0.1	1	0.05	0.000123394	0.0246789
	5099	286399	30	0.1	1	0.05	0.000178038	0.0356077
	261423	270248	Blank measurement
	279074	270248	0	0.1	2	0.1	0	0	0.919124
	21922	270248	15	0.1	2	0.1	0.00162236	0.324472
	31049	270248	30	0.1	2	0.1	0.00229781	0.459562
	285249	289626	Blank measurement
	294002	289626	0	0.11	3	0.15	0	0	0.11669
	3993	289626	15	0.11	3	0.15	0.000413603	0.0752006
	3098	289626	30	0.11	3	0.15	0.000320897	0.0583449
	288637	291834	Blank measurement
	295030	291834	0	0.1	4	0.2	0	0	0.783077
	5201	291834	15	0.1	4	0.2	0.000712872	0.142574
	14283	291834	30	0.1	4	0.2	0.00195769	0.391538
	267794	272696	Blank measurement
	277599	272696	0	0.1	8	0.4	0	0	0.379851
	13652	272696	15	0.1	8	0.4	0.00400504	0.801008
	3237	272696	30	0.1	8	0.4	0.000949627	0.189925
	295034	294194	Blank measurement
	293354	294194	0	0.09	16	0.8	0	0	1.32605
	4659	294194	15	0.09	16	0.8	0.00253384	0.563075
	5486	294194	30	0.09	16	0.8	0.00298361	0.663024
	190885	189859	Blank measurement
	188833	189859	0	0.1	20	1	0	0	0.818291
	7432	189859	15	0.1	20	1	0.00782897
	1942	189859	30	0.1	20	1	0.00204573	0.409146
Replictate 2	318994	330342	Blank measurement
	341689	330342	0	0.1	20	1	0	0	0.917596
	2288	330342	15	0.1	20	1	0.00138523	0.277047
	3789	330342	30	0.1	20	1	0.00229399	0.458798
Replictate 3	337343	333907	Blank measurement		20	1
	330471	333907	0	0.12	20	1	0	0	1.24027
	3106	333907	15	0.12	20	1	0.0018604	0.310066
	16197	333907	30	0.12	20	1	0.0097015
Replictate 4	324382	330234	Blank measurement		20	1	0.196456
	336087	330234	0	0.15	20	1	0	0	1.42186
	3697	330234	15	0.15	20	1	0.00223902	0.298535
	8804	330234	30	0.15	20	1	0.00533197	0.710929
													Phosphate uptake rate [nmol/min/OD1]
MAB215 ΔpstS (pitA)	DPM	Blank	Time [sec]	OD	Total phosphate conc. [µM]	Total phosphate per 50 µl [nmol]	Intracellularphosphate per 50 µl [nmol]	Intracellular phosphate per 50 µl [nmol/OD]	Phosphate uptake rate [nmol/min/OD1]			Total phosphate conc. [µM]	1	2	3	Average	SD
Replicate 1	305856	322681	Blank measurement		1						MAB215	0	0	0	0	0
	339506	322681	0	0.25	1	0.05	0	0	1.46731		ΔpstS (pitA)	1	1.46731	1.63332	1.74646	1.6157	0.140409
	118834	322681	15	0.25	1	0.05	0.00368271	0.294617				3	2.83173	2.8057		2.81872	0.0184005
	295920	322681	30	0.25	1	0.05	0.00917067	0.733653				5	4.04717	3.818	3.66892	3.8447	0.190528
	315296	318276	Blank measurement		3							10	3.09429	4.20371	3.90796	3.73532	0.574508
	321256	318276	0	0.17	3	0.15	0	0	2.83173			15	4.01061	4.87853	5.90131	4.93015	0.946404
	54335	318276	15	0.17	3	0.15	0.0051215	0.602529				20	3.76388	4.36872	3.10116	3.74459	0.634001
	127680	318276	30	0.17	3	0.15	0.0120348	1.41586
	304233	309744	Blank measurement		5
	315256	309744	0	0.16	5	0.25	0	0	4.04717
	41059	309744	15	0.16	5	0.25	0.00662788	0.828485
	100287	309744	30	0.16	5	0.25	0.0161887	2.02358
	321956	329222	Blank measurement		10
	336487	329222	0	0.17	10	0.5	0	0	3.09429
	24695	329222	15	0.17	10	0.5	0.00750103	0.882474
	43295	329222	30	0.17	10	0.5	0.0131507	1.54714
	324074	325572	Blank measurement		15
	327069	325572	0	0.17	15	0.75	0	0	4.01061
	22772	325572	15	0.17	15	0.75	0.0104917	1.23432
	36996	325572	30	0.17	15	0.75	0.0170451	2.00531
	311095	313081	Blank measurement		20
	315067	313081	0	0.17	20	1	0	0	3.76388
	16150	313081	15	0.17	20	1	0.0103168	1.21374
	25041	313081	30	0.17	20	1	0.0159965	1.88194
Replicate 2	321620	298816	Blank measurement		1
	276012	298816	0	0.18	1	0.05	0	0	1.63332
	130402	298816	15	0.18	1	0.05	0.00436396	0.484884
	219628	298816	30	0.18	1	0.05	0.00734994	0.81666
	280569	289082	Blank measurement		3
	297596	289082	0	0.14	3	0.15	0	0	2.8057
	58327	289082	15	0.14	3	0.15	0.00605298	0.864711
	94626	289082	30	0.14	3	0.15	0.00981996	1.40285
	307643	315320	Blank measurement		5
	322997	315320	0	0.15	5	0.25	0	0	3.818
	46570	315320	15	0.15	5	0.25	0.00738456	0.984608
	90292	315320	30	0.15	5	0.25	0.0143175	1.909
	309273	315556	Blank measurement		10
	321839	315556	0	0.15	10	0.5	0	0	4.20371
	29867	315556	15	0.15	10	0.5	0.00946488	1.26198
	49744	315556	30	0.15	10	0.5	0.0157639	2.10186
	298242	298992	Blank measurement		15
	299743	298992	0	0.14	15	0.75	0	0	4.87853
	27173	298992	15	0.14	15	0.75	0.0136323	1.94747
	34035	298992	30	0.14	15	0.75	0.0170748	2.43926
	298831	294090	Blank measurement		20
	289350	294090	0	0.16	20	1	0	0	4.36872
	15608	294090	15	0.16	20	1	0.0106144	1.3268
	25696	294090	30	0.16	20	1	0.0174749	2.18436
Replicate 3	327890	335476	Blank measurement		1
	343061	335476	0	0.11	1	0.05	0	0	1.74646
	92350	335476	15	0.11	1	0.05	0.00275281	0.500511
	161121	335476	30	0.11	1	0.05	0.00480277	0.87323
	668864	708878	Blank measurement		3
	748891	708878	0	0.11	3	0.15
	42030	708878	15	0.11	3	0.15
	188114	708878	30	0.11	3	0.15
	294356	298404	Blank measurement		5
	302451	298404	0	0.1	5	0.25	0	0	3.66892
	25571	298404	15	0.1	5	0.25	0.00428463	0.856927
	54741	298404	30	0.1	5	0.25	0.00917231	1.83446
	328050	328836	Blank measurement		10
	329623	328836	0	0.1	10	0.5	0	0	3.90796
	17034	328836	15	0.1	10	0.5	0.00518008	1.03602
	32127	328836	30	0.1	10	0.5	0.0097699	1.95398
	311338	319384	Blank measurement		15
	327429	319384	0	0.1	15	0.75	0	0	5.90131
	16321	319384	15	0.1	15	0.75	0.00766524	1.53305
	31413	319384	30	0.1	15	0.75	0.0147533	2.95065
	309800	314627	Blank measurement		20
	319454	314627	0	0.11	20	1	0	0	3.10116
	9021	314627	15	0.11	20	1	0.00573441	1.04262
	13416	314627	30	0.11	20	1	0.00852819	1.55058

## Sheet: Fig. 4B
Stalk lengths (µm) of strains harboring PitA
PYE -xylose				PYE +xylose
WT+pitA	ΔphoB+pitA	ΔpstS+pitA		WT+pitA	ΔphoB+pitA	ΔpstS+pitA
3.07767	3.31828	9.95369		2.18955	3.52805	3.22301
2.59113	3.27267	8.65959		2.00193	3.26805	3.22259
2.48386	3.25228	8.23768		1.84039	2.97231	3.07767
2.44578	3.13386	7.95951		1.83762	2.70535	2.99228
2.24616	3.0619	7.87831		1.7977	2.61386	2.9542
2.15886	3.01039	7.78502		1.7977	2.36039	2.91379
2.12731	2.95882	7.7419		1.79074	2.16262	2.87805
2.08924	2.94767	7.46458		1.69228	2.09343	2.85809
1.99412	2.86924	7.1606		1.69185	2.09343	2.80886
1.98616	2.85532	7.06634		1.67885	2.05116	2.75878
1.98616	2.82463	7.0245		1.64539	2.03958	2.73271
1.95228	2.81539	6.84114		1.63843	2.01309	2.72575
1.94347	2.66451	6.62754		1.59154	2.0057	2.70997
1.93651	2.65655	6.59265		1.56462	1.95881	2.66309
1.93189	2.64078	6.52723		1.55347	1.95185	2.66032
1.92493	2.62224	6.49575		1.55347	1.91001	2.65193
1.92074	2.62039	6.46648		1.54231	1.90496	2.60924
1.87151	2.59951	6.45846		1.53116	1.89843	2.60881
1.85574	2.57116	6.3504		1.52001	1.89424	2.55539
1.84501	2.56654	6.11733		1.51916	1.88962	2.53685
1.78654	2.56378	6.04764		1.48847	1.88962	2.52193
1.77958	2.55539	5.94919		1.4727	1.81766	2.46347
1.77539	2.52946	5.90002		1.46574	1.79116	2.44535
1.73731	2.52193	5.86146		1.44343	1.78654	2.43378
1.69881	2.52193	5.85079		1.43462	1.78001	2.42348
1.68809	2.46809	5.85037		1.43462	1.73035	2.42305
1.67189	2.45231	5.61452		1.42809	1.73035	2.42077
1.64958	2.45231	5.55734		1.41608	1.7192	2.41424
1.60731	2.44997	5.53922		1.39192	1.71039	2.40309
1.60689	2.43001	5.49525		1.36962	1.66074	2.37616
1.58878	2.40728	5.41576		1.36266	1.64539	2.37382
1.58692	2.40309	5.39075		1.33154	1.61847	2.36963
1.573	2.3957	5.25464		1.32039	1.60731	2.36224
1.5377	2.37616	5.25193		1.30924	1.60731	2.34924
1.5377	2.33575	5.24868		1.25873	1.6027	2.32231
1.49962	2.33532	5.09501		1.25077	1.5995	2.31578
1.48847	2.32693	5.01886		1.24381	1.59154	2.30654
1.4727	2.30839	4.94222		1.22151	1.57577	2.29539
1.43881	2.30001	4.88609		1.21689	1.57343	2.29305
1.42347	2.29958	4.8169		1.19416	1.56462	2.28886
1.41885	2.28886	4.78444		1.19039	1.56462	2.24154
1.4077	2.27728	4.74117		1.17462	1.54885	2.20766
1.39654	2.25731	4.73187		1.17462	1.52654	2.20155
1.36309	2.25497	4.70963		1.16304	1.52654	2.17797
1.35385	2.23963	4.66645		1.1477	1.51496	2.16958
1.32039	2.23501	4.6511		1.12077	1.50424	2.16496
1.32039	2.22805	4.64839		1.0827	1.50381	2.14309
1.31996	2.22386	4.63348		1.04462	1.50381	2.14309
1.30881	2.22066	4.57772		1.04419	1.49685	2.09343
1.30881	2.21647	4.52578		1.02885	1.48847	2.08228
1.29766	2.21604	4.47464		1.01074	1.48151	2.07809
1.29766	2.21462	4.46455		0.984239	1.47689	2.06651
1.29723	2.21271	4.46349		0.963848	1.4727	2.0577
1.29304	2.20809	4.45191		0.963848	1.45458	2.05116
1.28231	2.15886	4.4492		0.941116	1.45458	2.04654
1.2777	2.15424	4.34841		0.918812	1.45416	2.03958
1.2777	2.14309	4.33078		0.918812	1.45039	2.02424
1.25539	2.12689	4.27693		0.914619	1.45039	2.01962
1.25077	2.11254	4.21193		0.898848	1.44996	2.00847
1.24381	2.10458	4.09998		0.876543	1.44343	2.00385
1.22847	2.09577	3.98539		0.871924	1.43462	1.99731
1.22847	2.08924	3.92224		0.853812	1.43462	1.97039
1.22847	2.07809	3.85767		0.849619	1.42347	1.95924
1.22847	2.07809	3.84694		0.83804	1.42347	1.95881
1.22385	2.07766	3.81917		0.826888	1.41231	1.9407
1.21731	2.07347	3.80844		0.795772	1.39654	1.93651
1.2127	2.0707	3.72958		0.795772	1.38496	1.9277
1.2127	2.05116	3.7249		0.784619	1.38077	1.92493
1.2127	2.04001	3.63347		0.784619	1.37758	1.92116
1.20154	2.03958	3.58652		0.773467	1.37424	1.92074
1.19692	2.01962	3.57728		0.77304	1.37424	1.92074
1.19039	2.00385	3.56613		0.768848	1.36309	1.9142
1.17462	2.00151	3.46958		0.768848	1.34689	1.91378
1.17462	1.9927	3.31685		0.76146	1.34689	1.90958
1.17462	1.98993	3.29078		0.757696	1.31996	1.90262
1.17462	1.9792	3.28844		0.741924	1.31996	1.88962
1.16766	1.97878	3.20496		0.730772	1.31577	1.88962
1.15189	1.97416	3.1919		0.730772	1.30924	1.88309
1.1477	1.95881	3.1431		0.703848	1.30924	1.8627
1.12539	1.94766	3.07348		0.703848	1.30924	1.85154
1.12077	1.9277	3.04193		0.703848	1.30881	1.85154
1.12077	1.91654	2.95925		0.681543	1.30462	1.83996
1.12077	1.91654	2.92309		0.676924	1.28189	1.83577
1.11381	1.91378	2.92032		0.665772	1.2777	1.83386
1.10962	1.90077	2.9054		0.654192	1.27074	1.82881
1.09385	1.90077	2.90078		0.65	1.25539	1.80693
1.06692	1.89424	2.88458		0.616543	1.25077	1.7977
1.06692	1.88962	2.84651		0.616116	1.25077	1.77958
1.06039	1.87847	2.84374		0.600772	1.25077	1.77958
1.05577	1.86788	2.80843		0.589192	1.24424	1.77539
1.04419	1.86035	2.79771		0.546924	1.24381	1.76381
1.02885	1.84501	2.72951		0.535772	1.23266	1.75266
1.02885	1.84039	2.68767		0.535772	1.22847	1.74655
1.02885	1.82462	2.68348		0.524619	1.22847	1.74385
1.02189	1.82462	2.68348		0.486116	1.22847	1.73035
1.00192	1.80651	2.61762		0.470772	1.22804	1.72616
0.983384	1.78001	2.58231		0.470772	1.22804	1.72574
0.979619	1.77916	2.52193		0.459192	1.21689	1.72154
0.96804	1.77077	2.48805		0.459192	1.21689	1.71501
0.96804	1.74847	2.41104		0.443848	1.2127	1.71458
0.956888	1.74847	2.40685		0.432696	1.2127	1.71039
0.945735	1.73731	2.38035		0.421116	1.2127	1.70577
0.936924	1.73731	2.27962		0.416924	1.20154	1.70577
0.930391	1.7327	2.25689		0.416924	1.20154	1.69924
0.925772	1.72616	2.23039		0.394192	1.20154	1.68766
0.918812	1.71458	2.18116		0.378848	1.19039	1.68766
0.90304	1.71458	2.17797		0.378848	1.17881	1.67885
0.898848	1.703	2.15381		0.378848	1.17462	1.65654
0.891888	1.69924	2.14266		0.378848	1.17462	1.64539
0.887696	1.6677	2.13847		0.378848	1.16766	1.64539
0.887696	1.66116	2.12035		0.351924	1.16347	1.63424
0.876543	1.66074	2.09343		0.351924	1.16347	1.59154
0.871924	1.65378	2.08462		0.351924	1.16347	1.58039
0.865391	1.64958	2.01962		0.351924	1.16347	1.57386
0.860772	1.60731	2.00151		0.351924	1.15885	1.55347
0.860772	1.6027	1.9792		0.351924	1.15189	1.54189
0.849619	1.59993	1.88266		0.351924	1.1477	1.53535
0.838467	1.59154	1.87847		0.325	1.1477	1.51539
0.833848	1.58458	1.833		0.325	1.1477	1.51077
0.833848	1.58039	1.78001		0.325	1.1477	1.50381
0.833848	1.58039	1.72574		0.325	1.14074	1.49962
0.826888	1.57577	1.70577		0.325	1.13654	1.49685
0.822696	1.57343	1.69462		0.325	1.12539	1.47731
0.811543	1.56924	1.68766		0.325	1.12077	1.47689
0.811543	1.54231	1.66116		0.325	1.12077	1.4727
0.811543	1.52654	1.66116		0.325	1.12077	1.4727
0.811543	1.52654	1.62266		0.325	1.11758	1.4727
0.811543	1.49962	1.61847		0.325	1.10266	1.46154
0.811116	1.49266	1.59616		0.325	1.09847	1.45039
0.795772	1.48108	1.56924		0.325	1.09804	1.43462
0.795772	1.48108	1.56924		0.325	1.09804	1.42809
0.795772	1.47731	1.56924		3.80844	1.09385	1.41885
0.788384	1.46154	1.56924		3.68497	1.08689	1.40493
0.784619	1.44996	1.56419		2.64035	1.0827	1.39654
0.784619	1.44577	1.55347		2.41886	1.0827	1.38496
0.78	1.42347	1.55347		2.40685	1.07616	1.37424
0.77304	1.41885	1.49309		2.25455	1.06692	1.36266
0.77304	1.41608	1.48847		2.24154	1.06692	1.35847
0.768848	1.41231	1.48847		2.223	1.06692	1.3427
0.768848	1.41231	1.43881		2.18578	1.05577	1.3427
0.768848	1.4077	1.43462		2.17001	1.05577	1.32458
0.757696	1.4077	1.41231		2.10835	1.05577	1.32416
0.757696	1.39654	1.39654		2.10458	1.05577	1.30924
0.757696	1.39192	1.38958		2.09577	1.05577	1.30881
0.757696	1.39192	1.32039		2.07113	1.04462	1.30881
0.746116	1.38539	1.26654		2.04001	1.03347	1.30462
0.741924	1.38077	1.20574		2.03077	1.02885	1.29347
0.741924	1.36962	1.20574		2.01962	1.02885	1.28231
0.730772	1.36266	1.17462		2.00613	1.02885	1.27074
0.730772	1.36266	1.15189		2.00108	1.02231	1.24424
0.730772	1.36223	1.12077		1.98993	1.0177	1.24381
0.730772	1.35847	1.0827		1.9792	0.999156	1.23962
0.730772	1.35847	1.07154		1.96996	0.995391	1.235
0.719619	1.35385	1.07154		1.9672	0.995391	1.23223
0.719192	1.33154	1.05577		1.92578	0.990772	1.22847
0.719192	1.32039	1.04419		1.91654	0.983812	1.22804
0.703848	1.32039	1.02885		1.90077	0.979619	1.22385
0.703848	1.30924	1.0177		1.90077	0.979192	1.22108
0.676924	1.30881	0.995391		1.90077	0.968467	1.21731
0.676924	1.30462	0.979619		1.88309	0.96804	1.21731
0.676924	1.29347	0.963848		1.84501	0.957315	1.20574
0.676924	1.29347	0.963848		1.83577	0.936924	1.20154
0.676924	1.29347	0.929537		1.83343	0.925772	1.18577
0.665772	1.29347	0.925772		1.83343	0.918812	1.183
0.665772	1.29347	0.914619		1.82924	0.914619	1.17462
0.65	1.28885	0.849619		1.82462	0.914619	1.16304
0.65	1.28885	0.83804		1.82228	0.907232	1.16304
0.611924	1.28189	0.811543		1.80885	0.90304	1.1477
0.573848	1.28189	0.806924		1.80189	0.898848	1.12539
0.497696	1.28189	0.784619		1.79074	0.887696	1.12077
0.497696	1.26654	0.773467		1.78654	0.876543	1.12077
0.486116	1.25539	0.77304		1.7842	0.860772	1.12077
0.481924	1.25077	0.746543		1.78001	0.833848	1.11424
0.470772	1.25077	0.741924		1.78001	0.826888	1.105
0.459192	1.23962	0.730772		1.78001	0.822696	1.10266
0.459192	1.22804	0.730772		1.77958	0.811543	1.09847
0.443848	1.21731	0.719619		1.77958	0.799964	1.09385
0.443848	1.21731	0.719619		1.77916	0.795772	1.0827
0.432696	1.21731	0.703848		1.77496	0.784619	1.05577
0.432696	1.21731	0.703848		1.77077	0.784619	1.04881
0.421116	1.2127	0.703848		1.76843	0.784619	1.04462
0.421116	1.2127	0.703848		1.75962	0.784619	1.03304
0.421116	1.20574	0.681116		1.74847	0.78	1.03304
0.421116	1.19039	0.681116		1.74193	0.77304	1.02189
0.416924	1.19039	0.681116		1.73731	0.77304	1.0177
0.416924	1.18577	0.681116		1.73731	0.768848	1.01031
0.394192	1.17924	0.665772		1.72993	0.757696	1.01031
0.378848	1.17462	0.64304		1.7295	0.757696	1.01031
0.378848	1.17462	0.627696		1.72154	0.757696	0.990772
0.378848	1.17462	0.627696		1.68809	0.757696	0.990772
0.378848	1.16723	0.627696		1.67231	0.757696	0.979619
0.378848	1.16304	0.627268		1.6677	0.746116	0.975
0.367696	1.16304	0.611924		1.66493	0.746116	0.952696
0.351924	1.16304	0.611924		1.66074	0.746116	0.945735
0.351924	1.15885	0.611924		1.65654	0.741924	0.941543
0.351924	1.1477	0.611924		1.65378	0.741924	0.871924
0.351924	1.1477	0.611924		1.638	0.730772	0.860772
0.351924	1.1477	0.585		1.63381	0.730772	0.849619
0.351924	1.13612	0.585		1.62685	0.730772	0.833848
0.351924	1.13192	0.573848		1.61385	0.730772	0.822696
0.351924	1.12539	0.573848		1.61385	0.719619	0.811543
0.351924	1.12077	0.524619		1.61193	0.719619	0.799964
0.325	1.12077	0.524192		1.61151	0.719192	0.795772
0.325	1.12077	0.455		1.60689	0.703848	0.788384
0.325	1.12077	0.378848		1.60035	0.703848	0.788384
0.325	1.12077	0.351924		1.60035	0.703848	0.784619
0.325	1.11758	0.351924		1.58878	0.703848	0.784619
0.325	1.11381	0.340772		1.58458	0.692696	0.773467
0.325	1.10962	0.340772		1.57996	0.681116	0.77304
0.325	1.09847	9.69922		1.573	0.676924	0.768848
0.325	1.09847	9.35802		1.56924	0.676924	0.741924
0.325	1.09385	9.16771		1.56462	0.65	0.719192
0.325	1.09385	8.57617		1.55809	0.65	0.703848
0.325	1.09385	8.06179		1.55347	0.65	0.703848
0.325	1.09385	8.02001		1.52654	0.638848	0.676924
0.325	1.09385	7.89648		1.52192	0.573848	0.676924
0.325	1.09385	7.82495		1.51916	0.573848	0.676924
2.44116	1.08689	7.78502		1.51539	0.573848	0.65
2.15424	1.0827	7.76599		1.51077	0.546924	0.586285
2.15424	1.07154	7.64067		1.49962	0.535772	0.551116
2.10878	1.07154	7.33692		1.49962	0.535772	0.497268
2.09386	1.06692	7.08636		1.49309	0.470772	0.459619
1.98574	1.05996	7.00879		1.49223	0.455	0.432696
1.92578	1.05996	6.89456		1.48151	0.443848	0.416924
1.90958	1.05996	6.87687		1.4727	0.443848	0.416924
1.8627	1.05577	6.81002		1.45458	0.432696	0.405772
1.84458	1.04	6.78267		1.42809	0.421116	0.394192
1.833	1.03304	6.68193		1.42766	0.421116	0.394192
1.73035	1.03304	6.65914		1.41885	0.416924	0.394192
1.69924	1.02885	6.56537		1.41885	0.416924	0.378848
1.69924	1.00654	6.56117		1.41651	0.416924	0.378848
1.65192	1.00192	6.52963		1.41146	0.405772	0.378848
1.64958	1.00192	6.51571		1.4077	0.405772	0.378848
1.59993	0.995391	6.4419		1.39654	0.394192	0.367696
1.57577	0.990772	6.24413		1.38958	0.394192	0.351924
1.56185	0.990772	6.12614		1.38496	0.39	0.351924
1.41189	0.983812	6.11875		1.36962	0.39	0.351924
1.4077	0.983812	6.0519		1.36266	0.39	0.351924
1.38539	0.983384	6.02959		1.36223	0.378848	0.351924
1.38496	0.979619	6.0254		1.34731	0.378848	0.351924
1.38496	0.979619	5.94463		1.34731	0.378848	0.351924
1.37381	0.952696	5.91032		1.34731	0.378848	0.351924
1.36266	0.941543	5.89959		1.34689	0.351924	0.351924
1.35385	0.941116	5.87729		1.3427	0.351924	0.351924
1.34731	0.936924	5.80682		1.33616	0.351924	0.325
1.29766	0.936924	5.63497		1.33616	0.351924	0.325
1.28189	0.929964	5.58575		1.33154	0.351924	0.325
1.25539	0.903467	5.56344		1.33154	0.351924	0.325
1.23962	0.903467	5.52998		1.33154	0.325	0.325
1.21689	0.903467	5.51193		1.33154	0.325	0.325
1.2127	0.90304	5.49801		1.32416	0.325	0.325
1.20154	0.898848	5.49333		1.31577	0.325	4.86883
1.20154	0.892315	5.47805		1.31577	0.325	3.4904
1.15885	0.887696	5.45809		1.29766	0.325	3.27963
1.1477	0.871924	5.36844		1.29766	0.325	3.11255
1.13192	0.864964	5.33037		1.29766	0.325	3.06886
1.12916	0.860772	5.30301		1.29347	0.325	3.0192
1.12539	0.853812	5.24078		1.29304	0.325	3.00848
1.12539	0.853812	5.22501		1.28885	0.325	2.92309
1.09804	0.849619	5.22033		1.28885	0.325	2.92075
1.08689	0.838467	5.21848		1.28608	0.325	2.82463
1.07112	0.838467	5.20413		1.28231	0.325	2.8242
1.06416	0.838467	5.19809		1.2777	0.325	2.7857
1.04462	0.83804	5.17578		1.27116	0.325	2.74343
1.04	0.833848	5.13998		1.27116	0.325	2.71651
1.02885	0.826888	5.08848		1.27074	2.18116	2.60271
1.0177	0.826888	5.07136		1.27074	2.16305	2.58693
1.00612	0.826888	5.06155		1.27031	2.11993	2.57535
0.984239	0.822696	5.05459		1.26654	2.11616	2.49963
0.968467	0.822696	5.03371		1.26654	2.09343	2.45651
0.95646	0.811543	5.03001		1.26192	1.8627	2.41424
0.945735	0.811543	5.00117		1.25916	1.82228	2.40728
0.945735	0.811116	4.97844		1.25539	1.78001	2.3957
0.930391	0.799964	4.91116		1.25539	1.77496	2.39151
0.925772	0.795772	4.89767		1.25496	1.71458	2.37154
0.90304	0.788384	4.8819		1.24424	1.69462	2.37154
0.887696	0.784619	4.79645		1.23962	1.68809	2.36878
0.876116	0.784619	4.7742		1.22847	1.638	2.35343
0.864964	0.784619	4.75837		1.22847	1.63424	2.34924
0.860772	0.784192	4.71382		1.21689	1.60035	2.3469
0.849619	0.77304	4.70914		1.21689	1.52612	2.3469
0.838467	0.757696	4.69109		1.20154	1.51077	2.32651
0.826888	0.757696	4.6869		1.20112	1.50381	2.32189
0.815308	0.757696	4.64463		1.19458	1.48385	2.28843
0.799964	0.757696	4.60613		1.18996	1.46574	2.28843
0.784619	0.741924	4.56152		1.18996	1.44577	2.28424
0.784619	0.741924	4.55462		1.18577	1.42809	2.27962
0.77304	0.741924	4.55271		1.17881	1.42304	2.26655
0.77304	0.730772	4.50618		1.17462	1.41231	2.2657
0.77304	0.730772	4.49424		1.16723	1.41189	2.26193
0.768848	0.730772	4.41809		1.16347	1.38958	2.26151
0.746116	0.719619	4.40921		1.16304	1.38539	2.25078
0.703848	0.719192	4.38691		1.16304	1.38077	2.24154
0.703848	0.70804	4.37533		1.15885	1.37843	2.22343
0.703848	0.703848	4.35728		1.15608	1.35385	2.20113
0.696888	0.703848	4.32993		1.1477	1.31577	2.2007
0.676924	0.703848	4.27836		1.1477	1.29347	2.19374
0.676924	0.703848	4.27417		1.1477	1.28608	2.19189
0.638848	0.703848	4.23233		1.13654	1.28231	2.17654
0.551543	0.703848	4.20035		1.13654	1.27116	2.17335
0.470772	0.676924	4.16924		1.12539	1.23962	2.16958
0.455	0.676924	4.13912		1.12496	1.22847	2.13847
0.455	0.676924	4.13849		1.12077	1.22804	2.13847
0.443848	0.665772	4.11682		1.12077	1.20154	2.12731
0.443848	0.665772	4.10886		1.12077	1.18996	2.12731
0.421116	0.65	4.08798		1.10962	1.18577	2.11616
0.378848	0.64304	4.07959		1.09847	1.18577	2.09762
0.378848	0.64304	4.02617		1.09847	1.17881	2.09577
0.378848	0.64304	4.02341		1.09847	1.17881	2.08924
0.378848	0.638848	4.00997		1.09804	1.17462	2.08271
0.351924	0.604537	3.99229		1.09385	1.17462	2.0442
0.325	0.535772	3.97424		1.09385	1.15885	2.03958
0.325	0.497696	3.92367		1.0827	1.15231	2.01962
	0.497696	3.92267		1.0827	1.14031	2.01728
	0.486116	3.75693		1.07574	1.12539	2.01309
	0.481924	3.74997		1.07531	1.11381	1.97501
	0.459619	3.74955		1.07154	1.11381	1.97039
	0.459192	3.74116		1.07154	1.10962	1.96577
	0.459192	3.7119		1.06692	1.10266	1.94113
	0.459192	3.70913		1.06039	1.05996	1.93693
	0.455	3.67063		1.05996	1.05996	1.9277
	0.443848	3.64647		1.05996	1.05577	1.92535
	0.443848	3.61578		1.04462	1.05577	1.92074
	0.443848	3.6042		1.02885	1.03723	1.91654
	0.443848	3.57728		1.02885	1.02189	1.90077
	0.443848	3.56847		1.02231	0.990772	1.90077
	0.432696	3.56193		1.01031	0.941543	1.89424
	0.432696	3.55731		1.00654	0.925772	1.87847
	0.432696	3.51924		1.00192	0.914619	1.87847
	0.421116	3.50766		0.995391	0.864964	1.86369
	0.421116	3.45424		0.990772	0.806924	1.8627
	0.421116	3.44913		0.990772	0.795772	1.84039
	0.416924	3.44032		0.979619	0.795772	1.82924
	0.416924	3.4357		0.968467	0.788384	1.81766
	0.405772	3.42035		0.968467	0.784619	1.7842
	0.405772	3.393		0.963848	0.757696	1.76886
	0.405772	3.38924		0.956888	0.757696	1.75266
	0.394192	3.37575		0.930391	0.746116	1.71501
	0.39	3.35535		0.930391	0.730772	1.69881
	0.378848	3.32694		0.925772	0.730772	1.67651
	0.378848	3.25924		0.914619	0.676924	1.67608
	0.378848	3.22116		0.91	0.665772	1.67231
	0.378848	3.20539		0.892315	0.665772	1.67189
	0.378848	3.17613		0.892315	0.627696	1.66493
	0.378848	3.16959		0.891888	0.497696	1.65654
	0.378848	3.15425		0.887696	0.459619	1.63843
	0.367696	3.12881		0.887696	0.443848	1.62962
	0.351924	3.11809		0.887696	0.443848	1.62685
	0.351924	3.11155		0.880735	0.432696	1.61804
	0.351924	3.10231		0.876543	0.432696	1.60689
	0.351924	3.07958		0.865391	0.432696	1.60689
	0.351924	3.07539		0.853812	0.421116	1.59616
	0.351924	3.07305		0.853812	0.405772	1.59154
	0.351924	3.03959		0.853384	0.39	1.58458
	0.351924	3.02993		0.849619	0.378848	1.57577
	0.351924	3.02759		0.838467	0.378848	1.56462
	0.351924	3.02616		0.838467	0.378848	1.56185
	0.351924	3.00805		0.833848	0.378848	1.56185
	0.351924	2.98155		0.833848	0.351924	1.56142
	0.351924	2.93424		0.826888	0.351924	1.5377
	0.351924	2.93381		0.822696	0.351924	1.5377
	0.329192	2.91193		0.822696	0.351924	1.51916
	0.325	2.89154		0.822696	0.351924	1.51077
	0.325	2.87805		0.822696	0.351924	1.50843
	0.325	2.87109		0.815308	0.351924	1.50424
	0.325	2.86924		0.811543	0.325	1.50381
	0.325	2.86462		0.811116	0.325	1.49962
	0.325	2.86228		0.811116	0.325	1.48847
	0.325	2.84693		0.799964	0.325	1.48385
	0.325	2.84231		0.795772	0.325	1.48385
	0.325	2.7727		0.795772	0.325	1.46574
	0.325	2.77035		0.795772	0.325	1.46574
	0.325	2.75835		0.795772		1.45458
	0.325	2.74848		0.795772		1.44577
	0.325	2.74386		0.795772		1.43924
	0.325	2.67886		0.788384		1.43462
	0.325	2.67609		0.784619		1.43462
	0.325	2.67609		0.784619		1.42347
	0.325	2.63616		0.784619		1.42347
	0.325	2.59304		0.784619		1.40074
	0.325	2.58231		0.773467		1.39612
	0.325	2.58231		0.77304		1.39192
	0.325	2.49224		0.77304		1.38539
	3.78805	2.48386		0.77304		1.38077
	3.63298	2.45693		0.77304		1.37424
	3.51037	2.44535		0.768848		1.37381
	3.22763	2.44116		0.768848		1.36309
	3.15425	2.42539		0.768848		1.35847
	2.98489	2.40032		0.757696		1.35108
	2.92962	2.39151		0.757696		1.34731
	2.84651	2.36039		0.746543		1.3427
	2.82839	2.35386		0.741924		1.3427
	2.81539	2.32231		0.741924		1.33616
	2.77497	2.3177		0.730772		1.33154
	2.77455	2.31493		0.730772		1.32692
	2.72809	2.30654		0.730772		1.32416
	2.69654	2.29539		0.730772		1.31996
	2.6454	2.2657		0.730772		1.31996
	2.63154	2.25731		0.719192		1.31577
	2.62963	2.23182		0.715		1.30924
	2.56463	2.22762		0.703848		1.30462
	2.53309	2.22386		0.703848		1.29347
	2.47462	2.19693		0.703848		1.29304
	2.43882	2.1877		0.703848		1.28608
	2.43839	2.14309		0.703848		1.28231
	2.41886	2.12035		0.692268		1.28231
	2.37616	2.12035		0.681543		1.28231
	2.35343	2.1092		0.676924		1.28189
	2.31997	2.07809		0.676924		1.28189
	2.31912	2.05074		0.676924		1.28189
	2.30001	2.03262		0.676924		1.2777
	2.28381	2.02886		0.676924		1.2777
	2.28147	1.98616		0.676924		1.2777
	2.27309	1.98574		0.665772		1.27116
	2.26151	1.90958		0.57804		1.26654
	2.22805	1.89886		0.551543		1.26654
	2.21924	1.87847		0.551116		1.26192
	2.19608	1.87193		0.535772		1.25916
	2.19231	1.82924		0.535772		1.25539
	2.14962	1.82881		0.52		1.25539
	2.14728	1.80231		0.51304		1.25496
	2.12497	1.80189		0.51304		1.24424
	2.11154	1.79955		0.508848		1.23266
	2.08881	1.7977		0.497696		1.23266
	2.0869	1.77077		0.486116		1.22847
	2.05535	1.74847		0.459619		1.21689
	2.03077	1.71416		0.459619		1.2127
	2.00151	1.69924		0.459619		1.20574
	1.97039	1.69924		0.455		1.19692
	1.92535	1.68766		0.443848		1.19039
	1.91654	1.67231		0.443848		1.18996
	1.8757	1.6677		0.432696		1.18577
	1.8627	1.65654		0.432696		1.18577
	1.86078	1.65654		0.432696		1.17924
	1.84039	1.63843		0.421116		1.17462
	1.7977	1.63843		0.421116		1.17462
	1.79535	1.61151		0.421116		1.16347
	1.76843	1.58039		0.416924		1.1477
	1.76424	1.53031		0.416924		1.1477
	1.75728	1.52654		0.416924		1.13654
	1.75266	1.51496		0.416924		1.12077
	1.74484	1.51496		0.416924		1.12077
	1.73731	1.49962		0.405772		1.11424
	1.73035	1.4727		0.405772		1.11381
	1.72993	1.4727		0.405772		1.11381
	1.71501	1.43924		0.394192		1.10962
	1.67651	1.43881		0.394192		1.10962
	1.67231	1.4077		0.394192		1.10962
	1.67189	1.40074		0.394192		1.10962
	1.66116	1.38539		0.394192		1.10962
	1.65654	1.35804		0.394192		1.09385
	1.65654	1.33616		0.394192		1.0827
	1.64496	1.31996		0.378848		1.0827
	1.64077	1.28231		0.378848		1.0827
	1.62962	1.2777		0.378848		1.07574
	1.61847	1.26654		0.378848		1.06692
	1.61847	1.22847		0.378848		1.06692
	1.6027	1.22847		0.378848		1.06039
	1.59616	1.21689		0.367696		1.05577
	1.58458	1.16347		0.367696		1.05577
	1.58416	1.1477		0.351924		1.04881
	1.57996	1.09804		0.351924		1.041
	1.57996	1.07112		0.351924		1.02885
	1.56924	1.06692		0.351924		1.02885
	1.56881	1.06416		0.351924		1.02885
	1.53116	1.05577		0.351924		1.02189
	1.53074	1.00612		0.351924		1.0177
	1.50843	0.983812		0.329192		1.01031
	1.50381	0.96804		0.325		1.00192
	1.48804	0.956888		0.325		1.00192
	1.48385	0.945308		0.325		1.00192
	1.4727	0.941116		0.325		0.975
	1.43462	0.936924		0.325		0.968467
	1.42304	0.864964		0.325		0.957315
	1.38873	0.860772		0.325		0.952696
	1.38496	0.838467		0.325		0.952696
	1.36962	0.826888		0.325		0.945735
	1.365	0.822696		0.325		0.898848
	1.35847	0.811116		0.325		0.892315
	1.35151	0.746116		0.325		0.891888
	1.3427	0.746116		0.325		0.887696
	1.33616	0.741924		0.325		0.871924
	1.33154	0.730772		0.325		0.865391
	1.32692	0.730772		0.325		0.860772
	1.32458	0.676924		0.325		0.849619
	1.31996	0.65				0.849619
	1.313	0.535772				0.838467
	1.28231	0.497696				0.838467
	1.2777	0.497268				0.838467
	1.26654	0.470772				0.833848
	1.25916	0.443848				0.822696
	1.25539	0.443848				0.811116
	1.25539	0.443848				0.795772
	1.25539	0.432696				0.795772
	1.25539	0.432696				0.784619
	1.25539	0.416924				0.784619
	1.24338	0.405772				0.784619
	1.23962	0.405772				0.77304
	1.22847	0.394192				0.77304
	1.21731	0.378848				0.77304
	1.21731	0.378848				0.77304
	1.21689	0.378848				0.768848
	1.21689	0.378848				0.768848
	1.20531	0.378848				0.76146
	1.20154	0.351924				0.757696
	1.19692	0.351924				0.757696
	1.18577	0.351924				0.746116
	1.17462	0.351924				0.746116
	1.17462	0.351924				0.746116
	1.16766	0.351924				0.743209
	1.16347	0.351924				0.741924
	1.16304	0.351924				0.741924
	1.15885	0.351924				0.730772
	1.15231	0.351924				0.730772
	1.1477	0.325				0.719619
	1.1477	0.325				0.719192
	1.1477	0.325				0.703848
	1.14116	0.325				0.703848
	1.14074	0.325				0.681116
	1.13612					0.676924
	1.12077					0.676924
	1.12077					0.676924
	1.10962					0.65
	1.10962					0.65
	1.10223					0.65
	1.07154					0.65
	1.06692					0.65
	1.05577					0.643467
	1.05577					0.64304
	1.05577					0.638848
	1.05577					0.604964
	1.04					0.589619
	1.03304					0.573848
	1.0177					0.573848
	1.00612					0.562696
	1.00192					0.535772
	0.994964					0.486116
	0.96804					0.481924
	0.963848					0.459192
	0.936924					0.432696
	0.918812					0.432696
	0.914192					0.432696
	0.903467					0.432696
	0.83804					0.421116
	0.826888					0.421116
	0.822696					0.416924
	0.811543					0.416924
	0.811543					0.405772
	0.811116					0.394192
	0.795772					0.394192
	0.795772					0.394192
	0.784192					0.378848
	0.78					0.378848
	0.768848					0.378848
	0.768848					0.351924
	0.768848					0.351924
	0.768848					0.351924
	0.761888					0.351924
	0.757696					0.326285
	0.746116					0.325
	0.746116					0.325
	0.741924					0.325
	0.735391					0.325
	0.719619					0.325
	0.703848					0.325
	0.703848					0.325
	0.703848					0.325
	0.703848
	0.703848
	0.692696
	0.676924
	0.665772
	0.65
	0.600772
	0.589619
	0.508848
	0.508848
	0.497696
	0.470772
	0.470772
	0.459619
	0.459619
	0.455
	0.443848
	0.443848
	0.443848
	0.432696
	0.432696
	0.421116
	0.405772
	0.405772
	0.394192
	0.39
	0.378848
	0.378848
	0.351924
	0.351924
	0.351924
	0.351924
	0.351924
	0.351924
	0.351924
	0.351924
	0.351924
	0.351924
	0.351924
	0.351924
	0.351924
	0.351924
	0.351924
	0.329192
	0.325
	0.325
	0.325
	0.325
	0.325
	0.325
	0.325
	0.325
	0.325
	0.325
	0.325

## Sheet: Fig. 5
Growth curves of strains harboring PitA
	PYE -xylose							PYE +xylose								M2G-P -xylose							M2G-P +xylose
Time	WT+pitA -1	ΔphoB+pitA -1	ΔpstS+pitA -1	WT+pitA -2	ΔphoB+pitA -2	ΔpstS+pitA -2		WT+pitA -1	ΔphoB+pitA -1	ΔpstS+pitA -1	WT+pitA -2	ΔphoB+pitA -2	ΔpstS+pitA -2	Blind (PYE)		WT+pitA -1	ΔphoB+pitA -1	ΔpstS+pitA -1	WT+pitA -2	ΔphoB+pitA -2	ΔpstS+pitA -2		WT+pitA -1	ΔphoB+pitA -1	ΔpstS+pitA -1	WT+pitA -2	ΔphoB+pitA -2	ΔpstS+pitA -2	Blind (M2G-P)
0	0.086	0.086	0.085	0.09	0.09	0.086		0.086	0.093	0.086	0.089	0.088	0.088	0.0836667		0.094	0.098	0.096	0.101	0.098	0.097		0.098	0.095	0.095	0.101	0.097	0.103	0.0836667
0.25	0.087	0.087	0.086	0.09	0.09	0.087		0.086	0.094	0.086	0.089	0.089	0.088	0.0836667		0.095	0.1	0.096	0.103	0.101	0.098		0.099	0.097	0.096	0.103	0.098	0.105	0.0836667
0.5	0.087	0.087	0.086	0.091	0.09	0.087		0.087	0.094	0.087	0.09	0.09	0.089	0.0836667		0.096	0.102	0.096	0.104	0.101	0.098		0.101	0.098	0.098	0.105	0.1	0.107	0.0836667
0.75	0.088	0.087	0.086	0.091	0.091	0.088		0.088	0.095	0.088	0.091	0.09	0.09	0.0836667		0.098	0.103	0.097	0.106	0.103	0.098		0.103	0.1	0.099	0.106	0.102	0.108	0.0836667
1	0.088	0.088	0.087	0.092	0.092	0.088		0.088	0.096	0.089	0.092	0.091	0.091	0.0836667		0.099	0.105	0.097	0.107	0.105	0.098		0.105	0.102	0.101	0.109	0.104	0.11	0.0836667
1.25	0.089	0.088	0.087	0.093	0.092	0.088		0.089	0.097	0.089	0.093	0.092	0.091	0.0833333		0.101	0.106	0.097	0.109	0.107	0.098		0.107	0.104	0.103	0.111	0.105	0.112	0.0836667
1.5	0.09	0.088	0.087	0.094	0.092	0.089		0.09	0.098	0.09	0.094	0.094	0.093	0.0836667		0.102	0.108	0.097	0.111	0.109	0.099		0.11	0.105	0.105	0.113	0.107	0.115	0.0836667
1.75	0.091	0.089	0.088	0.095	0.093	0.089		0.092	0.099	0.092	0.096	0.096	0.094	0.0833333		0.104	0.109	0.097	0.113	0.111	0.099		0.112	0.107	0.108	0.115	0.109	0.118	0.0836667
2	0.092	0.089	0.088	0.096	0.094	0.09		0.094	0.101	0.093	0.097	0.097	0.095	0.0833333		0.106	0.111	0.098	0.115	0.113	0.099		0.114	0.108	0.111	0.118	0.111	0.121	0.0836667
2.25	0.094	0.09	0.089	0.098	0.095	0.091		0.095	0.102	0.095	0.099	0.099	0.097	0.0833333		0.108	0.113	0.098	0.117	0.115	0.099		0.117	0.11	0.113	0.121	0.113	0.123	0.0836667
2.5	0.095	0.09	0.09	0.1	0.096	0.092		0.097	0.105	0.096	0.102	0.102	0.099	0.0833333		0.111	0.116	0.098	0.12	0.118	0.1		0.12	0.112	0.115	0.124	0.115	0.125	0.0836667
2.75	0.097	0.091	0.09	0.102	0.096	0.092		0.1	0.108	0.099	0.104	0.105	0.101	0.0833333		0.114	0.117	0.099	0.123	0.12	0.1		0.122	0.114	0.117	0.126	0.117	0.128	0.0836667
3	0.099	0.092	0.091	0.104	0.098	0.093		0.103	0.11	0.101	0.107	0.108	0.104	0.0833333		0.116	0.12	0.099	0.125	0.122	0.101		0.124	0.116	0.119	0.128	0.119	0.13	0.0836667
3.25	0.102	0.092	0.092	0.107	0.099	0.094		0.106	0.113	0.104	0.111	0.112	0.107	0.0833333		0.118	0.122	0.099	0.128	0.125	0.101		0.127	0.118	0.122	0.131	0.122	0.132	0.0836667
3.5	0.105	0.094	0.093	0.111	0.1	0.095		0.11	0.118	0.107	0.115	0.117	0.111	0.0836667		0.12	0.124	0.1	0.13	0.126	0.101		0.129	0.121	0.124	0.134	0.124	0.135	0.0836667
3.75	0.108	0.095	0.094	0.114	0.101	0.096		0.115	0.123	0.111	0.12	0.122	0.115	0.0833333		0.122	0.126	0.1	0.133	0.128	0.101		0.132	0.123	0.126	0.137	0.126	0.137	0.0836667
4	0.113	0.096	0.095	0.119	0.103	0.097		0.121	0.129	0.116	0.126	0.128	0.12	0.0833333		0.124	0.128	0.101	0.135	0.129	0.102		0.135	0.126	0.129	0.14	0.129	0.14	0.0833333
4.25	0.117	0.098	0.096	0.125	0.105	0.098		0.127	0.135	0.121	0.133	0.135	0.125	0.0833333		0.127	0.131	0.101	0.138	0.131	0.103		0.138	0.128	0.131	0.143	0.131	0.143	0.0836667
4.5	0.123	0.099	0.097	0.131	0.106	0.099		0.135	0.143	0.127	0.141	0.144	0.132	0.0833333		0.129	0.132	0.102	0.141	0.134	0.103		0.142	0.131	0.134	0.147	0.134	0.146	0.0836667
4.75	0.129	0.101	0.098	0.138	0.109	0.101		0.143	0.152	0.134	0.15	0.154	0.139	0.0833333		0.132	0.135	0.102	0.144	0.136	0.104		0.144	0.133	0.137	0.15	0.137	0.149	0.0836667
5	0.136	0.102	0.099	0.146	0.111	0.102		0.153	0.162	0.141	0.161	0.165	0.147	0.0833333		0.135	0.136	0.103	0.148	0.139	0.104		0.148	0.135	0.14	0.154	0.14	0.151	0.0833333
5.25	0.144	0.104	0.101	0.155	0.113	0.103		0.164	0.174	0.15	0.172	0.177	0.157	0.0833333		0.138	0.138	0.103	0.15	0.141	0.105		0.151	0.138	0.142	0.158	0.142	0.154	0.0833333
5.5	0.154	0.106	0.102	0.165	0.116	0.105		0.177	0.186	0.161	0.185	0.191	0.167	0.0833333		0.141	0.141	0.104	0.153	0.142	0.105		0.154	0.14	0.145	0.161	0.145	0.158	0.0833333
5.75	0.164	0.109	0.104	0.177	0.119	0.107		0.191	0.201	0.172	0.2	0.207	0.18	0.0836667		0.144	0.143	0.104	0.157	0.145	0.106		0.157	0.142	0.148	0.165	0.147	0.161	0.0833333
6	0.176	0.111	0.105	0.19	0.123	0.109		0.207	0.217	0.185	0.217	0.225	0.194	0.0833333		0.147	0.145	0.105	0.16	0.147	0.106		0.161	0.145	0.15	0.169	0.15	0.164	0.0833333
6.25	0.19	0.114	0.107	0.204	0.127	0.111		0.225	0.235	0.2	0.236	0.244	0.209	0.0833333		0.15	0.147	0.106	0.164	0.149	0.107		0.165	0.147	0.154	0.173	0.153	0.167	0.0833333
6.5	0.205	0.118	0.109	0.221	0.131	0.113		0.243	0.255	0.216	0.256	0.265	0.226	0.0833333		0.154	0.149	0.106	0.167	0.151	0.108		0.168	0.15	0.157	0.177	0.156	0.17	0.0833333
6.75	0.221	0.121	0.112	0.238	0.135	0.115		0.264	0.275	0.234	0.277	0.287	0.244	0.0833333		0.157	0.151	0.107	0.171	0.153	0.109		0.172	0.152	0.16	0.181	0.158	0.174	0.0833333
7	0.238	0.125	0.114	0.256	0.139	0.118		0.286	0.297	0.253	0.298	0.309	0.264	0.0836667		0.16	0.155	0.107	0.174	0.155	0.11		0.176	0.155	0.163	0.186	0.163	0.177	0.0833333
7.25	0.256	0.128	0.117	0.276	0.144	0.121		0.308	0.318	0.273	0.319	0.327	0.285	0.0833333		0.163	0.155	0.108	0.178	0.157	0.11		0.18	0.157	0.166	0.19	0.164	0.181	0.0833333
7.5	0.275	0.133	0.119	0.295	0.148	0.124		0.326	0.336	0.295	0.336	0.345	0.307	0.0836667		0.167	0.157	0.109	0.182	0.159	0.111		0.185	0.16	0.17	0.194	0.167	0.185	0.0836667
7.75	0.292	0.139	0.122	0.312	0.155	0.127		0.343	0.353	0.318	0.354	0.363	0.327	0.0836667		0.171	0.159	0.109	0.186	0.161	0.111		0.189	0.163	0.173	0.199	0.17	0.188	0.0833333
8	0.308	0.143	0.125	0.33	0.162	0.13		0.359	0.369	0.334	0.371	0.379	0.344	0.0836667		0.174	0.161	0.11	0.19	0.163	0.112		0.193	0.165	0.177	0.203	0.172	0.192	0.0833333
8.25	0.324	0.149	0.129	0.347	0.168	0.134		0.373	0.382	0.351	0.386	0.394	0.361	0.0833333		0.178	0.163	0.111	0.194	0.164	0.113		0.197	0.168	0.18	0.207	0.175	0.195	0.0833333
8.5	0.339	0.154	0.132	0.363	0.176	0.138		0.386	0.395	0.366	0.401	0.409	0.376	0.0836667		0.182	0.165	0.112	0.197	0.167	0.114		0.201	0.171	0.183	0.211	0.177	0.198	0.0836667
8.75	0.353	0.16	0.136	0.379	0.184	0.142		0.399	0.409	0.382	0.417	0.424	0.392	0.0833333		0.186	0.166	0.113	0.201	0.167	0.115		0.206	0.173	0.186	0.216	0.18	0.202	0.083
9	0.366	0.168	0.14	0.394	0.191	0.146		0.412	0.423	0.397	0.432	0.439	0.406	0.0833333		0.189	0.169	0.113	0.204	0.17	0.116		0.21	0.176	0.19	0.221	0.182	0.206	0.0833333
9.25	0.379	0.176	0.144	0.409	0.199	0.15		0.425	0.436	0.411	0.447	0.454	0.42	0.0833333		0.194	0.169	0.114	0.208	0.171	0.116		0.215	0.179	0.194	0.225	0.186	0.209	0.083
9.5	0.391	0.183	0.148	0.422	0.21	0.155		0.437	0.449	0.424	0.461	0.469	0.434	0.0833333		0.197	0.171	0.115	0.213	0.173	0.117		0.219	0.181	0.197	0.229	0.188	0.213	0.0833333
9.75	0.404	0.192	0.152	0.435	0.219	0.159		0.45	0.462	0.436	0.476	0.483	0.448	0.0836667		0.2	0.173	0.116	0.216	0.175	0.118		0.223	0.184	0.201	0.234	0.19	0.218	0.0833333
10	0.416	0.202	0.156	0.447	0.231	0.164		0.462	0.475	0.447	0.489	0.497	0.46	0.0836667		0.205	0.175	0.116	0.221	0.177	0.12		0.228	0.186	0.204	0.238	0.195	0.22	0.083
10.25	0.427	0.21	0.16	0.459	0.241	0.168		0.474	0.488	0.46	0.504	0.512	0.475	0.0833333		0.209	0.176	0.117	0.225	0.178	0.121		0.232	0.189	0.207	0.243	0.196	0.224	0.083
10.5	0.438	0.22	0.165	0.47	0.251	0.173		0.487	0.501	0.473	0.518	0.527	0.489	0.0833333		0.212	0.178	0.118	0.228	0.179	0.121		0.236	0.192	0.211	0.248	0.198	0.227	0.0836667
10.75	0.449	0.232	0.169	0.481	0.264	0.178		0.5	0.513	0.486	0.53	0.541	0.503	0.0833333		0.216	0.181	0.119	0.232	0.181	0.122		0.24	0.195	0.214	0.252	0.2	0.23	0.083
11	0.459	0.243	0.174	0.491	0.275	0.184		0.512	0.526	0.499	0.543	0.554	0.516	0.0836667		0.22	0.181	0.12	0.236	0.182	0.124		0.245	0.197	0.217	0.256	0.205	0.234	0.0836667
11.25	0.469	0.255	0.179	0.501	0.287	0.189		0.525	0.538	0.512	0.556	0.567	0.529	0.0833333		0.224	0.183	0.121	0.239	0.184	0.125		0.249	0.2	0.221	0.26	0.21	0.237	0.083
11.5	0.478	0.267	0.184	0.51	0.301	0.195		0.537	0.55	0.525	0.568	0.58	0.542	0.0833333		0.228	0.184	0.122	0.243	0.186	0.126		0.253	0.202	0.224	0.265	0.212	0.241	0.083
11.75	0.487	0.281	0.189	0.52	0.31	0.201		0.548	0.562	0.538	0.58	0.592	0.555	0.0836667		0.231	0.185	0.125	0.247	0.187	0.127		0.257	0.205	0.227	0.269	0.215	0.244	0.083
12	0.497	0.291	0.195	0.529	0.322	0.207		0.56	0.573	0.55	0.591	0.604	0.568	0.0836667		0.235	0.187	0.124	0.252	0.189	0.128		0.262	0.208	0.23	0.274	0.216	0.247	0.083
12.25	0.506	0.302	0.2	0.538	0.336	0.214		0.571	0.583	0.563	0.602	0.615	0.58	0.0836667		0.239	0.188	0.125	0.255	0.19	0.129		0.265	0.21	0.233	0.278	0.221	0.251	0.083
12.5	0.514	0.316	0.206	0.547	0.351	0.22		0.582	0.594	0.575	0.613	0.626	0.592	0.0833333		0.243	0.19	0.126	0.26	0.192	0.131		0.27	0.213	0.238	0.282	0.221	0.255	0.083
12.75	0.523	0.331	0.212	0.556	0.362	0.227		0.592	0.603	0.586	0.623	0.636	0.604	0.0836667		0.247	0.192	0.128	0.263	0.193	0.132		0.274	0.22	0.24	0.287	0.223	0.258	0.083
13	0.532	0.344	0.218	0.564	0.375	0.234		0.602	0.613	0.598	0.633	0.647	0.616	0.0836667		0.251	0.193	0.129	0.267	0.194	0.133		0.279	0.216	0.243	0.291	0.225	0.262	0.083
13.25	0.54	0.362	0.225	0.573	0.388	0.24		0.611	0.622	0.607	0.642	0.654	0.625	0.0836667		0.254	0.195	0.13	0.27	0.196	0.135		0.282	0.225	0.247	0.295	0.228	0.265	0.083
13.5	0.548	0.373	0.231	0.581	0.4	0.248		0.62	0.63	0.618	0.651	0.663	0.636	0.0833333		0.258	0.196	0.132	0.275	0.198	0.136		0.286	0.221	0.249	0.3	0.229	0.267	0.083
13.75	0.555	0.387	0.238	0.59	0.412	0.255		0.627	0.637	0.627	0.659	0.67	0.645	0.0833333		0.262	0.197	0.133	0.278	0.2	0.138		0.291	0.223	0.253	0.304	0.232	0.27	0.083
14	0.562	0.401	0.245	0.597	0.426	0.263		0.635	0.644	0.637	0.666	0.678	0.653	0.0836667		0.266	0.199	0.134	0.282	0.2	0.139		0.295	0.225	0.256	0.308	0.234	0.273	0.083
14.25	0.569	0.419	0.252	0.604	0.436	0.269		0.642	0.651	0.644	0.673	0.685	0.66	0.0833333		0.269	0.2	0.136	0.286	0.202	0.141		0.3	0.227	0.259	0.313	0.236	0.277	0.083
14.5	0.576	0.43	0.259	0.611	0.451	0.277		0.649	0.657	0.651	0.68	0.692	0.666	0.0833333		0.273	0.203	0.138	0.289	0.204	0.142		0.303	0.229	0.262	0.317	0.239	0.28	0.083
14.75	0.582	0.448	0.266	0.619	0.462	0.283		0.656	0.663	0.66	0.687	0.7	0.675	0.0833333		0.277	0.204	0.139	0.293	0.205	0.144		0.308	0.23	0.265	0.321	0.241	0.283	0.083
15	0.59	0.463	0.272	0.627	0.473	0.29		0.662	0.669	0.666	0.694	0.706	0.681	0.0833333		0.28	0.205	0.141	0.297	0.206	0.146		0.312	0.231	0.268	0.325	0.243	0.286	0.083
15.25	0.596	0.475	0.278	0.633	0.485	0.297		0.668	0.675	0.672	0.7	0.71	0.687	0.0833333		0.284	0.206	0.143	0.301	0.207	0.148		0.316	0.233	0.271	0.33	0.245	0.289	0.083
15.5	0.6	0.493	0.286	0.64	0.496	0.304		0.674	0.681	0.677	0.706	0.716	0.691	0.0836667		0.287	0.209	0.144	0.304	0.211	0.149		0.32	0.235	0.274	0.333	0.247	0.292	0.083
15.75	0.606	0.503	0.294	0.646	0.51	0.312		0.681	0.688	0.684	0.712	0.723	0.697	0.0833333		0.291	0.21	0.146	0.308	0.215	0.152		0.325	0.238	0.278	0.338	0.249	0.295	0.083
16	0.612	0.515	0.3	0.652	0.522	0.319		0.687	0.694	0.687	0.717	0.728	0.702	0.0833333		0.294	0.212	0.148	0.311	0.213	0.153		0.329	0.238	0.281	0.342	0.251	0.298	0.083
16.25	0.617	0.526	0.308	0.658	0.533	0.327		0.693	0.699	0.692	0.724	0.734	0.707	0.0833333		0.298	0.214	0.15	0.315	0.214	0.156		0.333	0.241	0.284	0.346	0.253	0.301	0.083
16.5	0.622	0.541	0.315	0.664	0.546	0.334		0.699	0.705	0.698	0.73	0.741	0.713	0.0836667		0.302	0.215	0.152	0.319	0.215	0.158		0.337	0.243	0.289	0.351	0.255	0.304	0.083
16.75	0.627	0.553	0.322	0.67	0.555	0.342		0.705	0.711	0.703	0.735	0.746	0.718	0.0833333		0.306	0.216	0.154	0.323	0.217	0.16		0.342	0.246	0.29	0.355	0.257	0.308	0.0833333
17	0.633	0.566	0.329	0.675	0.567	0.349		0.711	0.716	0.709	0.741	0.753	0.724	0.0833333		0.31	0.218	0.157	0.327	0.22	0.161		0.346	0.249	0.294	0.359	0.262	0.311	0.083
17.25	0.639	0.579	0.336	0.68	0.58	0.356		0.717	0.722	0.713	0.747	0.758	0.728	0.0836667		0.313	0.219	0.158	0.33	0.22	0.164		0.35	0.249	0.296	0.363	0.264	0.313	0.083
17.5	0.644	0.593	0.343	0.686	0.589	0.364		0.722	0.728	0.717	0.751	0.763	0.732	0.0833333		0.318	0.22	0.161	0.334	0.225	0.166		0.354	0.252	0.299	0.367	0.266	0.317	0.083
17.75	0.651	0.603	0.349	0.692	0.598	0.372		0.728	0.734	0.722	0.758	0.768	0.738	0.0833333		0.321	0.222	0.163	0.337	0.223	0.168		0.358	0.253	0.302	0.371	0.267	0.319	0.083
18	0.655	0.613	0.356	0.698	0.614	0.379		0.734	0.739	0.726	0.764	0.774	0.743	0.0836667		0.325	0.222	0.165	0.341	0.227	0.171		0.363	0.256	0.305	0.375	0.27	0.322	0.083
18.25	0.662	0.622	0.363	0.703	0.616	0.386		0.739	0.746	0.73	0.769	0.779	0.746	0.0833333		0.329	0.223	0.167	0.346	0.225	0.173		0.367	0.257	0.309	0.379	0.27	0.326	0.083
18.5	0.666	0.632	0.37	0.709	0.627	0.393		0.746	0.752	0.735	0.774	0.783	0.751	0.0833333		0.333	0.225	0.17	0.348	0.23	0.175		0.371	0.259	0.312	0.383	0.271	0.328	0.083
18.75	0.671	0.637	0.377	0.715	0.63	0.4		0.751	0.757	0.739	0.78	0.787	0.755	0.0833333		0.337	0.226	0.172	0.352	0.229	0.178		0.376	0.265	0.315	0.387	0.271	0.331	0.083
19	0.675	0.645	0.383	0.72	0.639	0.406		0.756	0.762	0.742	0.785	0.788	0.76	0.0833333		0.339	0.227	0.175	0.354	0.23	0.18		0.378	0.265	0.317	0.391	0.272	0.333	0.083
19.25	0.678	0.653	0.391	0.726	0.646	0.413		0.761	0.767	0.746	0.789	0.79	0.765	0.0836667		0.344	0.228	0.177	0.358	0.232	0.183		0.384	0.267	0.32	0.396	0.276	0.337	0.083
19.5	0.683	0.657	0.398	0.732	0.656	0.42		0.766	0.771	0.75	0.793	0.794	0.769	0.0833333		0.347	0.228	0.18	0.362	0.233	0.186		0.387	0.268	0.324	0.399	0.277	0.341	0.083
19.75	0.687	0.668	0.405	0.737	0.664	0.426		0.77	0.775	0.753	0.796	0.796	0.772	0.0833333		0.35	0.23	0.183	0.364	0.233	0.188		0.391	0.268	0.326	0.403	0.28	0.343	0.083
20	0.69	0.672	0.412	0.742	0.671	0.433		0.775	0.779	0.757	0.801	0.798	0.776	0.0833333		0.354	0.231	0.185	0.368	0.235	0.191		0.396	0.268	0.329	0.406	0.282	0.346	0.0833333
20.25	0.693	0.678	0.416	0.747	0.678	0.439		0.778	0.782	0.759	0.804	0.798	0.779	0.0836667		0.356	0.233	0.188	0.369	0.237	0.194		0.398	0.269	0.331	0.41	0.282	0.348	0.0833333
20.5	0.696	0.686	0.425	0.752	0.689	0.447		0.782	0.786	0.764	0.807	0.801	0.783	0.0836667		0.361	0.234	0.191	0.374	0.237	0.197		0.404	0.275	0.336	0.414	0.282	0.352	0.083
20.75	0.699	0.696	0.432	0.755	0.693	0.453		0.784	0.789	0.766	0.81	0.804	0.785	0.0836667		0.364	0.234	0.194	0.378	0.24	0.2		0.407	0.277	0.338	0.418	0.284	0.354	0.083
21	0.701	0.704	0.438	0.759	0.7	0.46		0.787	0.79	0.767	0.812	0.803	0.786	0.0836667		0.367	0.236	0.197	0.38	0.241	0.203		0.41	0.278	0.34	0.422	0.286	0.356	0.083
21.25	0.703	0.712	0.445	0.763	0.706	0.467		0.79	0.793	0.771	0.815	0.805	0.791	0.0836667		0.371	0.236	0.201	0.383	0.241	0.207		0.415	0.278	0.344	0.425	0.288	0.358	0.083
21.5	0.706	0.717	0.452	0.766	0.712	0.473		0.79	0.795	0.771	0.816	0.807	0.791	0.0836667		0.373	0.237	0.203	0.385	0.242	0.21		0.418	0.28	0.345	0.429	0.291	0.361	0.083
21.75	0.708	0.723	0.459	0.769	0.72	0.479		0.793	0.795	0.774	0.818	0.809	0.794	0.0836667		0.378	0.238	0.207	0.39	0.243	0.213		0.422	0.281	0.35	0.433	0.292	0.366	0.083
22	0.711	0.733	0.465	0.771	0.723	0.485		0.794	0.797	0.775	0.819	0.809	0.796	0.0833333		0.38	0.239	0.211	0.392	0.244	0.217		0.426	0.285	0.351	0.436	0.291	0.367	0.083
22.25	0.713	0.738	0.473	0.773	0.73	0.49		0.796	0.798	0.777	0.82	0.811	0.798	0.0836667		0.383	0.24	0.215	0.394	0.246	0.22		0.429	0.284	0.353	0.439	0.294	0.369	0.083
22.5	0.715	0.742	0.479	0.776	0.736	0.495		0.797	0.801	0.78	0.823	0.814	0.8	0.0833333		0.387	0.241	0.219	0.399	0.246	0.224		0.434	0.285	0.358	0.443	0.291	0.373	0.083
22.75	0.718	0.748	0.485	0.778	0.739	0.501		0.797	0.801	0.779	0.823	0.817	0.8	0.0836667		0.39	0.242	0.222	0.401	0.248	0.228		0.437	0.284	0.36	0.447	0.298	0.375	0.083
23	0.718	0.75	0.492	0.779	0.747	0.506		0.798	0.802	0.78	0.825	0.815	0.801	0.0833333		0.393	0.244	0.226	0.403	0.251	0.231		0.44	0.285	0.361	0.45	0.297	0.377	0.083
23.25	0.721	0.758	0.5	0.78	0.748	0.512		0.799	0.803	0.782	0.825	0.815	0.803	0.0836667		0.396	0.246	0.23	0.407	0.249	0.235		0.445	0.286	0.365	0.454	0.299	0.38	0.083
23.5	0.724	0.76	0.506	0.783	0.755	0.517		0.801	0.804	0.784	0.827	0.814	0.805	0.0833333		0.4	0.247	0.234	0.41	0.25	0.239		0.449	0.286	0.368	0.457	0.3	0.382	0.083
23.75	0.726	0.764	0.514	0.785	0.756	0.522		0.801	0.805	0.786	0.827	0.807	0.806	0.0833333		0.403	0.247	0.237	0.412	0.249	0.243		0.452	0.286	0.37	0.459	0.303	0.384	0.083
24	0.729	0.773	0.52	0.786	0.761	0.528		0.801	0.802	0.786	0.828	0.811	0.806	0.0836667		0.406	0.246	0.242	0.415	0.251	0.247		0.456	0.288	0.374	0.464	0.299	0.388	0.083
24.25	0.729	0.779	0.526	0.787	0.77	0.534		0.801	0.804	0.785	0.829	0.809	0.808	0.0833333		0.409	0.248	0.245	0.418	0.254	0.25		0.459	0.289	0.377	0.467	0.299	0.391	0.083
24.5	0.731	0.782	0.532	0.788	0.774	0.539		0.802	0.797	0.786	0.83	0.804	0.808	0.0833333		0.412	0.248	0.249	0.421	0.254	0.254		0.462	0.291	0.378	0.47	0.299	0.392	0.083
24.75	0.732	0.788	0.538	0.788	0.776	0.544		0.802	0.804	0.786	0.829	0.807	0.807	0.0836667		0.415	0.25	0.253	0.423	0.254	0.257		0.465	0.294	0.381	0.473	0.299	0.395	0.083
25	0.731	0.795	0.544	0.789	0.784	0.55		0.803	0.806	0.787	0.831	0.81	0.809	0.0833333		0.417	0.251	0.257	0.424	0.261	0.261		0.469	0.294	0.382	0.476	0.3	0.396	0.083
25.25	0.733	0.8	0.549	0.791	0.791	0.554		0.803	0.806	0.786	0.831	0.81	0.808	0.0836667		0.419	0.252	0.26	0.427	0.26	0.265		0.472	0.295	0.384	0.479	0.302	0.398	0.083
25.5	0.734	0.807	0.554	0.792	0.795	0.559		0.803	0.808	0.787	0.833	0.816	0.809	0.0833333		0.422	0.252	0.264	0.429	0.257	0.268		0.476	0.296	0.387	0.482	0.303	0.4	0.083
25.75	0.736	0.829	0.559	0.792	0.796	0.565		0.802	0.809	0.787	0.834	0.822	0.808	0.0836667		0.424	0.254	0.268	0.43	0.258	0.272		0.478	0.3	0.388	0.484	0.301	0.402	0.083
26	0.737	0.82	0.566	0.793	0.807	0.569		0.803	0.808	0.789	0.833	0.827	0.81	0.0833333		0.429	0.255	0.272	0.434	0.258	0.276		0.482	0.301	0.392	0.488	0.302	0.405	0.083
26.25	0.738	0.824	0.569	0.795	0.804	0.574		0.804	0.807	0.789	0.833	0.83	0.81	0.0836667		0.431	0.255	0.275	0.437	0.261	0.279		0.485	0.301	0.393	0.491	0.303	0.406	0.083
26.5	0.741	0.829	0.575	0.796	0.815	0.58		0.804	0.803	0.79	0.834	0.83	0.812	0.0833333		0.435	0.255	0.28	0.441	0.261	0.283		0.491	0.304	0.399	0.496	0.304	0.413	0.083
26.75	0.741	0.827	0.58	0.798	0.822	0.584		0.805	0.804	0.79	0.835	0.831	0.811	0.0833333		0.438	0.256	0.283	0.442	0.263	0.286		0.495	0.304	0.4	0.497	0.304	0.412	0.083
27	0.742	0.844	0.585	0.797	0.824	0.588		0.803	0.802	0.788	0.836	0.825	0.811	0.0836667		0.44	0.258	0.287	0.444	0.265	0.29		0.497	0.308	0.401	0.5	0.305	0.414	0.083
27.25	0.743	0.841	0.589	0.799	0.831	0.593		0.802	0.806	0.789	0.837	0.826	0.811	0.0833333		0.443	0.257	0.291	0.448	0.264	0.293		0.501	0.307	0.405	0.504	0.31	0.417	0.083
27.5	0.743	0.836	0.592	0.798	0.829	0.597		0.803	0.809	0.789	0.836	0.826	0.808	0.0836667		0.443	0.259	0.294	0.448	0.265	0.297		0.501	0.302	0.405	0.507	0.315	0.418	0.083
27.75	0.742	0.846	0.598	0.799	0.828	0.602		0.804	0.808	0.789	0.836	0.818	0.81	0.0836667		0.447	0.259	0.298	0.452	0.264	0.301		0.507	0.304	0.409	0.509	0.317	0.422	0.083
28	0.742	0.851	0.603	0.801	0.838	0.606		0.803	0.81	0.788	0.835	0.825	0.809	0.0836667		0.45	0.261	0.302	0.454	0.265	0.304		0.508	0.302	0.41	0.512	0.317	0.421	0.083
28.25	0.742	0.853	0.607	0.801	0.841	0.61		0.801	0.81	0.785	0.835	0.827	0.808	0.0833333		0.451	0.262	0.305	0.455	0.266	0.308		0.51	0.306	0.409	0.515	0.317	0.422	0.083
28.5	0.741	0.849	0.611	0.801	0.841	0.614		0.801	0.808	0.785	0.838	0.824	0.808	0.0836667		0.455	0.263	0.309	0.458	0.266	0.311		0.517	0.305	0.415	0.518	0.318	0.426	0.083
28.75	0.741	0.857	0.615	0.801	0.846	0.619		0.801	0.81	0.784	0.835	0.821	0.808	0.0836667		0.457	0.263	0.313	0.459	0.266	0.315		0.519	0.31	0.415	0.521	0.318	0.428	0.083
29	0.742	0.861	0.619	0.8	0.846	0.623		0.8	0.81	0.781	0.835	0.819	0.806	0.0833333		0.46	0.264	0.317	0.463	0.267	0.319		0.521	0.31	0.419	0.524	0.319	0.432	0.083
29.25	0.744	0.868	0.624	0.801	0.85	0.626		0.798	0.808	0.778	0.834	0.817	0.804	0.0836667		0.463	0.266	0.321	0.466	0.266	0.322		0.525	0.308	0.422	0.528	0.317	0.435	0.083
29.5	0.744	0.873	0.627	0.801	0.851	0.63		0.799	0.808	0.775	0.833	0.816	0.803	0.0836667		0.464	0.265	0.324	0.466	0.267	0.324		0.527	0.31	0.421	0.528	0.315	0.433	0.083
29.75	0.745	0.882	0.632	0.804	0.856	0.635		0.799	0.807	0.774	0.833	0.809	0.802	0.0836667		0.467	0.266	0.328	0.469	0.267	0.329		0.532	0.312	0.426	0.533	0.318	0.438	0.083
30	0.744	0.881	0.637	0.802	0.858	0.639		0.798	0.805	0.772	0.834	0.806	0.801	0.0836667		0.47	0.266	0.331	0.471	0.268	0.332		0.533	0.314	0.427	0.535	0.317	0.439	0.083
30.25	0.741	0.884	0.641	0.8	0.863	0.643		0.798	0.804	0.771	0.832	0.805	0.8	0.0833333		0.472	0.266	0.335	0.473	0.268	0.335		0.538	0.316	0.429	0.537	0.316	0.441	0.083
30.5	0.739	0.884	0.645	0.799	0.862	0.646		0.796	0.803	0.766	0.831	0.81	0.797	0.0833333		0.473	0.268	0.338	0.473	0.268	0.339		0.537	0.314	0.427	0.54	0.317	0.439	0.083
30.75	0.742	0.885	0.648	0.801	0.865	0.65		0.798	0.799	0.767	0.828	0.808	0.797	0.0833333		0.477	0.268	0.343	0.478	0.27	0.342		0.543	0.315	0.434	0.543	0.319	0.446	0.083
31	0.74	0.888	0.652	0.799	0.867	0.654		0.8	0.796	0.764	0.827	0.815	0.796	0.0833333		0.479	0.268	0.345	0.48	0.27	0.345		0.546	0.314	0.435	0.545	0.321	0.447	0.083
31.25	0.74	0.888	0.657	0.797	0.87	0.657		0.796	0.798	0.762	0.826	0.805	0.793	0.0836667		0.481	0.268	0.35	0.48	0.27	0.348		0.547	0.313	0.436	0.547	0.318	0.447	0.083
31.5	0.735	0.894	0.661	0.797	0.871	0.661		0.795	0.791	0.761	0.826	0.795	0.791	0.0836667		0.483	0.27	0.352	0.483	0.271	0.352		0.551	0.311	0.438	0.55	0.318	0.449	0.083
31.75	0.735	0.896	0.665	0.799	0.873	0.665		0.793	0.788	0.76	0.826	0.806	0.79	0.0833333		0.485	0.27	0.357	0.485	0.273	0.355		0.554	0.314	0.44	0.554	0.322	0.451	0.083
32	0.736	0.893	0.668	0.797	0.875	0.668		0.792	0.788	0.759	0.816	0.79	0.789	0.0833333		0.487	0.271	0.359	0.486	0.273	0.358		0.556	0.313	0.442	0.556	0.323	0.454	0.083
32.25	0.735	0.899	0.672	0.795	0.877	0.672		0.794	0.789	0.759	0.816	0.78	0.789	0.0836667		0.491	0.271	0.364	0.49	0.273	0.362		0.56	0.313	0.447	0.56	0.322	0.458	0.083
32.5	0.733	0.901	0.675	0.793	0.879	0.676		0.796	0.785	0.757	0.81	0.785	0.787	0.0836667		0.492	0.271	0.367	0.491	0.275	0.365		0.561	0.315	0.447	0.563	0.323	0.459	0.083
32.75	0.731	0.901	0.678	0.795	0.88	0.679		0.791	0.784	0.755	0.806	0.791	0.785	0.0833333		0.493	0.272	0.369	0.493	0.277	0.368		0.563	0.317	0.446	0.563	0.324	0.457	0.083
33	0.726	0.904	0.682	0.791	0.88	0.683		0.787	0.783	0.756	0.807	0.781	0.785	0.0833333		0.497	0.272	0.373	0.494	0.276	0.371		0.567	0.317	0.449	0.565	0.323	0.459	0.083
33.25	0.723	0.902	0.686	0.794	0.882	0.687		0.786	0.782	0.755	0.804	0.783	0.784	0.0833333		0.498	0.272	0.376	0.496	0.276	0.374		0.569	0.318	0.451	0.569	0.323	0.461	0.083
33.5	0.721	0.905	0.69	0.802	0.881	0.69		0.786	0.782	0.756	0.805	0.782	0.786	0.0836667		0.501	0.273	0.38	0.5	0.276	0.377		0.573	0.32	0.455	0.572	0.324	0.465	0.083
33.75	0.719	0.91	0.692	0.799	0.884	0.693		0.785	0.781	0.755	0.807	0.785	0.787	0.0836667		0.504	0.274	0.384	0.502	0.279	0.38		0.575	0.322	0.457	0.575	0.325	0.467	0.083
34	0.716	0.912	0.696	0.8	0.885	0.696		0.782	0.781	0.754	0.804	0.795	0.786	0.0833333		0.506	0.275	0.387	0.504	0.279	0.384		0.578	0.318	0.461	0.579	0.324	0.472	0.083
34.25	0.716	0.91	0.698	0.797	0.886	0.699		0.786	0.78	0.755	0.798	0.79	0.786	0.0836667		0.508	0.276	0.391	0.507	0.279	0.387		0.582	0.315	0.463	0.58	0.322	0.472	0.083
34.5	0.715	0.912	0.703	0.798	0.886	0.703		0.782	0.781	0.754	0.803	0.789	0.786	0.0836667		0.51	0.277	0.394	0.508	0.281	0.391		0.584	0.32	0.464	0.583	0.324	0.473	0.083
34.75	0.715	0.913	0.705	0.789	0.888	0.705		0.786	0.782	0.755	0.805	0.789	0.787	0.0836667		0.514	0.276	0.398	0.511	0.282	0.394		0.588	0.321	0.468	0.587	0.328	0.478	0.083
35	0.717	0.915	0.709	0.778	0.888	0.707		0.782	0.784	0.754	0.804	0.79	0.786	0.0836667		0.515	0.276	0.4	0.513	0.282	0.396		0.591	0.322	0.47	0.589	0.329	0.479	0.083
35.25	0.715	0.909	0.712	0.777	0.887	0.71		0.781	0.785	0.753	0.804	0.791	0.785	0.0836667		0.517	0.277	0.403	0.514	0.283	0.398		0.591	0.32	0.469	0.589	0.325	0.478	0.083
35.5	0.713	0.913	0.716	0.775	0.888	0.713		0.78	0.784	0.753	0.8	0.792	0.785	0.0836667		0.519	0.279	0.407	0.517	0.285	0.402		0.594	0.323	0.473	0.594	0.325	0.481	0.083
35.75	0.715	0.912	0.718	0.774	0.886	0.715		0.783	0.786	0.752	0.803	0.795	0.787	0.0833333		0.522	0.281	0.41	0.519	0.283	0.405		0.599	0.326	0.475	0.597	0.325	0.484	0.083
36	0.709	0.913	0.722	0.779	0.886	0.719		0.783	0.787	0.751	0.799	0.796	0.786	0.0836667		0.523	0.279	0.413	0.52	0.283	0.407		0.599	0.323	0.475	0.598	0.331	0.484	0.083
36.25	0.709	0.915	0.725	0.777	0.886	0.72		0.782	0.782	0.75	0.801	0.796	0.784	0.0836667		0.525	0.279	0.415	0.521	0.284	0.41		0.599	0.323	0.475	0.599	0.33	0.484	0.083
36.5	0.713	0.912	0.727	0.778	0.886	0.723		0.779	0.782	0.752	0.798	0.797	0.782	0.0833333		0.527	0.278	0.417	0.523	0.284	0.412		0.602	0.324	0.476	0.601	0.327	0.485	0.083
36.75	0.711	0.914	0.73	0.781	0.885	0.726		0.779	0.787	0.75	0.795	0.794	0.781	0.0833333		0.529	0.278	0.421	0.524	0.283	0.415		0.606	0.322	0.48	0.603	0.33	0.488	0.083
37	0.711	0.914	0.733	0.782	0.885	0.729		0.782	0.782	0.75	0.794	0.794	0.778	0.0833333		0.531	0.279	0.423	0.525	0.284	0.416		0.607	0.323	0.478	0.603	0.331	0.487	0.083
37.25	0.71	0.913	0.736	0.782	0.885	0.73		0.778	0.779	0.756	0.793	0.794	0.781	0.0833333		0.534	0.279	0.428	0.53	0.285	0.421		0.611	0.322	0.485	0.61	0.33	0.494	0.083
37.5	0.709	0.909	0.739	0.78	0.885	0.732		0.778	0.77	0.756	0.791	0.794	0.778	0.0833333		0.536	0.28	0.43	0.531	0.285	0.423		0.612	0.321	0.485	0.611	0.33	0.493	0.083
37.75	0.708	0.909	0.741	0.769	0.884	0.735		0.779	0.774	0.754	0.789	0.794	0.776	0.0836667		0.537	0.281	0.433	0.533	0.284	0.425		0.615	0.324	0.487	0.612	0.332	0.494	0.083
38	0.708	0.907	0.743	0.769	0.883	0.737		0.776	0.776	0.753	0.795	0.796	0.776	0.0833333		0.541	0.282	0.437	0.537	0.286	0.429		0.62	0.33	0.492	0.618	0.332	0.5	0.083
38.25	0.708	0.91	0.746	0.767	0.881	0.738		0.777	0.78	0.754	0.783	0.795	0.78	0.0833333		0.543	0.282	0.439	0.537	0.285	0.431		0.62	0.323	0.492	0.618	0.333	0.498	0.083
38.5	0.704	0.909	0.747	0.764	0.88	0.74		0.773	0.781	0.755	0.79	0.795	0.779	0.0836667		0.544	0.283	0.442	0.539	0.285	0.434		0.624	0.326	0.495	0.621	0.336	0.501	0.083
38.75	0.696	0.904	0.749	0.76	0.88	0.742		0.772	0.775	0.753	0.789	0.796	0.781	0.0833333		0.547	0.283	0.444	0.541	0.287	0.437		0.625	0.328	0.497	0.623	0.337	0.502	0.083
39	0.694	0.899	0.75	0.758	0.88	0.743		0.769	0.769	0.754	0.789	0.784	0.781	0.0836667		0.55	0.283	0.448	0.543	0.288	0.439		0.628	0.328	0.5	0.626	0.339	0.505	0.083
39.25	0.697	0.892	0.752	0.755	0.877	0.745		0.767	0.768	0.757	0.782	0.78	0.779	0.0833333		0.551	0.282	0.45	0.543	0.29	0.441		0.631	0.328	0.5	0.627	0.337	0.505	0.083
39.5	0.693	0.898	0.754	0.765	0.876	0.746		0.767	0.769	0.759	0.784	0.783	0.778	0.0833333		0.552	0.283	0.452	0.545	0.29	0.445		0.631	0.327	0.503	0.632	0.334	0.509	0.083
39.75	0.693	0.896	0.754	0.763	0.875	0.748		0.765	0.768	0.759	0.783	0.786	0.782	0.0833333		0.556	0.285	0.456	0.548	0.291	0.448		0.636	0.33	0.506	0.634	0.336	0.512	0.083
40	0.686	0.896	0.755	0.762	0.874	0.749		0.764	0.768	0.755	0.782	0.783	0.78	0.0833333		0.558	0.285	0.459	0.551	0.292	0.45		0.638	0.328	0.509	0.636	0.342	0.513	0.083
40.25	0.685	0.895	0.756	0.761	0.872	0.749		0.764	0.767	0.755	0.783	0.783	0.774	0.0833333		0.558	0.285	0.46	0.55	0.292	0.451		0.638	0.332	0.507	0.636	0.336	0.512	0.083
40.5	0.69	0.893	0.757	0.753	0.871	0.751		0.761	0.766	0.757	0.78	0.776	0.772	0.0833333		0.562	0.286	0.463	0.552	0.293	0.455		0.642	0.335	0.51	0.64	0.34	0.513	0.083
40.75	0.69	0.89	0.758	0.748	0.87	0.752		0.763	0.764	0.754	0.781	0.771	0.772	0.0833333		0.562	0.287	0.466	0.553	0.292	0.456		0.645	0.332	0.511	0.64	0.34	0.514	0.083
41	0.691	0.886	0.759	0.75	0.866	0.752		0.758	0.763	0.747	0.78	0.767	0.772	0.0833333		0.564	0.287	0.468	0.554	0.291	0.457		0.644	0.332	0.512	0.641	0.338	0.514	0.083
41.25	0.69	0.885	0.759	0.747	0.864	0.753		0.758	0.762	0.744	0.782	0.767	0.773	0.0833333		0.566	0.287	0.47	0.555	0.291	0.46		0.648	0.335	0.513	0.642	0.337	0.515	0.083
41.5	0.687	0.884	0.76	0.75	0.864	0.754		0.755	0.761	0.744	0.778	0.766	0.772	0.0833333		0.567	0.287	0.472	0.558	0.292	0.463		0.65	0.338	0.514	0.644	0.336	0.515	0.083
41.75	0.689	0.879	0.76	0.747	0.863	0.754		0.756	0.761	0.744	0.787	0.769	0.772	0.0836667		0.57	0.289	0.476	0.56	0.292	0.466		0.652	0.337	0.518	0.647	0.342	0.52	0.083
42	0.685	0.88	0.76	0.744	0.861	0.755		0.757	0.763	0.746	0.772	0.775	0.779	0.0833333		0.571	0.288	0.478	0.561	0.291	0.467		0.656	0.338	0.518	0.647	0.341	0.519	0.083
42.25	0.68	0.879	0.761	0.748	0.857	0.756		0.759	0.763	0.747	0.769	0.781	0.777	0.0833333		0.572	0.289	0.48	0.563	0.291	0.469		0.657	0.337	0.519	0.646	0.345	0.52	0.083
42.5	0.678	0.876	0.76	0.743	0.857	0.755		0.758	0.762	0.749	0.778	0.782	0.776	0.0833333		0.574	0.289	0.483	0.564	0.29	0.471		0.659	0.339	0.521	0.646	0.346	0.52	0.083
42.75	0.677	0.871	0.76	0.736	0.856	0.756		0.759	0.76	0.747	0.768	0.779	0.775	0.0833333		0.576	0.289	0.486	0.566	0.29	0.474		0.664	0.34	0.522	0.645	0.347	0.52	0.083
43	0.675	0.873	0.76	0.74	0.854	0.755		0.757	0.759	0.742	0.773	0.779	0.773	0.0833333		0.578	0.289	0.488	0.568	0.292	0.475		0.664	0.344	0.522	0.642	0.346	0.52	0.083
43.25	0.673	0.871	0.76	0.743	0.852	0.754		0.756	0.761	0.744	0.767	0.782	0.776	0.0833333		0.578	0.289	0.488	0.567	0.292	0.477		0.662	0.341	0.521	0.639	0.347	0.518	0.083
43.5	0.673	0.868	0.759	0.742	0.85	0.754		0.752	0.762	0.744	0.776	0.781	0.776	0.0833333		0.581	0.289	0.492	0.569	0.292	0.48		0.668	0.34	0.523	0.637	0.346	0.518	0.083
43.75	0.673	0.867	0.758	0.752	0.849	0.753		0.753	0.762	0.745	0.772	0.781	0.776	0.0833333		0.581	0.29	0.492	0.571	0.294	0.481		0.664	0.338	0.522	0.633	0.346	0.517	0.083
44	0.674	0.865	0.758	0.751	0.847	0.753		0.746	0.763	0.745	0.771	0.782	0.775	0.0833333		0.584	0.289	0.497	0.573	0.294	0.484		0.668	0.338	0.524	0.631	0.347	0.515	0.083
44.25	0.672	0.865	0.757	0.751	0.846	0.753		0.75	0.763	0.741	0.777	0.782	0.776	0.0833333		0.586	0.29	0.499	0.573	0.294	0.486		0.671	0.338	0.522	0.625	0.348	0.512	0.083
44.5	0.67	0.859	0.756	0.748	0.845	0.751		0.744	0.764	0.741	0.776	0.782	0.777	0.0833333		0.588	0.29	0.502	0.576	0.291	0.489		0.671	0.342	0.522	0.622	0.351	0.511	0.083
44.75	0.668	0.858	0.755	0.75	0.843	0.751		0.754	0.764	0.751	0.762	0.783	0.779	0.0833333		0.589	0.292	0.504	0.574	0.293	0.49		0.668	0.343	0.518	0.614	0.349	0.507	0.0833333
45	0.671	0.853	0.753	0.745	0.843	0.749		0.753	0.763	0.752	0.769	0.783	0.784	0.0833333		0.591	0.292	0.505	0.575	0.293	0.493		0.669	0.343	0.517	0.609	0.35	0.504	0.083

## Sheet: Fig. 6A
LacZ assays with PhoB-dependent promoters
	PpstS
	WT	WT+pitA	ΔpstS	ΔpstS+pitA
M. U. Replicate-1	456.522	447.942	9281.15	9859.81
M. U. Replicate-2	444.444	440.678	9377	11604.4
M. U. Replicate-3	478.261	421.308	9281.15	12546.7
Average	459.742	436.642	9313.1	11337
Standard Deviation	17.1367	13.7681	55.3371	1363.27
	PpstC
	WT	WT+pitA	ΔpstS	ΔpstS+pitA
M. U. Replicate-1	4.77327	3.44828	12.5899	15.625
M. U. Replicate-2	3.57995	3.57143	13.714	15.8155
M. U. Replicate-3	3.46062	4.06404	12.8147	15.8155
Average	3.93795	3.69458	13.0396	15.752
Standard Deviation	0.725867	0.325831	0.594818	0.110013

## Sheet: Fig. 6B
LacZ assays with PhoB-independent promoters
	PCCNA_01606
	WT	WT+pitA	ΔpstS	ΔpstS+pitA
M. U. Replicate-1	4.59137	6.37523	87.8906	4.23729
M. U. Replicate-2	4.3618	4.55373	80.0781	4.03551
M. U. Replicate-3	4.82094	5.00911	87.8906	4.84262
Average	4.59137	5.31269	85.2865	4.37181
Standard Deviation	0.229568	0.947935	4.51055	0.420029
	Pppk1
	WT	WT+pitA	ΔpstS	ΔpstS+pitA
M. U. Replicate-1	90.535	57.9391	2801.56	734.477
M. U. Replicate-2	33.6043	20.9974	1547.85	511.628
M. U. Replicate-3	54.4959	23.9715	1954.31	541.223
Average	59.5451	34.3027	2101.24	595.776
Standard Deviation	28.7992	20.5237	639.635	121.027

## Sheet: Fig. 9 
LacZ assays with PhoB-dependent promoters								LacZ assays with PhoB-independent promoters
	Time (h)								Time (h)
Promoters	0	1	2	4	6	7		Promoters	0	1	2	4	6	7
pstS-1	60.9453	128.528	308.081	1078.23	425.62	470.677		ppk1-1	22.6437	26.0556	89.832	70.5993	70.6967	76.1775
pstS-2	58.8869	135.328	735.16	1213.04	417.391	466.129		ppk1-2	23.75	24.8929	120.811	71.6009	76.482	78.2443
pstS-3	55.7617	129.002	289.912	638.853	500.318	513.433		ppk1-3	17.5391	25.9198	92.1893	80.4983	71.2582	67.0139
Average	58.5313	130.953	444.384	976.709	447.776	483.413		Average	21.3109	25.6227	100.944	74.2328	72.8123	73.8119
SD	2.13107	3.09996	205.743	245.158	37.304	21.3084		SD	2.70507	0.519073	14.0809	4.44919	2.60497	4.88041
pstC-1	39.5762	102.574	174.526	312.614	230.736	219.421		CCNA_01606-1	0.564103	0.25463	0.578704	1.29573	13.2114	27.7705
pstC-2	37.2665	96.9907	136.283	208.292	182.125	183.479		CCNA_01606-2	0.462963	0.470085	0.769231	3.08824	21.2534	36.2245
pstC-3	33.9115	109.065	127.19	214.423	175.24	185.56		CCNA_01606-3	0.493197	0.863636	1.32132	7.53571	31.7219	41.9535
Average	36.9181	102.877	145.999	245.11	196.034	196.153		Average	0.506754	0.52945	0.889752	3.97323	22.0622	35.3162
SD	2.3257	4.93408	20.51	47.7981	24.6987	16.4746		SD	0.0423883	0.252145	0.314922	2.6232	7.5785	5.82572
CCNA_00486-1	1.14504	46.7962	366.831	1032.03	1025.1	726.087		CCNA_01636-1	108.559	84.6154	79.2899	368.761	468.985	431.257
CCNA_00486-2	0.996564	34.2355	303.984	1158.25	1084.65	756.159		CCNA_01636-2	116.208	102.466	107.448	427.963	407.082	359.808
CCNA_00486-3	1.02657	5.48333	99.7585	1353.4	1520.83	1668.4		CCNA_01636-3	157.986	120.115	170.455	474.379	387.05	340.212
Average	1.05606	28.8383	256.858	1181.23	1210.19	1050.22		Average	127.584	102.399	119.064	423.701	421.039	377.092
SD	0.0641004	17.2923	114.011	132.203	220.997	437.296		SD	21.723	14.4927	38.1134	43.2236	34.8753	39.1268
								ldpA-1	1.97849	2.5	2.28535	3.27327	3.37776	5.01126
								ldpA-2	1.82018	2.63514	2.58824	3.46608	3.70124	4.43548
								ldpA-3	2.34018	2.69737	2.72727	3.90351	3.94397	5.78125
								Average	2.04628	2.61083	2.53362	3.54762	3.67432	5.076
								SD	0.217636	0.0823871	0.1845	0.263674	0.231936	0.55131
								stpX-1	24.81	29.7778	32.9032	128.984	211.155	197.866
								stpX-2	33.9588	34.7321	45.274	146.842	202.413	159.411
								stpX-3	26.6234	26.4286	30.9231	139.538	213.889	177.818
								Average	28.4641	30.3128	36.3668	138.455	209.152	178.365
								SD	3.95528	3.41097	6.35002	7.33088	4.89407	15.704
								CCNA_00594-1	198.69	177.2	197	726.087	858.468	746.35
								CCNA_00594-2	232.193	178.019	155.97	759.511	829.365	660
								CCNA_00594-3	284.47	165.3	142.692	550.538	850	752.963
								Average	238.451	173.506	165.221	678.712	845.944	719.771
								Standard Deviation	35.2977	5.81234	23.1158	91.6543	12.2223	42.3507

[truncated: 6 more sheets: Fig. S1B, Fig. S2Α, Fig. S2B, Fig. S3, Fig. S12C , Fig. S12B]
